# Supplementary material for: A Cross-Tissue Transcriptome-Wide Association Study Reveals Novel Susceptibility Genes for Diabetic Kidney Disease in the FinnGen Cohort
Source: Biomedicines. 2025 May 19;13(5):1231. doi: 10.3390/biomedicines13051231 (PMC12108887; doi:10.3390/biomedicines13051231)
Supplement: Supplementary file 1 [file biomedicines-13-01231-s001.zip]

Archive with 14 entries (14 files):
- Supplementary Figure S1.pdf
- Supplementary Figure S2.pdf
- Supplementary Figure S3.pdf
- Supplementary Table S1.xlsx
- Supplementary Table S10.xlsx
- Supplementary Table S11.xlsx
- Supplementary Table S2.xlsx
- Supplementary Table S3.xlsx
- Supplementary Table S4.xlsx
- Supplementary Table S5.xlsx
- Supplementary Table S6.xlsx
- Supplementary Table S7.xlsx
- Supplementary Table S8.xlsx
- Supplementary Table S9.xlsx
