# Supplementary material for: A Cross-Tissue Transcriptome-Wide Association Study Reveals Novel Susceptibility Genes for Diabetic Kidney Disease in the FinnGen Cohort
Source: Biomedicines. 2025 May 19;13(5):1231. doi: 10.3390/biomedicines13051231 (PMC12108887; doi:10.3390/biomedicines13051231)
Supplement: Supplementary file 1 [file biomedicines-13-01231-s001.zip › Supplementary Table S1.xlsx]

## Sheet: Sheet1
Supplementary Table S1. Candidate genes associated with DKD identified through sCCA
gene_id	panel_sCCA1.pos_summary	panel_sCCA2.pos_summary	panel_sCCA3.pos_summary	acatP	acatP.fdr	gene_name	seqnames	start_hg38	end_hg38
ENSG00000005100	0.26767	0.348559	0.000151957	0.000455563	0.0487999	DHX33	17	5440917	5468982
ENSG00000041988	0.000209734	0.000160357	0.000696124	0.000241147	0.0280779	THAP3	1	6624866	6635586
ENSG00000066379	0.00212347	0.00224545	1.59003e-05	4.7016e-05	0.00662679	ZNRD1	6	30058899	30064909
ENSG00000068024	0.75334	0.000138207	0.300284	0.000414673	0.045142	HDAC4	2	239048168	239401654
ENSG00000081026	0.000320908	0.0055988	9.27691e-05	0.000213156	0.025258	MAGI3	1	113390515	113685923
ENSG00000096654	0.037121	4.00018e-05	0.0779365	0.000119817	0.0157234	ZNF184	6	27450743	27473118
ENSG00000100319	6.22964e-05	0.00664105	0.0194874	0.000184569	0.0224671	ZMAT5	22	29730956	29767011
ENSG00000105287	1.18077e-05	0.000339152	2.46429e-05	2.33975e-05	0.00336874	PRKD2	19	46674275	46717127
ENSG00000106290	3.21186e-07	6.43099e-06	3.89329e-07	5.1392e-07	9.29918e-05	TAF6	7	100107070	100119841
ENSG00000106336	0.498615	0.569383	4.86505e-05	0.000145956	0.0181413	FBXO24	7	100583982	100601117
ENSG00000106351	3.41982e-05	0.382812	0.493386	0.00010259	0.0137368	AGFG2	7	100539203	100568220
ENSG00000111540	0.000247373			0.000247373	0.0285546	RAB5B	12	55973913	55996683
ENSG00000112874	0.0239708	0.000313705	4.23899e-05	0.000111857	0.0148294	NUDT12	5	103548855	103562790
ENSG00000116793	3.88273e-05	4.26786e-06	0.00106451	1.14941e-05	0.00171006	PHTF1	1	113696831	113759489
ENSG00000118655	0.000216785	0.141627	5.32613e-05	0.000128234	0.0163528	DCLRE1B	1	113905141	113914086
ENSG00000134242	0.00943312	4.53878e-05	0.451823	0.000135509	0.0171175	PTPN22	1	113813811	113871753
ENSG00000137185	6.1337e-06	1.93936e-08	0.011944	5.79972e-08	1.17664e-05	ZSCAN9	6	28224886	28233482
ENSG00000137312	4.66778e-18	2.35419e-17	3.63253e-15	1.16737e-17	4.73669e-15	FLOT1	6	30727709	30742732
ENSG00000137331	0.00102811	9.05791e-07		1.80999e-06	0.000295558	IER3	6	30743199	30744548
ENSG00000137411	9.67915e-08	2.36526e-06	0.00490106	2.78954e-07	5.26083e-05	VARS2	6	30908242	30926459
ENSG00000146112	1.37053e-19	2.12208e-22	2.09739e-08	6.3564e-22	3.86874e-19	PPP1R18	6	30676389	30687895
ENSG00000158691	0.0791435	4.21024e-05	0.0723225	0.000126169	0.0162443	ZSCAN12	6	28378955	28399734
ENSG00000163349	0.0660068	0.977925	2.18213e-05	6.55073e-05	0.00895044	HIPK1	1	113929324	113977869
ENSG00000166278	2.07674e-12	1.55459e-18	1.10907e-13	4.66369e-18	2.01441e-15	C2	6	31897785	31945672
ENSG00000166529	6.61129e-07	8.67877e-06	6.44407e-07	9.43514e-07	0.000166232	ZSCAN21	7	100049774	100065038
ENSG00000168090	0.0284224	7.45023e-05	0.000431079	0.000190147	0.0229376	COPS6	7	100088969	100092187
ENSG00000168394	4.86772e-09	0.169462	1.25129e-18	3.75387e-18	1.67548e-15	TAP1	6	32845209	32853978
ENSG00000168477	1.09702e-05			1.09702e-05	0.00165047	TNXB	6	32041153	32115334
ENSG00000171792	0.000339631	0.00034765	0.00083661	0.000427586	0.0461724	RHNO1	12	2876258	2889524
ENSG00000175206	8.0289e-05	0.473316	0.480302	0.000240858	0.0280779	NPPA	1	11845709	11848345
ENSG00000179344	8.25438e-66	2.30449e-56	2.47964e-61	2.47623e-65	3.31567e-61	HLA-DQB1	6	32659467	32668383
ENSG00000180626	0.350326	0.615377	0.000118453	0.000355343	0.0399836	ZNF594	17	5179535	5191868
ENSG00000181027	0.000128475	0.000132681	0.00038109	0.000167181	0.0205372	FKRP	19	46746046	46776988
ENSG00000188766	0.092984	0.145537	2.19391e-06	6.58147e-06	0.00102472	SPRED3	19	38388421	38399587
ENSG00000196126	4.17304e-47	9.75866e-31	9.85473e-49	2.88821e-48	1.28911e-44	HLA-DRB1	6	32578769	32589848
ENSG00000196230	0.434138		7.02211e-07	1.40442e-06	0.000232163	TUBB	6	30720352	30725426
ENSG00000196735	3.56333e-58	1.59499e-61	2.83613e-59	4.75608e-61	3.1842e-57	HLA-DQA1	6	32628179	32647062
ENSG00000197279	2.79821e-05	3.68835e-07	2.21002e-05	1.07441e-06	0.000182106	ZNF165	6	28080568	28089563
ENSG00000197903	0.0857569	0.00215409	3.04225e-07	9.12542e-07	0.000162919	HIST1H2BK	6	27146418	27146798
ENSG00000198315	7.15617e-06	0.00464971	4.23604e-07	1.19969e-06	0.000200798	ZKSCAN8	6	28141883	28159460
ENSG00000198502	5.27272e-20	3.12048e-13	6.08911e-21	1.63762e-20	8.77108e-18	HLA-DRB5	6	32517353	32530287
ENSG00000198563	2.95299e-13	0.000144654	2.83205e-07	8.85958e-13	2.89341e-10	DDX39B	6	31530219	31542448
ENSG00000204227	1.93753e-12	2.74592e-06	0.00155867	5.81268e-12	1.656e-09	RING1	6	33208500	33212722
ENSG00000204228	0.000999243	0.00154504	1.73258e-05	5.05345e-05	0.00697584	HSD17B8	6	33204655	33206831
ENSG00000204257	1.47743e-11	4.98227e-10	3.43289e-11	3.03576e-11	7.97036e-09	HLA-DMA	6	32948613	32969094
ENSG00000204261	0.766557	9.58512e-14	3.57915e-29	1.07375e-28	1.5975e-25	PSMB8-AS1	6	32844086	32846495
ENSG00000204264	0.00645358	3.42058e-27	0.0430802	1.02617e-26	1.05696e-23	PSMB8	6	32840717	32844703
ENSG00000204267	0.812996	1.61296e-06	1.53666e-07	4.20899e-07	7.82754e-05	TAP2	6	32821833	32838770
ENSG00000204287	8.48287e-13	2.13925e-30	1.35639e-11	6.41774e-30	1.22762e-26	HLA-DRA	6	32439878	32445046
ENSG00000204301	3.72464e-22	2.69292e-25	1.20229e-23	7.89619e-25	6.60812e-22	NOTCH4	6	32194843	32224067
ENSG00000204304	0.0807613	0.0326543	3.95978e-26	1.18793e-25	1.13617e-22	PBX2	6	32184733	32190202
ENSG00000204305	3.51623e-29	5.09922e-30	1.02811e-26	1.33544e-29	2.23519e-26	AGER	6	32180968	32184322
ENSG00000204308	5.27699e-07	9.73767e-08	1.1601e-05	2.44886e-07	4.68431e-05	RNF5	6	32178405	32180793
ENSG00000204310	1.2027e-05		4.74057e-10	9.48078e-10	2.22715e-07	AGPAT1	6	32168212	32178096
ENSG00000204314	0.0001329	0.000892766	0.054273	0.000346309	0.0392972	PRRT1	6	32148359	32153083
ENSG00000204338	2.2804e-06	2.36353e-06	4.45786e-06	2.76259e-06	0.000435189	CYP21A1P	6	32005636	32008451
ENSG00000204344	0.00697281	0.000126511	2.63146e-06	7.73068e-06	0.00118981	STK19	6	31971091	31982821
ENSG00000204351	4.08882e-11	3.26264e-11	8.34338e-12	1.71465e-11	4.68555e-09	SKIV2L	6	31959117	31969751
ENSG00000204356	1.52598e-08	1.63105e-08		1.57676e-08	3.4053e-06	NELFE	6	31952087	31959038
ENSG00000204366	0.0436933	1.4503e-10	7.70104e-22	2.31031e-21	1.345e-18	ZBTB12	6	31899607	31901992
ENSG00000204371	4.09335e-12	1.40121e-12		2.08777e-12	6.35348e-10	EHMT2	6	31879759	31897687
ENSG00000204386	2.95436e-18	0.82481		5.90872e-18	2.47243e-15	NEU1	6	31857659	31862906
ENSG00000204387	3.8848e-09	7.37964e-12	0.00024839	2.20971e-11	5.9176e-09	C6orf48	6	31834608	31839766
ENSG00000204388	0.800524	1.5264e-11	0.427782	4.57923e-11	1.17915e-08	HSPA1B	6	31827738	31830254
ENSG00000204389	2.30718e-05	0.890082		4.61529e-05	0.00657433	HSPA1A	6	31815464	31817946
ENSG00000204390	1.83539e-10	7.32573e-06	0.357455	5.50603e-10	1.34047e-07	HSPA1L	6	31809619	31815283
ENSG00000204394	0.463976	5.8803e-13	0.0072173	1.76414e-12	5.49346e-10	VARS	6	31777518	31795752
ENSG00000204396	1.69518e-13	0.853819	4.6616e-05	5.08704e-13	1.70289e-10	VWA7	6	31765590	31777294
ENSG00000204410	1.23157e-22	0.0265778	1.24301e-07	3.69471e-22	2.47361e-19	MSH5	6	31739677	31762678
ENSG00000204421	0.0578115	3.99496e-12	4.27098e-08	1.1984e-11	3.34303e-09	LY6G6C	6	31718648	31721746
ENSG00000204427	4.45751e-08	0.00128753	9.1879e-10	2.7007e-09	6.14902e-07	ABHD16A	6	31686955	31703356
ENSG00000204428	5.7133e-08	2.28889e-08	0.000531554	4.90243e-08	1.0099e-05	LY6G5C	6	31676684	31684040
ENSG00000204435	7.53211e-09	9.81075e-08	0.0632373	2.09852e-08	4.46019e-06	CSNK2B	6	31665236	31670343
ENSG00000204438	2.02645e-22	3.04564e-18	2.03558e-13	6.07895e-22	3.86874e-19	GPANK1	6	31661228	31666283
ENSG00000204444	1.28155e-25	0.849075	1.32583e-25	1.95497e-25	1.74514e-22	APOM	6	31652416	31658210
ENSG00000204469	0.000439338	4.91788e-13	0.00849828	1.47549e-12	4.70399e-10	PRRC2A	6	31620720	31637771
ENSG00000204482	9.80633e-19	1.30723e-15	0.0760374	2.93978e-18	1.40585e-15	LST1	6	31586124	31588909
ENSG00000204498	3.46543e-15	0.00180323		6.88338e-15	2.49104e-12	NFKBIL1	6	31546870	31558829
ENSG00000204516	1.28358e-17	1.64705e-13	2.0855e-11	3.85045e-17	1.5164e-14	MICB	6	31494881	31511124
ENSG00000204520	1.75139e-10	1.07802e-12	1.52098e-10	3.19178e-12	9.49732e-10	MICA	6	31399784	31415315
ENSG00000204531	0.15151	4.67124e-09	0.0294577	1.40137e-08	3.07613e-06	POU5F1	6	31164337	31180731
ENSG00000204568	0.703394	2.53655e-05	0.342168	7.60978e-05	0.0102924	MRPS18B	6	30617840	30626395
ENSG00000204569	0.349278	9.03142e-10	0.72525	2.70943e-09	6.14902e-07	PPP1R10	6	30600413	30618612
ENSG00000204580	0.000106635	0.545766	2.10856e-20	6.32568e-20	3.25773e-17	DDR1	6	30876421	30900156
ENSG00000204618	8.35727e-06	0.000613691	4.79088e-05	2.11032e-05	0.00307143	RNF39	6	30070266	30075887
ENSG00000204713	0.000135872	0.206859	0.00222413	0.000383944	0.0424877	TRIM27	6	28903002	28923988
ENSG00000204789	3.36461e-05	0.732031	8.02634e-08	2.40217e-07	4.66161e-05	ZNF204P	6	27357825	27360221
ENSG00000206337	8.72724e-23	2.92495e-09	9.55423e-22	2.39903e-22	1.69069e-19	HCP5	6	31400702	31477506
ENSG00000213654	0.601067	0.552807	7.32311e-07	2.19694e-06	0.000354421	GPSM3	6	32190766	32195523
ENSG00000213676	3.25252e-10	6.47837e-10	1.41658e-09	5.6348e-10	1.34732e-07	ATF6B	6	32115264	32128253
ENSG00000213719	1.27328e-08	1.59347e-12	0.0571873	4.77984e-12	1.39135e-09	CLIC1	6	31730581	31739763
ENSG00000213722	8.05291e-05	4.70969e-06	5.07386e-11	1.52214e-10	3.84556e-08	DDAH2	6	31727038	31730617
ENSG00000213760	0.00128017	0.000154552	0.00118916	0.000370718	0.041366	ATP6V1G2	6	31544462	31548427
ENSG00000213780	2.73985e-05	9.09487e-10	4.75382e-14	1.42553e-13	4.89431e-11	GTF2H4	6	30908207	30914106
ENSG00000221838	2.40805e-07	1.71864e-07	1.69043e-07	1.88834e-07	3.77387e-05	AP4M1	7	100101549	100110345
ENSG00000221988	1.74131e-24	2.94467e-05	2.72307e-20	5.22361e-24	3.88603e-21	PPT2	6	32153441	32163678
ENSG00000223501	0.0662079	0.644085	3.10075e-27	9.30224e-27	1.03798e-23	VPS52	6	33250272	33272047
ENSG00000224389	1.74131e-24	0.000385393	1.55345e-08	5.22394e-24	3.88603e-21	C4B	6	32014795	32035418
ENSG00000224950	0.000133438	0.000153745	0.000153745	0.000146322	0.0181413	AL390066.1	1	116493016	116499212
ENSG00000226979	0.240869	7.46898e-07	0.431016	2.24069e-06	0.000357176	LTA	6	31572054	31574324
ENSG00000227507	0.0196822	6.88196e-16	0.0876221	1.9984e-15	7.64531e-13	LTB	6	31580525	31582522
ENSG00000227939	0.72525	1.56174e-28	0.126183	4.68521e-28	5.70317e-25	RPL3P2	6	31280317	31281519
ENSG00000228727	0.933419	0.0154869	3.74979e-19	1.12494e-18	5.57885e-16	SAPCD1	6	31762996	31764851
ENSG00000231130	9.06692e-05	0.00036625	0.00064165	0.000195849	0.0234144	HLA-T	6	29896654	29897786
ENSG00000231389	0.103705	0.348177	6.44159e-36	1.93248e-35	5.17517e-32	HLA-DPA1	6	33064569	33080775
ENSG00000231852	1.49967e-09	1.14919e-21	1.98771e-18	3.44559e-21	1.92235e-18	CYP21A2	6	32038265	32041670
ENSG00000232940	2.01532e-07	0.528321	1.20071e-07	2.25727e-07	4.44482e-05	HCG25	6	33249534	33254989
ENSG00000234745	0.12945	3.50116e-07	0.0170387	1.05032e-06	0.000182106	HLA-B	6	31269491	31357188
ENSG00000235863	0.0383653	1.63727e-10	0.225406	4.91181e-10	1.21795e-07	B3GALT4	6	33277132	33284832
ENSG00000236104	0.0084551	4.98762e-06	0.00546791	1.49404e-05	0.00219838	ZBTB22	6	33314406	33317942
ENSG00000237441	0.489621	4.4751e-38	1.06688e-35	1.33692e-37	4.47534e-34	RGL2	6	33291654	33298942
ENSG00000237649	3.55773e-07	0.517196	0.175503	1.06732e-06	0.000182106	KIFC1	6	33391823	33409896
ENSG00000237669	1.7005e-06	7.47695e-07	1.08466e-08	3.1874e-08	6.66863e-06	AL671277.2	6	30006121	30007116
ENSG00000241106	8.50934e-13	7.90271e-16	3.39001e-12	2.44249e-15	9.08471e-13	HLA-DOB	6	32812763	32820466
ENSG00000241404	1.09702e-05	0.922824	1.0539e-18	3.1617e-18	1.45983e-15	EGFL8	6	32164595	32168281
ENSG00000242574	1.17698e-08	2.17599e-28		4.35198e-28	5.70317e-25	HLA-DMB	6	32934629	32941028
ENSG00000244731	1.62014e-27	6.45124e-32	1.06614e-29	1.92366e-31	4.29296e-28	C4A	6	31982057	32002681
ENSG00000269293	5.1381e-06	7.78088e-06	0.00798641	9.28017e-06	0.00141206	ZSCAN16-AS1	6	28121795	28137293
ENSG00000272009	2.83032e-05	0.0100211	4.15626e-05	5.04274e-05	0.00697584	AL121944.1	6	28078792	28081130
ENSG00000272217		3.38167e-09		3.38167e-09	7.54675e-07	AL645940.1	6	33246075	33246856
ENSG00000272501	0.000725209	0.00627278	0.000126118	0.000316877	0.0362648	AL662844.4	6	31195200	31198037
ENSG00000272540	1.5734e-14	9.89736e-06	0.277687	4.70735e-14	1.65872e-11	AL662797.1	6	30723105	30723877
ENSG00000278828	0.00798641	4.06834e-05	0.0101424	0.000120949	0.0157234	HIST1H3H	6	27810064	27811300
ENSG00000279880	0.112961	0.000132328	0.402556	0.000396488	0.0435162	AC134407.3	17	67973934	67976072
ENSG00000280107	2.35485e-06	1.79339e-06	1.94668e-07	4.9026e-07	8.99258e-05	AL022393.1	6	28170845	28172521
