# Supplementary material for: A Cross-Tissue Transcriptome-Wide Association Study Reveals Novel Susceptibility Genes for Diabetic Kidney Disease in the FinnGen Cohort
Source: Biomedicines. 2025 May 19;13(5):1231. doi: 10.3390/biomedicines13051231 (PMC12108887; doi:10.3390/biomedicines13051231)
Supplement: Supplementary file 1 [file biomedicines-13-01231-s001.zip › Supplementary Table S10.xlsx]

## Sheet: Sheet1
Supplementary Table S10. Multi-tissue Mendelian randomization analysis results using GTEx V8 data
Tissue	Gene	Gene_id	Outcome	Exposure	Method	nsnp	b	se	pval	lo_ci	up_ci	or	or_lci95	or_uci95
Adipose Subcutaneous	ZSCAN9	ENSG00000137185	finngen_R11_DM_NEPHROPATHY_EXMORE	Adipose_Subcutaneous_ENSG00000137185	Wald ratio	1	-0.199642	0.0478942	3.06758e-05	-0.293515	-0.105769	0.819024	0.745638	0.899632
Adipose Subcutaneous	ZNF165	ENSG00000197279	finngen_R11_DM_NEPHROPATHY_EXMORE	Adipose_Subcutaneous_ENSG00000197279	Wald ratio	1	-0.165699	0.0581293	0.00436473	-0.279632	-0.0517655	0.847301	0.756062	0.949551
Adipose Visceral Omentum	ZNF165	ENSG00000197279	finngen_R11_DM_NEPHROPATHY_EXMORE	Adipose_Visceral_Omentum_ENSG00000197279	Wald ratio	1	-0.169411	0.0528677	0.00135326	-0.273032	-0.0657907	0.844161	0.761068	0.936327
Adipose Visceral Omentum	AGER	ENSG00000204305	finngen_R11_DM_NEPHROPATHY_EXMORE	Adipose_Visceral_Omentum_ENSG00000204305	Wald ratio	1	0.153245	0.264094	0.561734	-0.364379	0.67087	1.16561	0.694628	1.95594
Adipose Visceral Omentum	CYP21A2	ENSG00000231852	finngen_R11_DM_NEPHROPATHY_EXMORE	Adipose_Visceral_Omentum_ENSG00000231852	Wald ratio	1	0.178327	0.0918567	0.0522148	-0.00171235	0.358366	1.19522	0.998289	1.43099
Adrenal Gland	NOTCH4	ENSG00000204301	finngen_R11_DM_NEPHROPATHY_EXMORE	Adrenal_Gland_ENSG00000204301	Wald ratio	1	-0.288775	0.0715194	5.39744e-05	-0.428953	-0.148597	0.749181	0.651191	0.861916
Adrenal Gland	DDAH2	ENSG00000213722	finngen_R11_DM_NEPHROPATHY_EXMORE	Adrenal_Gland_ENSG00000213722	Wald ratio	1	0.00845762	0.0716153	0.90599	-0.131908	0.148824	1.00849	0.876421	1.16047
Artery Aorta	NOTCH4	ENSG00000204301	finngen_R11_DM_NEPHROPATHY_EXMORE	Artery_Aorta_ENSG00000204301	Wald ratio	1	-0.129892	0.0877622	0.138861	-0.301906	0.0421219	0.87819	0.739408	1.04302
Artery Aorta	POU5F1	ENSG00000204531	finngen_R11_DM_NEPHROPATHY_EXMORE	Artery_Aorta_ENSG00000204531	Wald ratio	1	0.163169	0.0389015	2.73595e-05	0.0869216	0.239416	1.17724	1.09081	1.27051
Artery Coronary	NOTCH4	ENSG00000204301	finngen_R11_DM_NEPHROPATHY_EXMORE	Artery_Coronary_ENSG00000204301	Wald ratio	1	0.201908	0.0799066	0.0115106	0.0452914	0.358525	1.22374	1.04633	1.43122
Artery Tibial	ZKSCAN8	ENSG00000198315	finngen_R11_DM_NEPHROPATHY_EXMORE	Artery_Tibial_ENSG00000198315	Wald ratio	1	-0.665322	0.170373	9.41947e-05	-0.999253	-0.33139	0.514108	0.368154	0.717925
Brain Caudate basal ganglia	AGER	ENSG00000204305	finngen_R11_DM_NEPHROPATHY_EXMORE	Brain_Caudate_basal_ganglia_ENSG00000204305	Wald ratio	1	0.143711	0.247663	0.561734	-0.341708	0.629129	1.15455	0.710556	1.87598
Brain Caudate basal ganglia	POU5F1	ENSG00000204531	finngen_R11_DM_NEPHROPATHY_EXMORE	Brain_Caudate_basal_ganglia_ENSG00000204531	Wald ratio	1	0.0380101	0.0368543	0.302371	-0.0342243	0.110244	1.03874	0.966355	1.11655
Brain Cerebellum	ZKSCAN8	ENSG00000198315	finngen_R11_DM_NEPHROPATHY_EXMORE	Brain_Cerebellum_ENSG00000198315	Wald ratio	1	-0.45569	0.10377	1.12646e-05	-0.659078	-0.252301	0.634011	0.517328	0.777011
Brain Cerebellum	POU5F1	ENSG00000204531	finngen_R11_DM_NEPHROPATHY_EXMORE	Brain_Cerebellum_ENSG00000204531	Wald ratio	1	-0.0632136	0.0295404	0.0323623	-0.121113	-0.00531452	0.938743	0.885934	0.9947
Brain Cerebellum	DDAH2	ENSG00000213722	finngen_R11_DM_NEPHROPATHY_EXMORE	Brain_Cerebellum_ENSG00000213722	Wald ratio	1	-0.00889277	0.0647573	0.890774	-0.135817	0.118032	0.991147	0.873002	1.12528
Brain Cortex	DDAH2	ENSG00000213722	finngen_R11_DM_NEPHROPATHY_EXMORE	Brain_Cortex_ENSG00000213722	Wald ratio	1	-0.0167828	0.122213	0.890774	-0.25632	0.222755	0.983357	0.773894	1.24951
Brain Hippocampus	ZKSCAN8	ENSG00000198315	finngen_R11_DM_NEPHROPATHY_EXMORE	Brain_Hippocampus_ENSG00000198315	Wald ratio	1	-0.271447	0.1011	0.00725445	-0.469603	-0.0732907	0.762276	0.625251	0.929331
Brain Hippocampus	POU5F1	ENSG00000204531	finngen_R11_DM_NEPHROPATHY_EXMORE	Brain_Hippocampus_ENSG00000204531	Wald ratio	1	0.0935436	0.0373184	0.0121888	0.0203994	0.166688	1.09806	1.02061	1.18139
Brain Nucleus accumbens basal ganglia	ZKSCAN8	ENSG00000198315	finngen_R11_DM_NEPHROPATHY_EXMORE	Brain_Nucleus_accumbens_basal_ganglia_ENSG00000198315	Wald ratio	1	-0.206292	0.0768332	0.00725445	-0.356885	-0.0556989	0.813596	0.699853	0.945824
Brain Nucleus accumbens basal ganglia	POU5F1	ENSG00000204531	finngen_R11_DM_NEPHROPATHY_EXMORE	Brain_Nucleus_accumbens_basal_ganglia_ENSG00000204531	Wald ratio	1	0.122228	0.0305497	6.30926e-05	0.06235	0.182105	1.13001	1.06433	1.19974
Cells Cultured fibroblasts	PHTF1	ENSG00000116793	finngen_R11_DM_NEPHROPATHY_EXMORE	Cells_Cultured_fibroblasts_ENSG00000116793	Wald ratio	1	-0.159037	0.0675709	0.0185912	-0.291476	-0.0265978	0.852965	0.74716	0.973753
Cells Cultured fibroblasts	ZSCAN9	ENSG00000137185	finngen_R11_DM_NEPHROPATHY_EXMORE	Cells_Cultured_fibroblasts_ENSG00000137185	Wald ratio	1	-0.172657	0.0427363	5.34366e-05	-0.25642	-0.0888942	0.841426	0.773817	0.914942
Cells Cultured fibroblasts	ZNF165	ENSG00000197279	finngen_R11_DM_NEPHROPATHY_EXMORE	Cells_Cultured_fibroblasts_ENSG00000197279	Wald ratio	1	-0.163697	0.0510844	0.00135326	-0.263822	-0.0635715	0.848999	0.76811	0.938407
Cells Cultured fibroblasts	PRRT1	ENSG00000204314	finngen_R11_DM_NEPHROPATHY_EXMORE	Cells_Cultured_fibroblasts_ENSG00000204314	Wald ratio	1	-1.08131	0.272246	7.13318e-05	-1.61491	-0.547704	0.339152	0.198909	0.578276
Cells Cultured fibroblasts	POU5F1	ENSG00000204531	finngen_R11_DM_NEPHROPATHY_EXMORE	Cells_Cultured_fibroblasts_ENSG00000204531	Wald ratio	1	0.215925	0.0502019	1.69928e-05	0.117529	0.314321	1.24101	1.12471	1.36933
Cells Cultured fibroblasts	DDAH2	ENSG00000213722	finngen_R11_DM_NEPHROPATHY_EXMORE	Cells_Cultured_fibroblasts_ENSG00000213722	Wald ratio	1	-0.0163921	0.119368	0.890774	-0.250353	0.217569	0.983741	0.778526	1.24305
Cells EBV-transformed lymphocytes	HLA-DRB1	ENSG00000196126	finngen_R11_DM_NEPHROPATHY_EXMORE	Cells_EBV-transformed_lymphocytes_ENSG00000196126	Wald ratio	1	-0.180435	1.29718	0.889373	-2.72292	2.36205	0.834907	0.0656829	10.6127
Colon Sigmoid	HLA-DRB1	ENSG00000196126	finngen_R11_DM_NEPHROPATHY_EXMORE	Colon_Sigmoid_ENSG00000196126	Wald ratio	1	0.138111	0.0621989	0.026387	0.0162009	0.260021	1.1481	1.01633	1.29696
Colon Sigmoid	POU5F1	ENSG00000204531	finngen_R11_DM_NEPHROPATHY_EXMORE	Colon_Sigmoid_ENSG00000204531	Wald ratio	1	0.197992	0.0472039	2.73595e-05	0.105472	0.290512	1.21895	1.11124	1.33711
Colon Transverse	ZSCAN9	ENSG00000137185	finngen_R11_DM_NEPHROPATHY_EXMORE	Colon_Transverse_ENSG00000137185	Wald ratio	1	-0.340419	0.0791631	1.70625e-05	-0.495579	-0.185259	0.711472	0.609218	0.830889
Esophagus Gastroesophageal Junction	HLA-DRB1	ENSG00000196126	finngen_R11_DM_NEPHROPATHY_EXMORE	Esophagus_Gastroesophageal_Junction_ENSG00000196126	Wald ratio	1	0.137122	0.0617538	0.026387	0.0160849	0.25816	1.14697	1.01622	1.29455
Esophagus Gastroesophageal Junction	HLA-DRB5	ENSG00000198502	finngen_R11_DM_NEPHROPATHY_EXMORE	Esophagus_Gastroesophageal_Junction_ENSG00000198502	Wald ratio	1	0.0503878	0.0204867	0.0139114	0.010234	0.0905417	1.05168	1.01029	1.09477
Esophagus Gastroesophageal Junction	NOTCH4	ENSG00000204301	finngen_R11_DM_NEPHROPATHY_EXMORE	Esophagus_Gastroesophageal_Junction_ENSG00000204301	Wald ratio	1	-0.284426	0.0712241	6.51334e-05	-0.424026	-0.144827	0.752446	0.654407	0.865172
Esophagus Gastroesophageal Junction	AGER	ENSG00000204305	finngen_R11_DM_NEPHROPATHY_EXMORE	Esophagus_Gastroesophageal_Junction_ENSG00000204305	Wald ratio	1	0.403955	0.596821	0.498505	-0.765815	1.57373	1.49774	0.464955	4.82459
Esophagus Gastroesophageal Junction	CYP21A2	ENSG00000231852	finngen_R11_DM_NEPHROPATHY_EXMORE	Esophagus_Gastroesophageal_Junction_ENSG00000231852	Wald ratio	1	0.139521	0.0560901	0.0128665	0.0295843	0.249458	1.14972	1.03003	1.28333
Esophagus Muscularis	ZNF165	ENSG00000197279	finngen_R11_DM_NEPHROPATHY_EXMORE	Esophagus_Muscularis_ENSG00000197279	Wald ratio	1	-0.146559	0.0514146	0.00436473	-0.247331	-0.045786	0.863675	0.780882	0.955246
Heart Atrial Appendage	VWA7	ENSG00000204396	finngen_R11_DM_NEPHROPATHY_EXMORE	Heart_Atrial_Appendage_ENSG00000204396	Wald ratio	1	0.364276	0.0855175	2.04733e-05	0.196662	0.53189	1.43947	1.21733	1.70215
Heart Atrial Appendage	DDAH2	ENSG00000213722	finngen_R11_DM_NEPHROPATHY_EXMORE	Heart_Atrial_Appendage_ENSG00000213722	Wald ratio	1	0.00985047	0.13874	0.943398	-0.26208	0.281781	1.0099	0.76945	1.32549
Heart Left Ventricle	MICB	ENSG00000204516	finngen_R11_DM_NEPHROPATHY_EXMORE	Heart_Left_Ventricle_ENSG00000204516	Wald ratio	1	0.215133	0.107821	0.0460124	0.00380391	0.426462	1.24003	1.00381	1.53183
Heart Left Ventricle	POU5F1	ENSG00000204531	finngen_R11_DM_NEPHROPATHY_EXMORE	Heart_Left_Ventricle_ENSG00000204531	Wald ratio	1	0.000906799	0.0427277	0.983068	-0.0828396	0.0846532	1.00091	0.920499	1.08834
Heart Left Ventricle	DDAH2	ENSG00000213722	finngen_R11_DM_NEPHROPATHY_EXMORE	Heart_Left_Ventricle_ENSG00000213722	Wald ratio	1	-0.0184614	0.134436	0.890774	-0.281957	0.245034	0.981708	0.754306	1.27766
Liver	AGER	ENSG00000204305	finngen_R11_DM_NEPHROPATHY_EXMORE	Liver_ENSG00000204305	Wald ratio	1	0.17641	0.304014	0.561734	-0.419459	0.772278	1.19293	0.657403	2.16469
Lung	ZSCAN9	ENSG00000137185	finngen_R11_DM_NEPHROPATHY_EXMORE	Lung_ENSG00000137185	Wald ratio	1	-0.253757	0.0608765	3.06758e-05	-0.373075	-0.134439	0.77588	0.688614	0.874206
Lung	DDAH2	ENSG00000213722	finngen_R11_DM_NEPHROPATHY_EXMORE	Lung_ENSG00000213722	Wald ratio	1	0.0185539	0.157106	0.90599	-0.289375	0.326482	1.01873	0.748732	1.38608
Minor Salivary Gland	NOTCH4	ENSG00000204301	finngen_R11_DM_NEPHROPATHY_EXMORE	Minor_Salivary_Gland_ENSG00000204301	Wald ratio	1	-0.166757	0.0417582	6.51334e-05	-0.248603	-0.084911	0.846405	0.779889	0.918594
Minor Salivary Gland	AGER	ENSG00000204305	finngen_R11_DM_NEPHROPATHY_EXMORE	Minor_Salivary_Gland_ENSG00000204305	Wald ratio	1	-0.113737	0.185823	0.540491	-0.47795	0.250476	0.892493	0.620053	1.28464
Muscle Skeletal	ZNF165	ENSG00000197279	finngen_R11_DM_NEPHROPATHY_EXMORE	Muscle_Skeletal_ENSG00000197279	Wald ratio	1	-0.195756	0.0495178	7.70964e-05	-0.292811	-0.0987015	0.822212	0.746163	0.906013
Muscle Skeletal	DDAH2	ENSG00000213722	finngen_R11_DM_NEPHROPATHY_EXMORE	Muscle_Skeletal_ENSG00000213722	Wald ratio	1	0.0184165	0.155942	0.90599	-0.28723	0.324063	1.01859	0.750339	1.38273
Nerve Tibial	ZSCAN9	ENSG00000137185	finngen_R11_DM_NEPHROPATHY_EXMORE	Nerve_Tibial_ENSG00000137185	Wald ratio	1	-0.177477	0.0441081	5.72955e-05	-0.263929	-0.091025	0.83738	0.768028	0.912995
Nerve Tibial	ZKSCAN8	ENSG00000198315	finngen_R11_DM_NEPHROPATHY_EXMORE	Nerve_Tibial_ENSG00000198315	Wald ratio	1	0.41619	0.245279	0.0897338	-0.0645566	0.896938	1.51617	0.937483	2.45208
Nerve Tibial	POU5F1	ENSG00000204531	finngen_R11_DM_NEPHROPATHY_EXMORE	Nerve_Tibial_ENSG00000204531	Wald ratio	1	0.165415	0.0384584	1.69928e-05	0.0900362	0.240793	1.17988	1.09421	1.27226
Pancreas	ZNF165	ENSG00000197279	finngen_R11_DM_NEPHROPATHY_EXMORE	Pancreas_ENSG00000197279	Wald ratio	1	0.0253632	0.0800658	0.751411	-0.131566	0.182292	1.02569	0.876722	1.19996
Pituitary	AGER	ENSG00000204305	finngen_R11_DM_NEPHROPATHY_EXMORE	Pituitary_ENSG00000204305	Wald ratio	1	0.148564	0.256027	0.561734	-0.353248	0.650376	1.16017	0.702403	1.91626
Pituitary	CYP21A2	ENSG00000231852	finngen_R11_DM_NEPHROPATHY_EXMORE	Pituitary_ENSG00000231852	Wald ratio	1	0.0951794	0.0490272	0.0522148	-0.000913945	0.191273	1.09986	0.999086	1.21079
Skin Not Sun Exposed Suprapubic	ZSCAN9	ENSG00000137185	finngen_R11_DM_NEPHROPATHY_EXMORE	Skin_Not_Sun_Exposed_Suprapubic_ENSG00000137185	Wald ratio	1	-0.150914	0.0362043	3.06758e-05	-0.221874	-0.0799533	0.859922	0.801016	0.923159
Skin Not Sun Exposed Suprapubic	AGER	ENSG00000204305	finngen_R11_DM_NEPHROPATHY_EXMORE	Skin_Not_Sun_Exposed_Suprapubic_ENSG00000204305	Wald ratio	1	0.154708	0.259491	0.551043	-0.353895	0.663311	1.16732	0.701949	1.94121
Skin Sun Exposed Lower leg	ZSCAN9	ENSG00000137185	finngen_R11_DM_NEPHROPATHY_EXMORE	Skin_Sun_Exposed_Lower_leg_ENSG00000137185	Wald ratio	1	-0.128485	0.0318028	5.34366e-05	-0.190819	-0.0661519	0.879426	0.826282	0.935989
Skin Sun Exposed Lower leg	MSH5	ENSG00000204410	finngen_R11_DM_NEPHROPATHY_EXMORE	Skin_Sun_Exposed_Lower_leg_ENSG00000204410	Wald ratio	1	0.129783	0.1546	0.401201	-0.173233	0.432799	1.13858	0.840942	1.54157
Spleen	CYP21A2	ENSG00000231852	finngen_R11_DM_NEPHROPATHY_EXMORE	Spleen_ENSG00000231852	Wald ratio	1	-0.136344	0.0508772	0.00736539	-0.236063	-0.0366242	0.872543	0.789731	0.964038
Stomach	NOTCH4	ENSG00000204301	finngen_R11_DM_NEPHROPATHY_EXMORE	Stomach_ENSG00000204301	Wald ratio	1	-0.235881	0.0584193	5.39744e-05	-0.350382	-0.121379	0.789875	0.704419	0.885698
Testis	NELFE	ENSG00000204356	finngen_R11_DM_NEPHROPATHY_EXMORE	Testis_ENSG00000204356	Wald ratio	1	-0.411952	0.451128	0.361158	-1.29616	0.472258	0.662356	0.27358	1.60361
Testis	VWA7	ENSG00000204396	finngen_R11_DM_NEPHROPATHY_EXMORE	Testis_ENSG00000204396	Wald ratio	1	0.137694	0.0446473	0.00204208	0.0501855	0.225203	1.14762	1.05147	1.25258
Testis	POU5F1	ENSG00000204531	finngen_R11_DM_NEPHROPATHY_EXMORE	Testis_ENSG00000204531	Wald ratio	1	-0.0631282	0.0313198	0.0438419	-0.124515	-0.00174136	0.938823	0.882925	0.99826
Testis	CLIC1	ENSG00000213719	finngen_R11_DM_NEPHROPATHY_EXMORE	Testis_ENSG00000213719	Wald ratio	1	-0.174522	0.0898968	0.0522148	-0.35072	0.00167582	0.839858	0.704181	1.00168
Thyroid	ZNF165	ENSG00000197279	finngen_R11_DM_NEPHROPATHY_EXMORE	Thyroid_ENSG00000197279	Wald ratio	1	-0.209501	0.0789781	0.00798641	-0.364298	-0.0547037	0.810989	0.694684	0.946766
Thyroid	ZKSCAN8	ENSG00000198315	finngen_R11_DM_NEPHROPATHY_EXMORE	Thyroid_ENSG00000198315	Wald ratio	1	0.296791	0.227578	0.19219	-0.149262	0.742845	1.34553	0.861343	2.10191
Thyroid	AGER	ENSG00000204305	finngen_R11_DM_NEPHROPATHY_EXMORE	Thyroid_ENSG00000204305	Wald ratio	1	0.556797	0.822637	0.498505	-1.05557	2.16917	1.74507	0.347993	8.75098
Thyroid	MSH5	ENSG00000204410	finngen_R11_DM_NEPHROPATHY_EXMORE	Thyroid_ENSG00000204410	Wald ratio	1	-0.39592	0.142999	0.00562818	-0.676198	-0.115642	0.673061	0.508547	0.890794
Whole Blood	ZSCAN9	ENSG00000137185	finngen_R11_DM_NEPHROPATHY_EXMORE	Whole_Blood_ENSG00000137185	Wald ratio	1	-0.106591	0.026491	5.72955e-05	-0.158514	-0.054669	0.898893	0.853411	0.946798
Whole Blood	AGER	ENSG00000204305	finngen_R11_DM_NEPHROPATHY_EXMORE	Whole_Blood_ENSG00000204305	Wald ratio	1	0.569957	0.763017	0.455077	-0.925556	2.06547	1.76819	0.396311	7.889
Whole Blood	MICB	ENSG00000204516	finngen_R11_DM_NEPHROPATHY_EXMORE	Whole_Blood_ENSG00000204516	Wald ratio	1	0.172259	0.0863332	0.0460124	0.00304583	0.341472	1.18799	1.00305	1.40702
