# Supplementary material for: A Cross-Tissue Transcriptome-Wide Association Study Reveals Novel Susceptibility Genes for Diabetic Kidney Disease in the FinnGen Cohort
Source: Biomedicines. 2025 May 19;13(5):1231. doi: 10.3390/biomedicines13051231 (PMC12108887; doi:10.3390/biomedicines13051231)
Supplement: Supplementary file 1 [file biomedicines-13-01231-s001.zip › Supplementary Table S11.xlsx]

## Sheet: Sheet1
Supplementary Table S11. The functional pathway analysis of genemania related to 13 positive genes
Function	FDR	Genes in network	Genes in genome
MHC protein complex	4.21514e-11	7	21
MHC protein complex binding	1.77085e-08	6	24
lumenal side of endoplasmic reticulum membrane	4.14206e-08	6	29
lumenal side of membrane	8.74386e-08	6	34
antigen binding	1.00409e-07	6	36
clathrin-coated endocytic vesicle	1.00409e-07	6	37
integral component of endoplasmic reticulum membrane	6.61964e-07	6	52
antigen processing and presentation of peptide antigen via MHC class II	6.61964e-07	7	100
antigen processing and presentation of peptide or polysaccharide antigen via MHC class II	7.25786e-07	7	103
COPII-coated ER to Golgi transport vesicle	7.35504e-07	6	55
clathrin-coated vesicle membrane	1.88283e-06	6	65
antigen receptor-mediated signaling pathway	4.09613e-06	8	222
Golgi-associated vesicle membrane	5.70416e-06	6	81
endocytic vesicle membrane	5.70416e-06	6	81
cellular response to interferon-gamma	8.22559e-06	6	87
trans-Golgi network	1.31476e-05	6	95
antigen processing and presentation of exogenous peptide antigen	1.63893e-05	7	176
antigen processing and presentation of exogenous antigen	1.87865e-05	7	181
antigen processing and presentation of peptide antigen	2.48768e-05	7	190
transport vesicle membrane	3.68823e-05	6	117
antigen processing and presentation	4.19434e-05	7	208
endocytic vesicle	4.41689e-05	7	211
clathrin-coated vesicle	5.48996e-05	6	128
response to interferon-gamma	8.59857e-05	6	139
Golgi-associated vesicle	9.37173e-05	6	142
intrinsic component of endoplasmic reticulum membrane	0.000129752	6	151
coated vesicle membrane	0.000157354	6	157
Golgi membrane	0.000328663	6	179
transport vesicle	0.00120641	6	225
coated vesicle	0.00193622	6	247
peptide binding	0.00193622	6	247
endoplasmic reticulum membrane	0.00299997	6	268
late endosome	0.0205487	4	111
immune receptor activity	0.0392549	4	132
negative regulation of defense response	0.054908	4	145
mismatch repair	0.0664383	2	10
