# Supplementary material for: A Cross-Tissue Transcriptome-Wide Association Study Reveals Novel Susceptibility Genes for Diabetic Kidney Disease in the FinnGen Cohort
Source: Biomedicines. 2025 May 19;13(5):1231. doi: 10.3390/biomedicines13051231 (PMC12108887; doi:10.3390/biomedicines13051231)
Supplement: Supplementary file 1 [file biomedicines-13-01231-s001.zip › Supplementary Table S2.xlsx]

## Sheet: Sheet1
Supplementary Table S2. sCCA results for cross-tissue gene expression patterns in diabetic kidney disease
gene_id	panel_sCCA1.pos_summary	panel_sCCA2.pos_summary	panel_sCCA3.pos_summary	acatP	acatP.fdr	gene	seqnames	start_hg38	end_hg38
ENSG00000000419	0.755071			0.755071	0.999299	DPM1	20	50934867	50958555
ENSG00000000457	0.973557	0.866664	0.92403	0.948461	0.999299	SCYL3	1	169849631	169894267
ENSG00000000460	0.663118	0.175675	0.238053	0.3028	0.888244	C1orf112	1	169662007	169854080
ENSG00000000971	0.190687	0.287249	0.170198	0.207039	0.844919	CFH	1	196651878	196747504
ENSG00000001036	0.891371	0.0457397	0.559883	0.208509	0.844919	FUCA2	6	143494811	143511690
ENSG00000001084	0.152765	0.580696	0.575133	0.359144	0.913268	GCLC	6	53497341	53616970
ENSG00000001167	0.616143	0.484703	0.462717	0.522902	0.956977	NFYA	6	41072945	41099976
ENSG00000001460	0.997625	0.0950173	0.963152	0.99315	0.999299	STPG1	1	24356999	24416934
ENSG00000001461	0.729645	0.731873	0.868299	0.79703	0.999299	NIPAL3	1	24415802	24472976
ENSG00000001561	0.926562	0.64841	0.685455	0.83907	0.999299	ENPP4	6	46129989	46146688
ENSG00000001617	0.759401	0.4869	0.192198	0.454673	0.944017	SEMA3F	3	50155045	50189075
ENSG00000001629	0.354293	0.0798295	0.354293	0.175198	0.832493	ANKIB1	7	92245974	92401383
ENSG00000001630	0.829963			0.829963	0.999299	CYP51A1	7	92112153	92134803
ENSG00000001631	0.0448733	0.0342086	0.0401138	0.0392456	0.596491	KRIT1	7	92198969	92246166
ENSG00000002016	0.939217	0.696747	0.784816	0.873238	0.999299	RAD52	12	912077	990053
ENSG00000002330	0.685743	0.362154		0.531395	0.959721	BAD	11	64269830	64284704
ENSG00000002549	0.561529	0.679068	0.606914	0.61886	0.987437	LAP3	4	17577192	17607972
ENSG00000002822	0.234237	0.540087	0.5661	0.420327	0.931997	MAD1L1	7	1815793	2233243
ENSG00000002834	0.924847	0.0401835	0.969042	0.862856	0.999299	LASP1	17	38869859	38921770
ENSG00000002919	0.688047	0.459038	0.691867	0.623806	0.987437	SNX11	17	48103357	48123074
ENSG00000002933	0.228906	0.461668	0.580486	0.397126	0.924847	TMEM176A	7	150800403	150805118
ENSG00000003147	0.882223	0.226457	0.882223	0.795026	0.999299	ICA1	7	8113184	8262687
ENSG00000003249	0.719898	0.755357	0.986344	0.962219	0.999299	DBNDD1	16	90004865	90020128
ENSG00000003393	0.588356	0.590567	0.530412	0.570268	0.974415	ALS2	2	201700267	201780956
ENSG00000003400	0.479067	0.621541	0.479067	0.528552	0.957807	CASP10	2	201182881	201229406
ENSG00000003402	0.442434	0.273041	0.148599	0.248323	0.863018	CFLAR	2	201116154	201176687
ENSG00000003436	0.417963	0.191477	0.721641	0.40874	0.928923	TFPI	2	187464230	187565760
ENSG00000003756	0.0661938	0.0741444	0.231339	0.0920854	0.748296	RBM5	3	50088908	50119021
ENSG00000003987	0.610608			0.610608	0.987298	MTMR7	8	17296794	17413528
ENSG00000003989	0.918469	0.609534	0.469642	0.798226	0.999299	SLC7A2	8	17497088	17570573
ENSG00000004059	0.287538	0.909934	0.302388	0.682424	0.999299	ARF5	7	127588386	127591700
ENSG00000004139	0.969238	0.822855	0.494728	0.921431	0.999299	SARM1	17	28364356	28404049
ENSG00000004142	0.50555	0.353674	0.50555	0.451549	0.944017	POLDIP2	17	28346633	28357527
ENSG00000004399		0.462317		0.462317	0.945844	PLXND1	3	129555175	129606818
ENSG00000004455	0.20029	0.443462	0.22334	0.264608	0.873799	AK2	1	33007940	33080996
ENSG00000004487	0.28574	0.557426	0.607169	0.471962	0.948363	KDM1A	1	23019443	23083689
ENSG00000004534	0.0661883	0.0627813	0.0661883	0.0650129	0.689676	RBM6	3	49940007	50100045
ENSG00000004660	0.0298705	0.323384		0.0560285	0.663834	CAMKK1	17	3860315	3894891
ENSG00000004700	0.796558	0.898993	0.623545	0.822171	0.999299	RECQL	12	21468910	21501669
ENSG00000004766	0.945865	0.201743	0.718316	0.835553	0.999299	VPS50	7	93232340	93361123
ENSG00000004776	0.344362	0.156857	0.459717	0.277511	0.876857	HSPB6	19	35754566	35758079
ENSG00000004777	0.437464	0.342539	0.76302	0.536645	0.962066	ARHGAP33	19	35774532	35788822
ENSG00000004779	0.199742			0.199742	0.842973	NDUFAB1	16	23581014	23596316
ENSG00000004799	0.731081	0.290417	0.25781	0.413295	0.928994	PDK4	7	95583499	95596516
ENSG00000004838	0.356033	0.35284	0.137973	0.242494	0.863018	ZMYND10	3	50341110	50345732
ENSG00000004864	0.234096			0.234096	0.859437	SLC25A13	7	96120220	96322147
ENSG00000004866	0.980995			0.980995	0.999299	ST7	7	116953238	117230103
ENSG00000004975	0.129539	0.791778	0.771809	0.513939	0.956977	DVL2	17	7225342	7234517
ENSG00000005007	0.741622		0.728561	0.735214	0.999299	UPF1	19	18831938	18868236
ENSG00000005020			0.523714	0.523714	0.956977	SKAP2	7	26667068	26995239
ENSG00000005059	0.63647	0.357354	0.664783	0.557286	0.968037	MCUB	4	109560209	109688719
ENSG00000005075	0.744368	0.804507	0.826163	0.796259	0.999299	POLR2J	7	102473118	102478907
ENSG00000005100	0.26767	0.348559	0.000151957	0.000455563	0.0487999	DHX33	17	5440917	5468982
ENSG00000005156	0.954267	0.986449	0.806177	0.97008	0.999299	LIG3	17	34980494	35009743
ENSG00000005175	0.569451	0.25566	0.933449	0.794005	0.999299	RPAP3	12	47661249	47706030
ENSG00000005189	0.147976	0.730199	0.662589	0.442209	0.94053	REXO5	16	20806429	20849668
ENSG00000005194	0.672449	0.0678159	0.374585	0.189263	0.839546	CIAPIN1	16	57428187	57447420
ENSG00000005206	0.0254287	0.00512642	0.156333	0.0124849	0.430172	SPPL2B	19	2328615	2355095
ENSG00000005243	0.980101	0.741677	0.40966	0.943197	0.999299	COPZ2	17	48026167	48038030
ENSG00000005249	0.128339	0.882774	0.666943	0.585485	0.978319	PRKAR2B	7	107044705	107161811
ENSG00000005339	0.23717	0.478278		0.333609	0.903263	CREBBP	16	3725054	3880726
ENSG00000005379	0.0620155	0.0881765	0.0597939	0.0679208	0.695505	TSPOAP1	17	58301228	58328795
ENSG00000005436	0.331875	0.0808272	0.327345	0.170923	0.832237	GCFC2	2	75652000	75710989
ENSG00000005448	0.207526	0.223029	0.313069	0.241667	0.862858	WDR54	2	74421678	74425755
ENSG00000005469	0.129235	0.654369	0.28155	0.271589	0.876457	CROT	7	87345681	87399795
ENSG00000005483	0.53059	0.696331	0.877186	0.763572	0.999299	KMT2E	7	105014179	105114361
ENSG00000005486	0.105181	0.0408234	0.68112	0.0925096	0.750274	RHBDD2	7	75842602	75888926
ENSG00000005513	0.646906	0.456558	0.688109	0.605364	0.98472	SOX8	16	981770	986979
ENSG00000005700	0.881606	0.426611	0.821935	0.792299	0.999299	IBTK	6	82169986	82247754
ENSG00000005801	0.506332	0.333322	0.385174	0.403855	0.927251	ZNF195	11	3339261	3379222
ENSG00000005810	0.596429	0.521498	0.1431	0.336516	0.904349	MYCBP2	13	77044657	77327094
ENSG00000005812	0.937603	0.842113	0.560834	0.872379	0.999299	FBXL3	13	76992598	77027195
ENSG00000005844	0.491619	0.899736	0.912361	0.863881	0.999299	ITGAL	16	30472658	30523185
ENSG00000005882	0.464946	0.479006	0.793414	0.615735	0.987437	PDK2	17	50094737	50112152
ENSG00000005884	0.876366			0.876366	0.999299	ITGA3	17	50055968	50090481
ENSG00000005961	0.15255	0.806022	0.0153855	0.0448206	0.623207	ITGA2B	17	44372180	44389505
ENSG00000006007	0.553633	0.0591971	0.358402	0.156038	0.808886	GDE1	16	19501693	19522123
ENSG00000006015	0.882399	0.550474	0.61383	0.756036	0.999299	REX1BD	19	18588685	18592336
ENSG00000006016	0.988267	0.9451	0.693344	0.971615	0.999299	CRLF1	19	18572220	18607741
ENSG00000006025	0.727037	0.576689	0.201303	0.473147	0.948363	AC003665.1	17	47807372	47821834
ENSG00000006042	0.51146	0.711435	0.432552	0.563223	0.969799	TMEM98	17	32927910	32945106
ENSG00000006047	0.0789317	0.199564	0.100385	0.109246	0.77433	YBX2	17	7288263	7294639
ENSG00000006062	0.923988	0.511002	0.556243	0.80682	0.999299	MAP3K14	17	45263119	45317145
ENSG00000006118	0.571806	0.442597	0.27249	0.415007	0.929268	TMEM132A	11	60924463	60937159
ENSG00000006125	0.331278	0.206479	0.364865	0.288019	0.881322	AP2B1	17	35578046	35726413
ENSG00000006194	0.270236	0.323205	0.248358	0.278154	0.876857	ZNF263	16	3263800	3301401
ENSG00000006210	0.17756		0.0758335	0.107058	0.768791	CX3CL1	16	57372477	57385044
ENSG00000006282	0.690516	0.716103	0.704198	0.703861	0.999299	SPATA20	17	50543058	50555852
ENSG00000006327	0.184713	0.00108996	0.168012	0.00323391	0.202208	TNFRSF12A	16	3018445	3022383
ENSG00000006432	0.891674	0.959501	0.320426	0.907302	0.999299	MAP3K9	14	70722526	70809534
ENSG00000006451	0.654129	0.597829	0.600996	0.618527	0.987437	RALA	7	39623565	39708120
ENSG00000006453	0.399158	0.0408757	0.466866	0.111932	0.775884	BAIAP2L1	7	98291650	98401090
ENSG00000006530	0.0342483	0.00501143	0.777773	0.0133333	0.439736	AGK	7	141551189	141655244
ENSG00000006534	0.226718	0.0750165		0.114414	0.775884	ALDH3B1	11	68008578	68029282
ENSG00000006576	0.507177	0.315102	0.715921	0.518235	0.956977	PHTF2	7	77798792	77957503
ENSG00000006607	0.0930266	0.127275	0.0676616	0.0900226	0.742243	FARP2	2	241356285	241494841
ENSG00000006625	0.999127	0.361089	0.663877	0.997381	0.999351	GGCT	7	30496621	30504841
ENSG00000006634	0.475601	0.844396		0.733546	0.999299	DBF4	7	87876216	87909553
ENSG00000006638	0.60604	0.0969583	0.636425	0.286662	0.881177	TBXA2R	19	3594506	3606840
ENSG00000006652	0.248064	0.293582	0.21597	0.249444	0.863103	IFRD1	7	112422968	112481017
ENSG00000006695	0.348545	0.0370547	0.377035	0.0976202	0.758377	COX10	17	14069496	14208677
ENSG00000006704	0.147976	0.889517	0.238489	0.467804	0.946986	GTF2IRD1	7	74453790	74602604
ENSG00000006712	0.133987	0.0106456		0.0197926	0.492211	PAF1	19	39385629	39391154
ENSG00000006715	0.969992	0.237822	0.636951	0.906833	0.999299	VPS41	7	38722974	38932394
ENSG00000006831	0.444985	0.13041	0.596102	0.300958	0.886923	ADIPOR2	12	1688574	1788674
ENSG00000006837	0.065652	0.791522	0.21501	0.180049	0.832493	CDKL3	5	134286350	134371047
ENSG00000007047	0.71556	0.506534	0.969363	0.916567	0.999299	MARK4	19	45079288	45305284
ENSG00000007080	0.137797	0.515568	0.213602	0.231325	0.856404	CCDC124	19	17933015	17943991
ENSG00000007168	0.428727	0.594909	0.046604	0.133977	0.793564	PAFAH1B1	17	2593210	2685615
ENSG00000007255	0.175908	0.198684	0.803604	0.344026	0.90628	TRAPPC6A	19	45162928	45178237
ENSG00000007312	0.57038	0.233234	0.884854	0.668583	0.995908	CD79B	17	63928740	63932354
ENSG00000007341	0.512137	0.62286	0.454891	0.531919	0.95986	ST7L	1	112523514	112620825
ENSG00000007376	0.0585228	0.0685936	0.0230031	0.0399795	0.600815	RPUSD1	16	784974	788397
ENSG00000007384	0.643197	0.618745	0.963355	0.902848	0.999299	RHBDF1	16	58059	76355
ENSG00000007392	0.478499		0.81504	0.700212	0.999299	LUC7L	16	188969	229463
ENSG00000007402	0.172173	0.482812	0.418603	0.314281	0.892199	CACNA2D2	3	50362799	50504244
ENSG00000007516	0.426602	0.593622	0.777432	0.626323	0.987437	BAIAP3	16	1333601	1349441
ENSG00000007520	0.42368	0.425982	0.970205	0.908701	0.999299	TSR3	16	1349240	1351878
ENSG00000007541	0.920568	0.706928	0.174609	0.752514	0.999299	PIGQ	16	566995	584136
ENSG00000007545	0.331006	0.990169		0.979994	0.999299	CRAMP1	16	1612325	1677908
ENSG00000007866	0.788196	0.758201	0.801926	0.784024	0.999299	TEAD3	6	35473597	35497079
ENSG00000007923	0.0012964	0.00316067		0.00183865	0.139884	DNAJC11	1	6634168	6701924
ENSG00000007944	0.944374			0.944374	0.999299	MYLIP	6	16129086	16148248
ENSG00000008018	0.22404	0.227654	0.285088	0.243251	0.863018	PSMB1	6	170535120	170553307
ENSG00000008083	0.854207	0.711578	0.440607	0.728709	0.999299	JARID2	6	15246069	15522042
ENSG00000008128	0.156612		0.308945	0.211696	0.844919	CDK11A	1	1702379	1724357
ENSG00000008130	0.554704	0.00336651	0.882583	0.0104	0.395612	NADK	1	1751232	1780457
ENSG00000008226	0.815634	0.177656	0.0435866	0.123657	0.785251	DLEC1	3	38039205	38124025
ENSG00000008256	0.288625	0.168423	0.232258	0.220665	0.852749	CYTH3	7	6161776	6272644
ENSG00000008277	0.84302	0.871055	0.503122	0.802656	0.999299	ADAM22	7	87934143	88202889
ENSG00000008283	0.414134	0.601	0.835716	0.673133	0.996728	CYB561	17	63432304	63446354
ENSG00000008294	0.7763	0.300051	0.0224511	0.0686193	0.695896	SPAG9	17	50962174	51120868
ENSG00000008300	0.188116	0.79504	0.495859	0.481861	0.950269	CELSR3	3	48636463	48662886
ENSG00000008311	0.682978			0.682978	0.999299	AASS	7	122073549	122144255
ENSG00000008324	0.352663	0.999475	0.0845703	0.998415	0.999834	SS18L2	3	42581840	42595114
ENSG00000008394	0.184975	0.350313	0.61619	0.340041	0.905019	MGST1	12	16347142	16609259
ENSG00000008405	0.323592	0.403927		0.361422	0.914448	CRY1	12	106991364	107093549
ENSG00000008438	0.584372			0.584372	0.978319	PGLYRP1	19	46019153	46023053
ENSG00000008513	0.792495	0.203415	0.413222	0.46669	0.946986	ST3GAL1	8	133454848	133571940
ENSG00000008516	0.160577	0.0234949	0.0592597	0.0459358	0.626093	MMP25	16	3046561	3060726
ENSG00000008517	0.669104	0.871137	0.502431	0.746186	0.999299	IL32	16	3065297	3082192
ENSG00000008710	0.601637	0.555929	0.973773	0.925695	0.999299	PKD1	16	2088710	2135898
ENSG00000008735	0.351005	0.0228885	0.633537	0.0674618	0.694828	MAPK8IP2	22	50600793	50613981
ENSG00000008838	0.218343	0.22347	0.311483	0.245977	0.863018	MED24	17	40019097	40061215
ENSG00000008853	0.765724	0.927496	0.216646	0.801959	0.999299	RHOBTB2	8	22987417	23020199
ENSG00000008952	0.427788			0.427788	0.935324	SEC62	3	169966635	169998373
ENSG00000008988	0.073533	0.0700425	0.264702	0.0960904	0.75589	RPS20	8	56067295	56074581
ENSG00000009307	0.0103245	0.417981	0.861421	0.032887	0.568046	CSDE1	1	114716913	114758676
ENSG00000009335	0.249756	0.585017	0.9173	0.751797	0.999299	UBE3C	7	157138916	157269370
ENSG00000009724	0.351421	0.468587	0.204881	0.317593	0.894885	MASP2	1	11026523	11047233
ENSG00000009830	0.889107	0.747734	0.665735	0.806537	0.999299	POMT2	14	77274956	77320884
ENSG00000009844	0.673752	0.020903	0.197482	0.0590046	0.668172	VTA1	6	142147162	142224685
ENSG00000009950	0.172193	0.101005	0.191627	0.144159	0.799327	MLXIPL	7	73593194	73624543
ENSG00000009954	0.481984	0.180416	0.393234	0.314569	0.892199	BAZ1B	7	73440406	73522293
ENSG00000010017	0.287516	0.949855	0.750529	0.862552	0.999299	RANBP9	6	13621498	13711835
ENSG00000010030	0.0896649	0.302385	0.0457796	0.0841972	0.735188	ETV7	6	36354091	36387800
ENSG00000010072	0.344376	0.348376	0.892782	0.672622	0.996728	SPRTN	1	231337104	231355023
ENSG00000010219	0.688458	0.381286	0.589563	0.559799	0.968813	DYRK4	12	4562204	4615302
ENSG00000010244	0.705887			0.705887	0.999299	ZNF207	17	32350117	32381886
ENSG00000010256	0.36595			0.36595	0.917311	UQCRC1	3	48599002	48610976
ENSG00000010270	0.642095	0.508213	0.0658637	0.195327	0.840705	STARD3NL	7	38178222	38230671
ENSG00000010278	0.814773	0.443627	0.708153	0.694929	0.999299	CD9	12	6199715	6238271
ENSG00000010282	0.182845	0.319174	0.471127	0.293525	0.883426	HHATL	3	42692663	42702827
ENSG00000010292	0.499761	0.826108	0.333926	0.608965	0.986241	NCAPD2	12	6493356	6531955
ENSG00000010295	0.541848	0.66738	0.300252	0.498646	0.952304	IFFO1	12	6538375	6556083
ENSG00000010310	0.558078	0.660732	0.131552	0.348785	0.906666	GIPR	19	45668221	45683722
ENSG00000010318	0.0795427	0.151055	0.445456	0.146786	0.800441	PHF7	3	52410660	52423641
ENSG00000010322	0.155833	0.0880848	0.951907	0.618408	0.987437	NISCH	3	52455118	52493068
ENSG00000010327	0.860377	0.645511	0.627405	0.752455	0.999299	STAB1	3	52495338	52524495
ENSG00000010361	0.891208	0.513704	0.284897	0.690987	0.999299	FUZ	19	49806869	49817376
ENSG00000010438	0.506436	0.588773	0.88846	0.752242	0.999299	PRSS3	9	33750466	33799231
ENSG00000010539	0.000897505	0.0276243	0.000461176	0.000903973	0.0846447	ZNF200	16	3222325	3236221
ENSG00000010610	0.0181161	0.0282559	0.330677	0.0323951	0.564071	CD4	12	6786858	6820799
ENSG00000010626	0.355593	0.355593	0.355593	0.355593	0.911175	LRRC23	12	6873569	6914241
ENSG00000010704	0.981769	0.969564	0.997384	0.993614	0.999299	HFE	6	26087281	26098343
ENSG00000010803	0.396481	0.633419	0.704168	0.588386	0.979495	SCMH1	1	41027200	41242154
ENSG00000010810	0.657571	0.248944	0.861397	0.662715	0.994208	FYN	6	111660332	111873452
ENSG00000010818	0.233693	0.62779	0.702787	0.505988	0.953464	HIVEP2	6	142751469	142956698
ENSG00000011007	0.857295	0.189717	0.763378	0.663508	0.994208	ELOA	1	23743155	23762059
ENSG00000011009	0.749876	0.272107	0.455232	0.498697	0.952304	LYPLA2	1	23791145	23795539
ENSG00000011021	0.00209852	0.357321	0.00356163	0.00395347	0.227197	CLCN6	1	11806096	11848079
ENSG00000011028			0.918065	0.918065	0.999299	AC080038.1	17	62627670	62693597
ENSG00000011105	0.828688	0.351148	0.519514	0.62399	0.987437	TSPAN9	12	3077355	3286564
ENSG00000011114	0.248497	0.944547	0.419145	0.80995	0.999299	BTBD7	14	93237550	93333092
ENSG00000011132	0.052659		0.128266	0.0749589	0.711527	APBA3	19	3750772	3761692
ENSG00000011143	0.0858127	0.0858127	0.0858127	0.0858127	0.736166	MKS1	17	58205437	58219605
ENSG00000011198	0.326756	0.853543	0.0984758	0.334614	0.903263	ABHD5	3	43690108	43734371
ENSG00000011243	0.993998	0.389946		0.987918	0.999299	AKAP8L	19	15380050	15419141
ENSG00000011258	0.189736	0.694871	0.906481	0.723217	0.999299	MBTD1	17	51177425	51260163
ENSG00000011260	0.252546	0.052377	0.788583	0.153548	0.807202	UTP18	17	51260546	51297936
ENSG00000011275	0.190366	0.774206	0.377554	0.426257	0.935171	RNF216	7	5620047	5781739
ENSG00000011295	0.117718	0.108992	0.109019	0.111769	0.775884	TTC19	17	15999784	16045015
ENSG00000011405	0.373114	0.400872	0.42309	0.398588	0.924847	PIK3C2A	11	17077730	17207983
ENSG00000011422	0.909273	0.0212012	0.360838	0.0776928	0.717692	PLAUR	19	43646095	43670547
ENSG00000011426	0.000946291	0.0736068	0.939649	0.00284696	0.191562	ANLN	7	36389821	36453791
ENSG00000011451	0.297951	0.852453	0.0689025	0.235663	0.861116	WIZ	19	15419980	15449951
ENSG00000011454	0.53339	0.896019	0.808584	0.813299	0.999299	RABGAP1	9	122940833	123104866
ENSG00000011465	0.337549	0.878803	0.300191	0.622285	0.987437	DCN	12	91140484	91182824
ENSG00000011478	0.259243	0.867596	0.636306	0.670198	0.996728	QPCTL	19	45692666	45703989
ENSG00000011485	0.98009	0.431906	0.534926	0.940491	0.999299	PPP5C	19	46346994	46392981
ENSG00000011523	0.654685	0.55688	0.599717	0.605535	0.98472	CEP68	2	65056366	65087004
ENSG00000011566			0.227395	0.227395	0.856187	MAP4K3	2	39249266	39437301
ENSG00000011590	0.344362	0.344362	0.370275	0.352774	0.909572	ZBTB32	19	35704558	35717038
ENSG00000011600	0.55918	0.354438	0.681014	0.535409	0.961653	TYROBP	19	35904401	35908295
ENSG00000011638	0.94177	0.612051	0.822558	0.877052	0.999299	TMEM159	16	21158377	21180616
ENSG00000012048	0.444955		0.23911	0.322702	0.897632	BRCA1	17	43044295	43170245
ENSG00000012061	0.678442	0.349139	0.344108	0.455909	0.945134	ERCC1	19	45407333	45478828
ENSG00000012124	0.410175	0.327027	0.445149	0.39113	0.921478	CD22	19	35319261	35347361
ENSG00000012171	0.26765			0.26765	0.876124	SEMA3B	3	50267558	50277546
ENSG00000012223	0.736153	0.819935	0.548629	0.730044	0.999299	LTF	3	46435645	46485234
ENSG00000012232	0.789435	0.332096	0.33644	0.514582	0.956977	EXTL3	8	28600469	28755599
ENSG00000012660	0.195667			0.195667	0.840792	ELOVL5	6	53267398	53349179
ENSG00000012779	0.309993	0.945118	0.804115	0.861933	0.999299	ALOX5	10	45374176	45446119
ENSG00000012963	0.349119	0.690233	0.871017	0.721074	0.999299	UBR7	14	93207241	93229215
ENSG00000012983	0.801668	0.970973	0.450228	0.923066	0.999299	MAP4K5	14	50418501	50561126
ENSG00000013016	0.603042	0.890654	0.390094	0.737401	0.999299	EHD3	2	31234152	31269451
ENSG00000013275	0.0088149	0.00562584	0.616567	0.0103432	0.394574	PSMC4	19	39971005	39981441
ENSG00000013288	0.841978	0.690875	0.824771	0.801086	0.999299	MAN2B2	4	6575175	6623362
ENSG00000013297	0.546841	0.708066	0.996919	0.990839	0.999299	CLDN11	3	170418865	170454733
ENSG00000013306	0.154901	0.0932567	0.147911	0.125666	0.785403	SLC25A39	17	44319625	44324870
ENSG00000013364	0.164877	0.119888	0.12973	0.135812	0.793564	MVP	16	29820394	29848039
ENSG00000013374	0.871619	0.948521	0.488202	0.891239	0.999299	NUB1	7	151341699	151378449
ENSG00000013375	0.74319	0.102536	0.329565	0.270806	0.87623	PGM3	6	83161150	83193936
ENSG00000013392	0.880599	0.462414	0.44077	0.70366	0.999299	RWDD2A	6	83193357	83198935
ENSG00000013441		0.110494		0.110494	0.7746	CLK1	2	200853009	200864744
ENSG00000013503	0.233314	0.0898693	0.701934	0.211823	0.844919	POLR3B	12	106357748	106510198
ENSG00000013523	0.793239	0.912544	0.934345	0.903998	0.999299	ANGEL1	14	76786178	76826246
ENSG00000013561	0.150848	0.17333	0.167386	0.163336	0.822452	RNF14	5	141958328	141990292
ENSG00000013573		0.0558901	0.0697238	0.0620549	0.678974	DDX11	12	31073860	31104799
ENSG00000013583	0.33367	0.0159645	0.272001	0.0443988	0.620038	HEBP1	12	12974870	13000265
ENSG00000013588	0.61674			0.61674	0.987437	GPRC5A	12	12890782	12917937
ENSG00000013810	0.662614	0.849496	0.710219	0.764773	0.999299	TACC3	4	1712891	1745176
ENSG00000014123	0.479102	0.974573	0.592028	0.926296	0.999299	UFL1	6	96521595	96555276
ENSG00000014138	0.701824	0.138495	0.949492	0.823173	0.999299	POLA2	11	65261920	65305589
ENSG00000014164	0.0396264	0.0596855	0.050571	0.0485825	0.634035	ZC3H3	8	143437659	143541447
ENSG00000014216	0.921873	0.859478	0.188747	0.816811	0.999299	CAPN1	11	65180566	65212006
ENSG00000014257	0.204988	0.936656	0.887884	0.85946	0.999299	ACPP	3	132317369	132368298
ENSG00000014641	0.767483	0.520345	0.621051	0.654311	0.991695	MDH1	2	63588609	63607197
ENSG00000014824	0.953653	0.952656	0.953653	0.953325	0.999299	SLC30A9	4	41990502	42090461
ENSG00000014914	0.623385	0.578584	0.648829	0.617923	0.987437	MTMR11	1	149928651	149936879
ENSG00000014919	0.611154	0.315041	0.981888	0.945231	0.999299	COX15	10	99711844	99732100
ENSG00000015133	0.969345	0.166973	0.998167	0.994762	0.999299	CCDC88C	14	91271323	91417844
ENSG00000015153	0.150171	0.975566	0.236982	0.906843	0.999299	YAF2	12	42157104	42238349
ENSG00000015171	0.686916	0.625669	0.917446	0.823704	0.999299	ZMYND11	10	134465	254637
ENSG00000015475	0.776885	0.473261	0.514903	0.616301	0.987437	BID	22	17734138	17774770
ENSG00000015479	0.362729	0.853413		0.710422	0.999299	MATR3	5	139293648	139331677
ENSG00000015532	0.387008	0.657151	0.29606	0.4394	0.939211	XYLT2	17	50346092	50363138
ENSG00000015676	0.661273	0.658841	0.562964	0.630197	0.987935	NUDCD3	7	44379119	44490658
ENSG00000016391	0.425265	0.28122	0.275816	0.319559	0.89648	CHDH	3	53812335	53846419
ENSG00000016864	0.207767	0.741665	0.866999	0.679199	0.998953	GLT8D1	3	52694488	52706032
ENSG00000017260	0.148013	0.555379		0.265205	0.874108	ATP2C1	3	130850595	131016712
ENSG00000017797	0.138904	0.404881		0.217775	0.851229	RALBP1	18	9475009	9538114
ENSG00000018189	0.0386101	0.370275	0.245657	0.0958189	0.75589	RUFY3	4	70704204	70808619
ENSG00000018280	0.998207	0.694097	0.168142	0.994592	0.999299	SLC11A1	2	218382029	218396894
ENSG00000018408	0.758748	0.31281	0.705353	0.615808	0.987437	WWTR1	3	149517235	149736714
ENSG00000018510	0.635666	0.362449	0.552919	0.517028	0.956977	AGPS	2	177392768	177559299
ENSG00000018625	0.19465	0.458775	0.647389	0.392153	0.922025	ATP1A2	1	160115759	160143591
ENSG00000018699	0.0416727	0.0715521	0.0495949	0.0516269	0.647397	TTC27	2	32628032	32821051
ENSG00000018869	0.385435	0.595968	0.794045	0.626411	0.987437	ZNF582	19	56375846	56393545
ENSG00000019102	0.497986	0.0160468	0.763206	0.05053	0.642696	VSIG2	11	124747474	124752255
ENSG00000019144	0.396471	0.476735	0.347393	0.404283	0.927251	PHLDB1	11	118606440	118658031
ENSG00000019169	0.8904	0.981217	0.958087	0.965118	0.999299	MARCO	2	118942166	118994660
ENSG00000019485	0.887133	0.463498	0.341976	0.690389	0.999299	PRDM11	11	45095806	45235110
ENSG00000019549	0.113917	0.262348		0.161445	0.818844	SNAI2	8	48917598	48921740
ENSG00000019991	0.962732			0.962732	0.999299	HGF	7	81699008	81770438
ENSG00000019995	0.383445	0.580149	0.325336	0.423265	0.934155	ZRANB1	10	124942123	124988189
ENSG00000020129	0.537823	0.52362	0.419275	0.493056	0.951374	NCDN	1	35557473	35567274
ENSG00000020181	0.117634	0.384376	0.49442	0.251104	0.863571	ADGRA2	8	37784191	37844896
ENSG00000020256	0.939099	0.432091	0.395004	0.816167	0.999299	ZFP64	20	52051663	52204308
ENSG00000020426	0.555728	0.997248	0.350911	0.991722	0.999299	MNAT1	14	60734742	60969965
ENSG00000020577	0.270606	0.69253		0.470331	0.947944	SAMD4A	14	54567097	54793315
ENSG00000020922	0.438784	0.388091	0.371572	0.398691	0.924847	MRE11	11	94415578	94493908
ENSG00000021300	0.171644	0.347891	0.293719	0.252881	0.864897	PLEKHB1	11	73646178	73662819
ENSG00000021355	0.287915	0.463228	0.398306	0.375867	0.920315	SERPINB1	6	2832332	2841959
ENSG00000021574	0.596959	0.264569	0.179996	0.300404	0.886923	SPAST	2	32063547	32157637
ENSG00000021762	0.251131	0.60647	0.186218	0.301709	0.886923	OSBPL5	11	3087107	3166739
ENSG00000021776	0.127825	0.851063	0.865848	0.676248	0.998472	AQR	15	34851782	34969742
ENSG00000021826	0.448445	0.806971	0.416154	0.603244	0.984097	CPS1	2	210477682	210679107
ENSG00000022277	0.895724	0.416483	0.895783	0.843886	0.999299	RTF2	20	56468585	56519449
ENSG00000022840	0.802213	0.702912	0.391119	0.670555	0.996728	RNF10	12	120533480	120577588
ENSG00000022976	0.890984	0.998939	0.805551	0.996862	0.999299	ZNF839	14	102317377	102342702
ENSG00000023041	0.553151	0.235683	0.779281	0.529364	0.958251	ZDHHC6	10	112424428	112446917
ENSG00000023171	0.0434535	0.161581	0.90204	0.149053	0.801536	GRAMD1B	11	123358428	123627774
ENSG00000023191	0.9421	0.440883	0.370537	0.822732	0.999299	RNH1	11	494512	507300
ENSG00000023228	0.319311	0.74716	0.626141	0.579283	0.977999	NDUFS1	2	206114817	206159509
ENSG00000023287	0.369695			0.369695	0.920315	RB1CC1	8	52622458	52745843
ENSG00000023318	0.0424744	0.112498		0.0618666	0.678688	ERP44	9	99979185	100099000
ENSG00000023330	0.112726	0.758568	0.072555	0.148431	0.800441	ALAS1	3	52198086	52214327
ENSG00000023445	0.749581	0.874984	0.486496	0.768411	0.999299	BIRC3	11	102317450	102339403
ENSG00000023516	0.658863	0.617922	0.890892	0.784631	0.999299	AKAP11	13	42272152	42323261
ENSG00000023572	0.337703	0.622862	0.369544	0.438468	0.939211	GLRX2	1	193090866	193106114
ENSG00000023608	0.630536	0.785716	0.901972	0.823158	0.999299	SNAPC1	14	61762420	61796428
ENSG00000023839	0.211761	0.0221816	0.141854	0.0534581	0.654529	ABCC2	10	99782640	99852594
ENSG00000023892	0.0170107	0.320098	0.0109853	0.0197482	0.492211	DEF6	6	35297818	35321771
ENSG00000023902	0.747315	0.136994	0.684604	0.443321	0.940591	PLEKHO1	1	150149183	150164720
ENSG00000023909	0.775812	0.949047	0.845117	0.900282	0.999299	GCLM	1	93885199	93909456
ENSG00000024048	0.989376	0.989376	0.920939	0.985054	0.999299	UBR2	6	42564062	42693504
ENSG00000024422	0.590137	0.571961	0.0648011	0.193104	0.839546	EHD2	19	47713422	47743134
ENSG00000024862	0.0368847	0.264691	0.717031	0.105797	0.767473	CCDC28A	6	138773509	138793319
ENSG00000025039	0.0288037	0.00363473	0.00394448	0.00532583	0.275793	RRAGD	6	89364636	89412270
ENSG00000025156	0.562936	0.888429	0.548832	0.754711	0.999299	HSF2	6	122399546	122433119
ENSG00000025293	0.476187	0.678082	0.995131	0.985524	0.999299	PHF20	20	35771974	35950370
ENSG00000025434	0.193089	0.0419073	0.315837	0.0959796	0.75589	NR1H3	11	47248300	47269033
ENSG00000025708	0.980188	0.965	0.691421	0.963139	0.999299	TYMP	22	50525752	50530032
ENSG00000025770	0.484992	0.665168	0.143321	0.348628	0.906666	NCAPH2	22	50508224	50524780
ENSG00000025772	0.062508	0.115921	0.317187	0.110435	0.7746	TOMM34	20	44942130	44960397
ENSG00000025796	0.0968881			0.0968881	0.757748	SEC63	6	107867756	107958208
ENSG00000025800	0.567554	0.46743	0.990477	0.971595	0.999299	KPNA6	1	32108056	32176563
ENSG00000026025	0.625541	0.515767	0.358745	0.498981	0.952442	VIM	10	17228241	17237593
ENSG00000026103	0.255697	0.233985	0.379837	0.28091	0.876857	FAS	10	88990531	89017059
ENSG00000026508	0.806323	0.118702	0.718223	0.467991	0.946986	CD44	11	35138870	35232402
ENSG00000026652	0.193287	0.552161	0.54623	0.385555	0.920891	AGPAT4	6	161129967	161274061
ENSG00000026950	0.0965856	0.0404501	0.0585769	0.057614	0.664126	BTN3A1	6	26402237	26415208
ENSG00000027001	0.380487	0.62967	0.46498	0.492244	0.951374	MIPEP	13	23730189	23889400
ENSG00000027075	0.0425364	0.289108	0.930643	0.216769	0.850015	PRKCH	14	61187559	61550976
ENSG00000027697	0.48931	0.935232	0.888273	0.879522	0.999299	IFNGR1	6	137197484	137219449
ENSG00000027847	0.864344	0.833877	0.845369	0.848848	0.999299	B4GALT7	5	177600132	177610330
ENSG00000027869	0.0820165	0.0350585	0.661323	0.0762557	0.71754	SH2D2A	1	156806243	156816862
ENSG00000028116	0.0890425	0.0362153	0.650948	0.0797711	0.72416	VRK2	2	57907629	58159920
ENSG00000028137	0.133217			0.133217	0.793564	TNFRSF1B	1	12166991	12209228
ENSG00000028203	0.0189491	0.338473	0.0923631	0.0458494	0.626093	VEZT	12	95217746	95302799
ENSG00000028277	0.7227	0.367036	0.546889	0.557326	0.968037	POU2F2	19	42086110	42196585
ENSG00000028310	0.660654	0.660654	0.54943	0.626697	0.987437	BRD9	5	850291	892801
ENSG00000028528	0.831382	0.867633	0.683458	0.816751	0.999299	SNX1	15	64094123	64146090
ENSG00000028839	0.210728	0.119248	0.941631	0.65312	0.991538	TBPL1	6	133952170	133990432
ENSG00000029153	0.232102	0.0293202	0.0131238	0.0263296	0.532558	ARNTL2	12	27332854	27425289
ENSG00000029364	0.105873	0.184194	0.0974348	0.119818	0.78147	SLC39A9	14	69398015	69462390
ENSG00000029534	0.959925	0.505615	0.536535	0.88624	0.999299	ANK1	8	41653220	41896762
ENSG00000029639	0.154871	0.158822	0.124423	0.144418	0.799327	TFB1M	6	155256134	155314493
ENSG00000029725	0.216664	0.121627	0.153059	0.155601	0.807871	RABEP1	17	5282265	5386340
ENSG00000030066	0.0190098	0.317971	0.871406	0.0627145	0.681215	NUP160	11	47778087	47848555
ENSG00000030110	0.097704	0.0227243	0.0116766	0.0214811	0.499903	BAK1	6	33572547	33580293
ENSG00000030419	0.744036			0.744036	0.999299	IKZF2	2	212999691	213152427
ENSG00000030582	0.0309511	0.405561	0.303873	0.082842	0.733469	GRN	17	44345246	44353106
ENSG00000031081	0.201409	0.0970692	0.73447	0.219686	0.852141	ARHGAP31	3	119294373	119420714
ENSG00000031691	0.339796	0.404429	0.415608	0.385176	0.920891	CENPQ	6	49463370	49493107
ENSG00000031698	0.0867749	0.800332	0.0653527	0.128889	0.788692	SARS	1	109213918	109238182
ENSG00000031823	0.789198	0.801716	0.194124	0.625069	0.987437	RANBP3	19	5916139	5978142
ENSG00000032219	0.676246	0.491099	0.480408	0.555516	0.967424	ARID4A	14	58298385	58373887
ENSG00000032389	0.387667	0.574619	0.4657	0.474833	0.948935	EIPR1	2	3188925	3377882
ENSG00000032444	0.755964	0.775652	0.844332	0.798668	0.999299	PNPLA6	19	7534004	7561764
ENSG00000032742	0.204555	0.191289	0.211978	0.202291	0.844062	IFT88	13	20567069	20691437
ENSG00000033011	0.399725	0.0405545	0.211419	0.0982406	0.759118	ALG1	16	5033923	5087379
ENSG00000033030	0.409784	0.456208	0.95407	0.861469	0.999299	ZCCHC8	12	122471600	122501073
ENSG00000033050	0.562816	0.145915	0.562816	0.341852	0.905119	ABCF2	7	151211484	151227205
ENSG00000033100	0.990319	0.296817	0.0383165	0.960189	0.999299	CHPF2	7	151232489	151238827
ENSG00000033170	0.409172	0.848403	0.835918	0.770339	0.999299	FUT8	14	65410592	65744121
ENSG00000033327	0.260404	0.213502	0.0294679	0.0723642	0.70882	GAB2	11	78215293	78418348
ENSG00000033627	0.244362	0.166774	0.940554	0.722728	0.999299	ATP6V0A1	17	42458844	42522611
ENSG00000033800	0.427338	0.172066	0.973017	0.906075	0.999299	PIAS1	15	68054179	68198603
ENSG00000033867	0.36862	0.92359	0.513734	0.782746	0.999299	SLC4A7	3	27372721	27484420
ENSG00000034152	0.219607	0.0633075		0.0997272	0.760295	MAP2K3	17	21284672	21315240
ENSG00000034510	0.332873	0.450072	0.692479	0.495079	0.951374	TMSB10	2	84905656	84906671
ENSG00000034533	0.0996997	0.533882	0.496596	0.250455	0.863215	ASTE1	3	131013875	131027649
ENSG00000034677	0.726191	0.768452	0.122448	0.448851	0.943496	RNF19A	8	100257060	100336218
ENSG00000034693	0.320788	0.266582	0.155634	0.229592	0.856404	PEX3	6	143450805	143490616
ENSG00000034713	0.51124	0.894638	0.589892	0.762013	0.999299	GABARAPL2	16	75566375	75577881
ENSG00000034971	0.215299	0.90315	0.141678	0.483296	0.950269	MYOC	1	171635417	171652688
ENSG00000035115	0.368445	0.10037	0.288214	0.194292	0.839546	SH3YL1	2	217730	266398
ENSG00000035141	0.518478	0.693517	0.547532	0.593205	0.981594	FAM136A	2	70295975	70302090
ENSG00000035403	0.634355	0.772624	0.438035	0.639437	0.990089	VCL	10	73995193	74121363
ENSG00000035664	0.835148	0.646083	0.649489	0.736555	0.999299	DAPK2	15	63907036	64072033
ENSG00000035687	0.864534	0.524111	0.03055	0.112839	0.775884	ADSS	1	244408494	244451909
ENSG00000035928	0.99944	0.126209		0.998876	0.999921	RFC1	4	39287456	39366375
ENSG00000036054	0.854061	0.0425034	0.854061	0.230491	0.856404	TBC1D23	3	100260992	100325251
ENSG00000036257	0.0724095	0.609236	0.700042	0.237968	0.861388	CUL3	2	224470150	224585397
ENSG00000036448	0.577576	0.548482	0.578558	0.568331	0.973749	MYOM2	8	2045046	2165552
ENSG00000036549	0.626435	0.611241	0.184508	0.422665	0.933445	AC118549.1	1	77562416	77683419
ENSG00000036672	0.166729	0.984231	0.327994	0.946965	0.999299	USP2	11	119355215	119381711
ENSG00000037042	0.384367	0.392356	0.381116	0.38592	0.920891	TUBG2	17	42659284	42667006
ENSG00000037241	0.73465			0.73465	0.999299	RPL26L1	5	172958729	172969771
ENSG00000037280	0.974235	0.164724	0.682489	0.91681	0.999299	FLT4	5	180601506	180649624
ENSG00000037474	0.0060702	0.00942273	0.00532706	0.0065419	0.315094	NSUN2	5	6599239	6633291
ENSG00000037637	0.310921	0.157188	0.63534	0.30701	0.8912	FBXO42	1	16246840	16352480
ENSG00000037749	0.325128	0.586825	0.325128	0.402888	0.927251	MFAP3	5	154038906	154220478
ENSG00000037757	0.281419	0.28017	0.315633	0.291786	0.882489	MRI1	19	13764522	13774282
ENSG00000037897	0.404866			0.404866	0.927251	METTL1	12	57768471	57772119
ENSG00000038002	0.0365913	0.0458237	0.0329463	0.0377373	0.592181	AGA	4	177430774	177442437
ENSG00000038210	0.0870634	0.0496801	0.329182	0.0884704	0.736245	PI4K2B	4	25234033	25279204
ENSG00000038219	0.639789	0.618751	0.768115	0.68584	0.999299	BOD1L1	4	13568738	13627725
ENSG00000038274	0.470181	0.578539	0.253001	0.414734	0.929268	MAT2B	5	163503114	163519354
ENSG00000038358	0.354459		0.950493	0.895731	0.999299	EDC4	16	67873052	67884499
ENSG00000038382	0.637887	0.272878	0.802638	0.602173	0.984078	TRIO	5	14143342	14532128
ENSG00000038427	0.132253			0.132253	0.793369	VCAN	5	83471618	83582303
ENSG00000038532	0.0183239	0.539739	0.872613	0.0633983	0.68426	CLEC16A	16	10944564	11182186
ENSG00000038945	0.668531	0.65089	0.377982	0.572459	0.975252	MSR1	8	16107878	16567490
ENSG00000039068	0.349087	0.769547	0.333023	0.504162	0.952875	CDH1	16	68737292	68835541
ENSG00000039123	0.710522	0.336286	0.472816	0.513536	0.956977	MTREX	5	55307989	55425579
ENSG00000039319	0.0479359	0.945611	0.08701	0.191791	0.839546	ZFYVE16	5	80408013	80483379
ENSG00000039560	0.682536	0.03181	0.433815	0.0969963	0.757748	RAI14	5	34656328	34832612
ENSG00000039650	0.724424	0.398958	0.79834	0.678479	0.998953	PNKP	19	49859882	49878351
ENSG00000040199	0.395174	0.412279	0.376039	0.394259	0.923732	PHLPP2	16	71637835	71724701
ENSG00000040341	0.217641	0.243557	0.145484	0.193835	0.839546	STAU2	8	73420369	73747708
ENSG00000040487	0.822417	0.647592	0.822417	0.783349	0.999299	PQLC2	1	19312326	19329300
ENSG00000040531	0.0416038	0.0430863	0.0291094	0.0367705	0.587538	CTNS	17	3636468	3661542
ENSG00000040608	0.692181	0.584606	0.421261	0.573909	0.976323	RTN4R	22	20241415	20283246
ENSG00000040633	0.128325	0.276112		0.178135	0.832493	PHF23	17	7235029	7239722
ENSG00000040933	0.747525	0.378784	0.905565	0.789514	0.999299	INPP4A	2	98444854	98594390
ENSG00000041357	0.0323594	0.051994	0.0392758	0.0396921	0.599862	PSMA4	15	78540405	78552417
ENSG00000041802	0.380258	0.380258	0.380402	0.380306	0.920315	LSG1	3	194640791	194672463
ENSG00000041880	0.243657			0.243657	0.863018	PARP3	3	51942345	51948867
ENSG00000041982	0.162089	0.0685354	0.845046	0.188013	0.839336	TNC	9	115019575	115118257
ENSG00000041988	0.000209734	0.000160357	0.000696124	0.000241147	0.0280779	THAP3	1	6624866	6635586
ENSG00000042062	0.914297	0.0977926		0.573773	0.976216	RIPOR3	20	50586108	50691527
ENSG00000042088	0.225712	0.225712	0.105761	0.165793	0.824959	TDP1	14	89954939	90044768
ENSG00000042317	0.882488	0.836908	0.641953	0.823392	0.999299	SPATA7	14	88384924	88470350
ENSG00000042429	0.256683	0.114663	0.216683	0.176371	0.832493	MED17	11	93784227	93814963
ENSG00000042445	0.226171	0.153481		0.18366	0.832747	RETSAT	2	85341955	85354531
ENSG00000042493	0.424729	0.487969	0.661778	0.52944	0.958259	CAPG	2	85394753	85418432
ENSG00000042753	0.100232	0.465877	0.311015	0.210597	0.844919	AP2S1	19	46838136	46850992
ENSG00000042980	0.0860397	0.427935	0.579661	0.22185	0.853819	ADAM28	8	24294040	24359018
ENSG00000043143	0.957489	0.0891404	0.196514	0.724715	0.999299	JADE2	5	134524312	134583230
ENSG00000044090	0.462434	0.42362	0.235863	0.356151	0.911307	CUL7	6	43037617	43053945
ENSG00000044459	0.475853	0.635613	0.521444	0.546906	0.966302	CNTLN	9	17134982	17503923
ENSG00000044574	0.15318			0.15318	0.807202	HSPA5	9	125234853	125241343
ENSG00000047056	0.999037	0.44442	0.307666	0.997103	0.999299	WDR37	10	1049538	1132384
ENSG00000047188	0.496184	0.305865	0.388026	0.390214	0.921344	YTHDC2	5	113513694	113595285
ENSG00000047249	0.297089	0.797369		0.59454	0.981805	ATP6V1H	8	53715543	53843558
ENSG00000047315	0.804826	0.69049	0.878135	0.815609	0.999299	POLR2B	4	56977722	57031158
ENSG00000047346	0.642515	0.881	0.620966	0.771198	0.999299	FAM214A	15	52581317	52709817
ENSG00000047365	0.343761	0.727555	0.332806	0.47396	0.948487	ARAP2	4	35948221	36244514
ENSG00000047457	0.181563	0.0618384	0.589414	0.140435	0.797128	CP	3	149162410	149221829
ENSG00000047578	0.0855104	0.61745	0.0245463	0.0583288	0.667001	KIAA0556	16	27550133	27780369
ENSG00000047579	0.300128	0.131109	0.239685	0.201745	0.843752	DTNBP1	6	15522801	15663058
ENSG00000047621	0.334635	0.61569	0.74791	0.582496	0.977999	C12orf4	12	4487735	4538508
ENSG00000047849	0.531781	0.564884	0.527722	0.541587	0.964212	MAP4	3	47850690	48089272
ENSG00000047932	0.194894	0.155039	0.200939	0.181454	0.832493	GOPC	6	117560269	117602542
ENSG00000048028	0.949953	0.696026	0.205853	0.845577	0.999299	USP28	11	113797874	113875570
ENSG00000048052	0.465595	0.418951	0.320996	0.397677	0.924847	HDAC9	7	18086949	19002416
ENSG00000048140	0.149049		0.194869	0.1692	0.828066	TSPAN17	5	176647387	176659054
ENSG00000048162	0.819231	0.440585	0.0183163	0.0590674	0.668172	NOP16	5	176383938	176388975
ENSG00000048342	0.5558	0.375143	0.0921034	0.221334	0.853345	CC2D2A	4	15469865	15601557
ENSG00000048392	0.105663	0.697974	0.420661	0.282735	0.877567	RRM2B	8	102204502	102239118
ENSG00000048405	0.066714	0.657834	0.0752468	0.110262	0.7746	ZNF800	7	127346790	127431924
ENSG00000048471	0.178146	0.151271	0.115524	0.143997	0.799327	SNX29	16	11976734	12574287
ENSG00000048544	0.974591	0.966895	0.913501	0.962968	0.999299	MRPS10	6	42206807	42217861
ENSG00000048649	0.749088	0.298522	0.254572	0.425922	0.934934	RSF1	11	77659996	77821017
ENSG00000048707	0.844668	0.000246298	0.858029	0.000741173	0.0719152	VPS13D	1	12230030	12512047
ENSG00000048740	0.958373	0.574125	0.403122	0.879261	0.999299	CELF2	10	10798397	11336675
ENSG00000048828	0.555448			0.555448	0.967424	FAM120A	9	93451685	93566112
ENSG00000048991	0.850408	0.57665		0.76618	0.999299	R3HDM1	2	135531455	135725270
ENSG00000049167	0.199594	0.951468	0.199594	0.785126	0.999299	ERCC8	5	60873831	60945073
ENSG00000049239	0.384171	0.541419	0.526441	0.482328	0.950269	H6PD	1	9234775	9271337
ENSG00000049245	0.769287	0.494419	0.494654	0.611385	0.987437	VAMP3	1	7771296	7781432
ENSG00000049246		0.781561		0.781561	0.999299	PER3	1	7784320	7845177
ENSG00000049323	0.0832018	0.562694	0.512971	0.225657	0.854831	LTBP1	2	32946953	33399509
ENSG00000049449	0.340115	0.200371	0.219095	0.242839	0.863018	RCN1	11	32090904	32105755
ENSG00000049540	0.841231	0.304657		0.663866	0.994225	ELN	7	74027789	74069907
ENSG00000049541	0.113922	0.265604	0.68589	0.254336	0.866768	RFC2	7	74231499	74254458
ENSG00000049618	0.0621861	0.49451		0.119587	0.781109	ARID1B	6	156776020	157210779
ENSG00000049656	0.194891		0.497421	0.302209	0.887427	CLPTM1L	5	1317752	1345099
ENSG00000049759	0.149816	0.258713	0.434286	0.243681	0.863018	NEDD4L	18	58044226	58401540
ENSG00000049860	0.369799	0.618797	0.797357	0.631113	0.988144	HEXB	5	74640023	74722647
ENSG00000049883	0.852007		0.64125	0.78328	0.999299	PTCD2	5	72320367	72368395
ENSG00000050130	0.0659078	0.537649	0.0624237	0.0957062	0.75589	JKAMP	14	59484443	59505410
ENSG00000050165	0.794411	0.58053	0.330534	0.602049	0.984062	DKK3	11	11963106	12009769
ENSG00000050327	0.605228	0.939285	0.740191	0.861655	0.999299	ARHGEF5	7	144355288	144380632
ENSG00000050344	0.765593	0.638031	0.203679	0.523584	0.956977	NFE2L3	7	26152198	26187137
ENSG00000050393	0.0424217	0.113489	0.0479611	0.0564772	0.663834	MCUR1	6	13786557	13814568
ENSG00000050405	0.251459	0.328515	0.131409	0.209837	0.844919	LIMA1	12	50175788	50283546
ENSG00000050426	0.912741	0.989856	0.819491	0.973893	0.999299	LETMD1	12	51047962	51060424
ENSG00000050820	0.790666	0.589969	0.509841	0.657287	0.993016	BCAR1	16	75228181	75268053
ENSG00000051009	0.735327	0.844146	0.80935	0.804463	0.999299	FAM160A2	11	6211335	6234711
ENSG00000051108	0.0920579	0.338267	0.125217	0.140931	0.797242	HERPUD1	16	56932142	56944864
ENSG00000051128	0.169059			0.169059	0.827979	HOMER3	19	18929201	18941261
ENSG00000051180	0.0755096	0.782421	0.936228	0.688338	0.999299	RAD51	15	40694774	40732340
ENSG00000051523	0.513218	0.575795	0.691284	0.599522	0.98349	CYBA	16	88643289	88651054
ENSG00000051620	0.217853	0.217853	0.714068	0.339557	0.90459	HEBP2	6	138403531	138422197
ENSG00000051825	0.851393	0.95321	0.952742	0.938851	0.999299	MPHOSPH9	12	123152320	123244014
ENSG00000052344	0.106866	0.930611	0.357236	0.618124	0.987437	PRSS8	16	31131433	31135727
ENSG00000052723	0.00870438	0.555737	0.0733428	0.0234514	0.519891	SIKE1	1	114769479	114780685
ENSG00000052749	0.597982	0.393419	0.673506	0.560417	0.969092	RRP12	10	97356358	97426076
ENSG00000052795	0.957685	0.93151	0.560801	0.923534	0.999299	FNIP2	4	158769026	158908050
ENSG00000053254	0.541796	0.617619	0.365625	0.507448	0.95426	FOXN3	14	89124871	89619149
ENSG00000053371	0.318375	0.230373	0.54522	0.341543	0.905119	AKR7A2	1	19303965	19312146
ENSG00000053372	0.575803	0.715618	0.766565	0.698423	0.999299	MRTO4	1	19251805	19260128
ENSG00000053438	0.295347	0.0475854	0.273816	0.11103	0.7746	NNAT	20	37521206	37523690
ENSG00000053501	0.279713	0.30956	0.477903	0.345703	0.906666	USE1	19	17215346	17219829
ENSG00000053900	0.338812	0.193185	0.262709	0.254408	0.866768	ANAPC4	4	25377213	25418498
ENSG00000054116	0.182359	0.978608		0.952515	0.999299	TRAPPC3	1	36136570	36156053
ENSG00000054118	0.542488	0.865173	0.869819	0.817915	0.999299	THRAP3	1	36224432	36305357
ENSG00000054148	0.780503	0.847997	0.444775	0.748394	0.999299	PHPT1	9	136848724	136851027
ENSG00000054219	0.0483292	0.0425785	0.0482514	0.0462245	0.627734	LY75	2	159803355	159904756
ENSG00000054267	0.821564	0.221098	0.347748	0.486658	0.950342	ARID4B	1	235131634	235328219
ENSG00000054277	0.167155	0.153471	0.211304	0.174436	0.832493	OPN3	1	241590102	241677376
ENSG00000054282	0.321012	0.543803	0.405979	0.417448	0.930364	SDCCAG8	1	243256034	243500091
ENSG00000054392	0.712095	0.386732	0.0555177	0.164972	0.824959	HHAT	1	210328252	210676296
ENSG00000054523	0.108052	0.180294	0.165273	0.144379	0.799327	KIF1B	1	10210805	10381603
ENSG00000054598	0.882494	0.661115	0.311617	0.719054	0.999299	FOXC1	6	1609915	1613897
ENSG00000054611	0.0110921	0.308164	0.0371543	0.0251425	0.52195	TBC1D22A	22	46762617	47175699
ENSG00000054654	0.130821	0.206178	0.997174	0.991243	0.999299	SYNE2	14	63852983	64226433
ENSG00000054690	0.351665	0.568289	0.418986	0.442775	0.94053	PLEKHH1	14	67533301	67589612
ENSG00000054793	0.868677	0.878877	0.70776	0.84224	0.999299	ATP9A	20	51596514	51768634
ENSG00000054965	0.72668	0.71899	0.867217	0.79292	0.999299	FAM168A	11	73400487	73598189
ENSG00000054967	0.491755	0.36536	0.297079	0.377354	0.920315	RELT	11	73376399	73397474
ENSG00000054983	0.0946296	0.0104048	0.235803	0.0272644	0.539247	GALC	14	87837820	87993665
ENSG00000055044	0.397703	0.12801	0.584923	0.284533	0.878464	NOP58	2	202265736	202303661
ENSG00000055070	0.549088	0.898847	0.677476	0.788056	0.999299	SZRD1	1	16352575	16398145
ENSG00000055118	0.307931	0.306263	0.0134585	0.0379806	0.59311	KCNH2	7	150944961	150978315
ENSG00000055130	0.42999	0.47427	0.581627	0.495506	0.951374	CUL1	7	148697914	148801110
ENSG00000055147	0.267321	0.105922	0.533133	0.217472	0.851197	FAM114A2	5	153990148	154038936
ENSG00000055163	0.870608	0.556101	0.752796	0.775282	0.999299	CYFIP2	5	157266079	157395595
ENSG00000055208	0.233188	0.623297	0.419739	0.401293	0.927072	TAB2	6	149218641	149411613
ENSG00000055211	0.963305	0.721058	0.899682	0.925232	0.999299	GINM1	6	149566294	149591748
ENSG00000055609	0.82251	0.925036		0.893808	0.999299	KMT2C	7	152134922	152436005
ENSG00000055917	0.103175	0.215911	0.944165	0.641155	0.990089	PUM2	2	20248691	20352234
ENSG00000055950	0.998637	0.994229	0.944419	0.996755	0.999299	MRPL43	10	100969458	100987515
ENSG00000055955	0.305323	0.256718	0.2483	0.268464	0.876124	ITIH4	3	52812975	52830739
ENSG00000056050	0.842784	0.334115	0.770989	0.716363	0.999299	HPF1	4	169729470	169757944
ENSG00000056097	0.763114			0.763114	0.999299	ZFR	5	32354350	32444740
ENSG00000056558	0.730669	0.526366	0.975353	0.932135	0.999299	TRAF1	9	120902393	120929173
ENSG00000056586	0.414001	0.520439	0.0258752	0.0750498	0.711527	RC3H2	9	122844556	122905359
ENSG00000056736	0.303737	0.197953	0.736087	0.380006	0.920315	IL17RB	3	53846568	53865794
ENSG00000056972	0.538694	0.412695	0.88718	0.723818	0.999299	TRAF3IP2	6	111555378	111606906
ENSG00000057019	0.0121458	0.109216	0.0904341	0.0293727	0.554527	DCBLD2	3	98795941	98901695
ENSG00000057252	0.991606	0.210177	0.769923	0.974763	0.999299	SOAT1	1	179293714	179358680
ENSG00000057294	0.946855	0.102179	0.741833	0.790341	0.999299	PKP2	12	32790745	32896840
ENSG00000057608	0.703873	0.577044	0.577044	0.624676	0.987437	GDI2	10	5765223	5842132
ENSG00000057657	0.058241	0.550896	0.788595	0.206159	0.844919	PRDM1	6	105993463	106109939
ENSG00000057663	0.727863	0.390752	0.283872	0.468843	0.947594	ATG5	6	106045423	106325791
ENSG00000057704	0.261173	0.726303	0.883138	0.722971	0.999299	TMCC3	12	94567122	94650557
ENSG00000057757	0.973176	0.826155	0.995412	0.988481	0.999299	PITHD1	1	23778418	23788232
ENSG00000057935	0.96803	0.836241	0.210239	0.910647	0.999299	MTA3	2	42494569	42756947
ENSG00000058091	0.192405	0.841774	0.396647	0.506243	0.953464	CDK14	7	90466424	91210590
ENSG00000058262	0.00846794	0.218459	0.949297	0.0292304	0.554427	SEC61A1	3	128051641	128071683
ENSG00000058272	0.953842	0.905354	0.117494	0.879263	0.999299	PPP1R12A	12	79773563	79935460
ENSG00000058404	0.905948	0.0402953	0.587124	0.194213	0.839546	CAMK2B	7	44217150	44334577
ENSG00000058453	0.38002	0.393899	0.403939	0.392513	0.922451	CROCC	1	16740273	16972964
ENSG00000058600	0.584151	0.733928	0.0101077	0.0314064	0.562935	POLR3E	16	22297375	22335101
ENSG00000058729	0.543661	0.575801	0.563603	0.561127	0.969092	RIOK2	5	97160867	97183247
ENSG00000058799	0.731271	0.683356	0.915597	0.833983	0.999299	YIPF1	1	53851719	53889798
ENSG00000058804	0.676195	0.412222	0.270097	0.442687	0.94053	NDC1	1	53765478	53838463
ENSG00000059122	0.961252	0.909527	0.858033	0.931326	0.999299	FLYWCH1	16	2911937	2951208
ENSG00000059145	0.327704	0.329092	0.354093	0.336711	0.904349	UNKL	16	1363205	1414751
ENSG00000059573	0.903575	0.777367	0.493794	0.808457	0.999299	ALDH18A1	10	95605941	95656711
ENSG00000059588	0.533351	0.0111153	0.0892152	0.0297599	0.555768	TARBP1	1	234391313	234479179
ENSG00000059691	0.106804	0.148082	0.295857	0.156395	0.80999	GATB	4	151670504	151761007
ENSG00000059758	0.785288	0.163839	0.611882	0.484002	0.950269	CDK17	12	96278261	96400480
ENSG00000059769	0.557014	0.252171	0.757909	0.525998	0.956977	DNAJC25	9	111631334	111654351
ENSG00000059915	0.614118	0.0630195	0.583147	0.192427	0.839546	PSD	10	102402617	102421539
ENSG00000060069	0.0196421	0.0373448	0.396383	0.0380051	0.59311	CTDP1	18	79679801	79756623
ENSG00000060138	0.508656	0.557071	0.106111	0.26795	0.876124	YBX3	12	10699089	10723323
ENSG00000060237	0.214939	0.988787	0.444532	0.964712	0.999299	WNK1	12	752579	911452
ENSG00000060339	0.437791			0.437791	0.939211	CCAR1	10	68721012	68792377
ENSG00000060491	0.0951221	0.090765	0.0724243	0.0849238	0.736006	OGFR	20	62804835	62814000
ENSG00000060558	0.0223276	0.481174		0.044256	0.619897	GNA15	19	3136193	3163769
ENSG00000060642	0.944603	0.98073	0.811368	0.959872	0.999299	PIGV	1	26787472	26798398
ENSG00000060656	0.437242	0.486727	0.801169	0.616111	0.987437	PTPRU	1	29236516	29326813
ENSG00000060749	0.757319	0.118025	0.256566	0.279817	0.876857	QSER1	11	32892820	32993316
ENSG00000060971	0.545047	0.4887	0.852394	0.69487	0.999299	ACAA1	3	38103129	38137242
ENSG00000060982	0.711942	0.416892	0.973348	0.924637	0.999299	BCAT1	12	24810024	24949101
ENSG00000061273	0.179977	0.453522	0.748891	0.42402	0.934266	HDAC7	12	47782722	47833132
ENSG00000061337	0.746608	0.119027	0.69799	0.411861	0.928994	LZTS1	8	20246165	20303963
ENSG00000061656	0.361669	0.802276	0.997279	0.991904	0.999299	SPAG4	20	35615892	35621049
ENSG00000061676	0.757563	0.121446	0.0205069	0.0557784	0.662854	NCKAP1	2	182909115	183038858
ENSG00000061794	0.604988	0.00357509	0.261334	0.0106513	0.398381	MRPS35	12	27710822	27756295
ENSG00000061918	0.0657042	0.098229	0.514011	0.115945	0.776819	GUCY1B1	4	155758992	155807774
ENSG00000061936	0.412659	0.673632	0.553455	0.552046	0.967131	SFSWAP	12	131711081	131799737
ENSG00000061938	0.24431	0.386196	0.474516	0.353247	0.909572	TNK2	3	195863365	195909009
ENSG00000062194	0.218446	0.801581	0.903618	0.768515	0.999299	GPBP1	5	57173948	57264679
ENSG00000062282	0.654566	0.103913	0.546767	0.293281	0.883148	DGAT2	11	75759512	75801535
ENSG00000062524	0.0219092	0.0219092	0.0219092	0.0219092	0.502994	LTK	15	41503637	41513887
ENSG00000062582	0.668418	0.813382	0.996688	0.990277	0.999299	MRPS24	7	43866558	43869893
ENSG00000062716	0.594505	0.817089		0.737629	0.999299	VMP1	17	59707192	59842255
ENSG00000062822	0.573131	0.753232	0.741087	0.701403	0.999299	POLD1	19	50384204	50418016
ENSG00000063127	0.638064	0.329135	0.574074	0.511146	0.956249	SLC6A16	19	49289638	49325225
ENSG00000063169	0.323875	0.897124	0.415682	0.694163	0.999299	BICRA	19	47608196	47703277
ENSG00000063176	0.0606586	0.0930477	0.80299	0.127208	0.786386	SPHK2	19	48619291	48630717
ENSG00000063180	0.501454	0.111822	0.735437	0.327084	0.900844	CA11	19	48637946	48646187
ENSG00000063241			0.280383	0.280383	0.876857	ISOC2	19	55452985	55462343
ENSG00000063245	0.788106	0.613006		0.71902	0.999299	EPN1	19	55675226	55709858
ENSG00000063322	0.212872	0.0631008	0.097637	0.0983269	0.759118	MED29	19	39391303	39400637
ENSG00000063438	0.993178	0.624728	0.106317	0.978422	0.999299	AHRR	5	321759	435110
ENSG00000063854	0.871531	0.810596	0.980501	0.952892	0.999299	HAGH	16	1795620	1827157
ENSG00000063978	0.856559	0.619109	0.613043	0.740742	0.999299	RNF4	4	2462220	2625320
ENSG00000064012	0.746644	0.962501	0.921625	0.929929	0.999299	CASP8	2	201233443	201287711
ENSG00000064042	0.72592	0.0602214	0.810189	0.255943	0.867867	LIMCH1	4	41359607	41700044
ENSG00000064102	0.145952	0.0127009	0.312318	0.0342866	0.572441	INTS13	12	26905181	26938326
ENSG00000064115	0.143794	0.115538	0.0932123	0.114061	0.775884	TM7SF3	12	26971579	27014434
ENSG00000064199	0.0256225	0.372966	0.221398	0.0671188	0.694777	SPA17	11	124673798	124697518
ENSG00000064201	0.72053	0.356292	0.170169	0.365962	0.917311	TSPAN32	11	2301997	2318200
ENSG00000064205	0.451452	0.56141	0.418809	0.476793	0.949332	CCN5	20	44714844	44728509
ENSG00000064225	0.00662887	0.0415401	0.854188	0.0177964	0.481258	ST3GAL6	3	98732236	98821201
ENSG00000064300	0.455344	0.425715	0.184066	0.319456	0.89648	NGFR	17	49495293	49515008
ENSG00000064313	0.662469	0.579322	0.3305	0.52384	0.956977	TAF2	8	119730774	119832841
ENSG00000064419	0.466283	0.801959	0.721001	0.695863	0.999299	TNPO3	7	128954180	129055173
ENSG00000064490	0.965898	0.524904	0.578999	0.903872	0.999299	RFXANK	19	19192229	19201869
ENSG00000064545	0.347323		0.120566	0.185572	0.835671	TMEM161A	19	19119169	19138513
ENSG00000064547	0.0629034	0.247218	0.0988881	0.10109	0.760891	LPAR2	19	19623655	19628930
ENSG00000064601	0.554647	0.79343	0.34589	0.599136	0.98349	CTSA	20	45890144	45898820
ENSG00000064607	0.588409	0.570418	0.0336463	0.103324	0.764368	SUGP2	19	18990888	19034023
ENSG00000064651	0.313472	0.295571	0.10277	0.190459	0.839546	SLC12A2	5	128083766	128189677
ENSG00000064652	0.150425	0.881395	0.558706	0.581843	0.977999	SNX24	5	122843439	123029354
ENSG00000064666	0.262974	0.0603976	0.11436	0.10468	0.765523	CNN2	19	1026586	1039068
ENSG00000064687	0.630948	0.314495	0.241125	0.371609	0.920315	ABCA7	19	1040101	1065572
ENSG00000064703	0.00729485	0.00729485	0.00729485	0.00729485	0.332238	DDX20	1	111755245	111768000
ENSG00000064726	0.7631	0.241828	0.812759	0.650324	0.991538	BTBD1	15	83016422	83067354
ENSG00000064763	0.789059	0.826423	0.104115	0.498115	0.952105	FAR2	12	29149103	29340980
ENSG00000064787	0.0514168	0.127657	0.634102	0.113588	0.775884	BCAS1	20	53936777	54070594
ENSG00000064886	0.751152	0.77981	0.117201	0.460157	0.945844	CHI3L2	1	111200771	111243440
ENSG00000064932	0.0299638	0.295019	0.148201	0.0704492	0.70128	SBNO2	19	1107637	1174268
ENSG00000064933	0.159819	0.441226	0.169976	0.216888	0.850156	PMS1	2	189784085	189877629
ENSG00000064961	0.787221		0.215331	0.503288	0.952875	HMG20B	19	3572777	3579088
ENSG00000064989	0.178403		0.178403	0.178403	0.832493	CALCRL	2	187341964	187448460
ENSG00000065000	0.111954	0.147108	0.133161	0.129181	0.788692	AP3D1	19	2100988	2164468
ENSG00000065029	0.0337796	0.0217063	0.0637489	0.0328618	0.568046	ZNF76	6	35258909	35295985
ENSG00000065054	0.895379	0.441449		0.799634	0.999299	SLC9A3R2	16	2025356	2039026
ENSG00000065057	0.814179	0.46578		0.69503	0.999299	NTHL1	16	2039815	2047866
ENSG00000065150	0.355499	0.97434	0.756119	0.927425	0.999299	IPO5	13	97953658	98024297
ENSG00000065154	0.37455	0.290308	0.272932	0.308799	0.89206	OAT	10	124397303	124418976
ENSG00000065183	0.766026	0.289061	0.903246	0.775049	0.999299	WDR3	1	117929720	117966543
ENSG00000065243	0.471371	0.0703964	0.921958	0.443185	0.940591	PKN2	1	88684222	88836255
ENSG00000065268	0.21939	0.156416	0.141198	0.166922	0.826109	WDR18	19	984271	998438
ENSG00000065308	0.717892	0.341424	0.673145	0.590535	0.980739	TRAM2	6	52497408	52577060
ENSG00000065413	0.00543397	0.185627	0.513095	0.0158899	0.46375	ANKRD44	2	196967017	197311173
ENSG00000065427	0.558079	0.887794	0.266089	0.687106	0.999299	KARS	16	75627474	75648643
ENSG00000065457	0.609261	0.628394	0.614813	0.617569	0.987437	ADAT1	16	75596981	75623300
ENSG00000065485	0.161447	0.796886	0.141799	0.276035	0.876857	PDIA5	3	123067025	123225227
ENSG00000065518	0.501714		0.904957	0.824594	0.999299	NDUFB4	3	120596328	120602507
ENSG00000065526	0.726614	0.313765	0.257999	0.421969	0.932973	SPEN	1	15847707	15940456
ENSG00000065534	0.727678		0.765543	0.747716	0.999299	MYLK	3	123610049	123884331
ENSG00000065548	0.997242	0.101278	0.0285565	0.990571	0.999299	ZC3H15	2	186486253	186509361
ENSG00000065559	0.277372	0.0295515	0.697127	0.085725	0.736166	MAP2K4	17	12020829	12143830
ENSG00000065600	0.382878	0.877378	0.623908	0.720568	0.999299	TMEM206	1	212363931	212414901
ENSG00000065613	0.924579	0.894801	0.885223	0.904598	0.999299	SLK	10	103967140	104029233
ENSG00000065615	0.832549	0.687628		0.77827	0.999299	CYB5R4	6	83859656	83967423
ENSG00000065618	0.829169		0.777186	0.806174	0.999299	COL17A1	10	104031286	104085957
ENSG00000065621	0.957721	0.957721	0.85111	0.944235	0.999299	GSTO2	10	104268873	104304950
ENSG00000065665	0.355032	0.455177	0.555288	0.451978	0.944017	SEC61A2	10	12129637	12169961
ENSG00000065675	0.525473	0.0387969	0.843262	0.143055	0.799327	PRKCQ	10	6427143	6580301
ENSG00000065717	0.740405	0.962415	0.832709	0.915944	0.999299	TLE2	19	2997639	3047635
ENSG00000065802	0.534665	0.645906	0.534665	0.574183	0.976413	ASB1	2	238426742	238452250
ENSG00000065809	0.963706	0.544363	0.911306	0.924253	0.999299	FAM107B	10	14518557	14774897
ENSG00000065833	0.169288	0.665078	0.256412	0.306359	0.890417	ME1	6	83210402	83431051
ENSG00000065883	0.132354	0.537615	0.00295818	0.00869909	0.362868	CDK13	7	39950121	40099580
ENSG00000065978	0.742054	0.921066	0.937236	0.906401	0.999299	YBX1	1	42682418	42703805
ENSG00000065989	0.33915			0.33915	0.90459	AC011529.1	19	10416773	10469630
ENSG00000066027	0.275094	0.590024	0.58315	0.468734	0.947594	PPP2R5A	1	212285410	212361853
ENSG00000066044	0.597365			0.597365	0.982917	ELAVL1	19	7958573	8005659
ENSG00000066056	0.524055	0.423614	0.485562	0.477294	0.949372	TIE1	1	43300982	43323108
ENSG00000066084	0.759219	0.806278	0.673561	0.755286	0.999299	DIP2B	12	50504985	50748657
ENSG00000066117	0.640526	0.503156	0.682961	0.614688	0.987437	SMARCD1	12	50084972	50100712
ENSG00000066135	0.294902	0.386902	0.954997	0.850343	0.999299	KDM4A	1	43650149	43705518
ENSG00000066136	0.310817	0.16869	0.308428	0.24635	0.863018	NFYC	1	40691648	40771603
ENSG00000066185	0.148902	0.171747	0.171137	0.163271	0.822452	ZMYND12	1	42430329	42456253
ENSG00000066230	0.328152	0.236373	0.540313	0.347244	0.906666	SLC9A3	5	470458	524332
ENSG00000066322	0.349065	0.299768	0.470012	0.366694	0.917592	ELOVL1	1	43363398	43368074
ENSG00000066336	0.919176			0.919176	0.999299	SPI1	11	47354860	47378576
ENSG00000066379	0.00212347	0.00224545	1.59003e-05	4.7016e-05	0.00662679	ZNRD1	6	30058899	30064909
ENSG00000066422	0.598396	0.730066	0.751175	0.702014	0.999299	ZBTB11	3	101648889	101677495
ENSG00000066427	0.36246	0.827327	0.374958	0.581308	0.977999	ATXN3	14	92044496	92106625
ENSG00000066455	0.296179	0.268837		0.282029	0.877133	GOLGA5	14	92794305	92839947
ENSG00000066557	0.685789		0.454429	0.580413	0.977999	LRRC40	1	70144805	70205579
ENSG00000066583	0.189313	0.990462	0.988968	0.984288	0.999299	ISOC1	5	129094749	129114028
ENSG00000066651	0.292948	0.961737	0.412108	0.874874	0.999299	TRMT11	6	125986479	126203817
ENSG00000066654	0.361365	0.455966	0.146972	0.271839	0.876457	THUMPD1	16	20702816	20742084
ENSG00000066697	0.0262005	0.530804	0.0250156	0.0384376	0.595005	MSANTD3	9	100427156	100451711
ENSG00000066739	0.488952	0.861163	0.792084	0.770677	0.999299	ATG2B	14	96279195	96363341
ENSG00000066777	0.107942			0.107942	0.771263	ARFGEF1	8	67173511	67343781
ENSG00000066827	0.421779	0.219262	0.939347	0.783936	0.999299	ZFAT	8	134477788	134713049
ENSG00000066855	0.738307	0.555476	0.709084	0.677903	0.998773	MTFR1	8	65644734	65771261
ENSG00000066923	0.0247851	0.631926	0.0241726	0.0372482	0.590523	STAG3	7	100177563	100221488
ENSG00000066926	0.504308	0.974033	0.577365	0.92498	0.999299	FECH	18	57544389	57586702
ENSG00000067057	0.716773	0.226764	0.897168	0.729683	0.999299	PFKP	10	3066333	3137718
ENSG00000067064	0.252954	0.360177	0.825213	0.519373	0.956977	IDI1	10	1039152	1049170
ENSG00000067066	0.79384	0.697068	0.555135	0.702054	0.999299	SP100	2	230415942	230545606
ENSG00000067082	0.109531			0.109531	0.774347	KLF6	10	3775996	3785281
ENSG00000067113	0.556906	0.662836	0.822182	0.710989	0.999299	PLPP1	5	55424854	55534969
ENSG00000067167	0.308165	0.22084	0.875992	0.557231	0.968037	TRAM1	8	70573218	70608416
ENSG00000067182	0.882982	0.0219704	0.480163	0.0784123	0.718457	TNFRSF1A	12	6328757	6342114
ENSG00000067208	0.517672	0.302588	0.46312	0.41953	0.931994	EVI5	1	92508696	92792404
ENSG00000067221	0.471567	0.471567	0.471567	0.471567	0.948363	STOML1	15	73978926	73994622
ENSG00000067248	0.597875	0.829	0.597875	0.709131	0.999299	DHX29	5	55256055	55307694
ENSG00000067334	0.778636	0.902769	0.409734	0.798115	0.999299	DNTTIP2	1	93866284	93879918
ENSG00000067365	0.770127	0.213046	0.83086	0.653682	0.991594	METTL22	16	8621683	8649654
ENSG00000067369	0.31953	0.125504	0.134415	0.164838	0.824959	TP53BP1	15	43403061	43510728
ENSG00000067533	0.149166	0.149166	0.144122	0.147449	0.800441	RRP15	1	218285293	218337983
ENSG00000067596	0.820814	0.0698977	0.519729	0.259068	0.869156	DHX8	17	43483865	43610338
ENSG00000067601	0.10928	0.135007	0.144064	0.127761	0.78746	PMS2P4	7	67287541	67302419
ENSG00000067606	0.0480926	0.306116	0.00715791	0.0184399	0.485971	PRKCZ	1	2050411	2185395
ENSG00000067704	0.0728559			0.0728559	0.710064	IARS2	1	220094132	220148041
ENSG00000067836	0.26506	0.108719	0.22337	0.174706	0.832493	ROGDI	16	4796968	4802950
ENSG00000067900	0.310562	0.128928	0.431224	0.238309	0.861388	ROCK1	18	20946906	21111813
ENSG00000068001	0.627081	0.564347		0.596679	0.982917	HYAL2	3	50317790	50322782
ENSG00000068024	0.75334	0.000138207	0.300284	0.000414673	0.045142	HDAC4	2	239048168	239401654
ENSG00000068028	0.92089	0.244288	0.647915	0.77011	0.999299	RASSF1	3	50329782	50340980
ENSG00000068078	0.245331	0.39565	0.182138	0.254167	0.866768	FGFR3	4	1793293	1808872
ENSG00000068079	0.679242	0.319799	0.479849	0.492827	0.951374	IFI35	17	43006725	43014456
ENSG00000068097	0.797571	0.797571	0.989306	0.970667	0.999299	HEATR6	17	60043194	60078931
ENSG00000068120	0.387888	0.248665	0.248665	0.286237	0.880273	COASY	17	42561467	42566277
ENSG00000068137	0.235254	0.40635	0.0233198	0.0627288	0.681215	PLEKHH3	17	42667914	42676994
ENSG00000068305	0.300023	0.333006	0.861131	0.586872	0.97885	MEF2A	15	99565417	99716466
ENSG00000068383	0.746056	0.830791	0.83585	0.810862	0.999299	INPP5A	10	132537787	132783480
ENSG00000068489	0.772934	0.637523	0.653947	0.697365	0.999299	PRR11	17	59155499	59204705
ENSG00000068615	0.653943	0.584251	0.797213	0.697765	0.999299	REEP1	2	86213993	86338083
ENSG00000068654	0.32554	0.344429	0.333622	0.334423	0.903263	POLR1A	2	86020216	86106155
ENSG00000068697	0.637854	0.68776		0.66391	0.994225	LAPTM4A	2	20032650	20051628
ENSG00000068724	0.413041	0.749352		0.609394	0.986241	TTC7A	2	46916157	47076137
ENSG00000068745	0.923771	0.455208	0.777417	0.831911	0.999299	IP6K2	3	48688003	48740353
ENSG00000068784	0.718113	0.290067	0.799473	0.640165	0.990089	SRBD1	2	45388680	45612165
ENSG00000068796	0.771811	0.615122	0.662063	0.693251	0.999299	KIF2A	5	62306162	62537249
ENSG00000068831	0.311831	0.530964	0.0784379	0.185571	0.835671	RASGRP2	11	64726911	64745456
ENSG00000068878	0.631485	0.025291	0.0473784	0.0503962	0.642696	PSME4	2	53864069	53970993
ENSG00000068885	0.0955187	0.127472	0.125558	0.114249	0.775884	IFT80	3	160256986	160399880
ENSG00000068903	0.00142495	0.748043	0.319136	0.00428131	0.237329	SIRT2	19	38878555	38899862
ENSG00000068912	0.559345	0.0708499	0.504042	0.196825	0.841384	ERLEC1	2	53787044	53818819
ENSG00000068971	0.707403	0.0556633	0.275204	0.153063	0.807202	PPP2R5B	11	64917553	64934475
ENSG00000068976	0.116772	0.116772		0.116772	0.776819	PYGM	11	64746389	64759974
ENSG00000069011	0.209521	0.0638171	0.488316	0.142435	0.799327	PITX1	5	135027734	135034813
ENSG00000069020	0.99385	0.0611107	0.796055	0.980111	0.999299	MAST4	5	66596361	67169595
ENSG00000069248	0.172357	0.117247	0.815916	0.26547	0.874108	NUP133	1	229440259	229508341
ENSG00000069275	0.241509	0.332449	0.292826	0.285389	0.879686	NUCKS1	1	205712822	205750182
ENSG00000069345	0.133531	0.134481	0.811294	0.250942	0.863571	DNAJA2	16	46955362	46973674
ENSG00000069399	0.779537	0.465877		0.659767	0.994208	BCL3	19	44747705	44760044
ENSG00000069424	0.141771	0.51495	0.935381	0.739613	0.999299	KCNAB2	1	5991466	6101193
ENSG00000069482	0.270616	0.495963	0.52497	0.415834	0.929268	GAL	11	68683779	68691175
ENSG00000069493	0.738003	0.880795		0.83363	0.999299	CLEC2D	12	9664969	9699553
ENSG00000069696	0.331286	0.495634	0.190926	0.308325	0.89206	DRD4	11	637293	640706
ENSG00000069702	0.53757	0.682809	0.705396	0.649143	0.991538	TGFBR3	1	91680343	91906335
ENSG00000069712	0.287483	0.498066	0.287483	0.345456	0.906666
ENSG00000069849	0.875184	0.588425		0.79725	0.999299	ATP1B3	3	141876124	141926549
ENSG00000069869	0.862377	0.36407	0.243826	0.570179	0.974415	NEDD4	15	55826922	55993746
ENSG00000069943	0.540953	0.165142	0.542145	0.353368	0.909572	PIGB	15	55318960	55355648
ENSG00000069956	0.705824	0.419128	0.909471	0.791915	0.999299	MAPK6	15	51952106	52067375
ENSG00000069966	0.390413	0.364095	0.538428	0.42782	0.935324	GNB5	15	52115105	52191369
ENSG00000069974	0.906017	0.15528	0.902172	0.814578	0.999299	RAB27A	15	55202966	55319113
ENSG00000069998	0.0952601	0.352065	0.121448	0.142748	0.799327	HDHD5	22	17137511	17165287
ENSG00000070010	0.923694	0.539933	0.0611198	0.404664	0.927251	UFD1	22	19449911	19479202
ENSG00000070018	0.966572	0.00837492	0.122236	0.0307219	0.560444	LRP6	12	12116025	12267044
ENSG00000070047	0.348465	0.833154	0.187801	0.470443	0.947944	PHRF1	11	576470	612222
ENSG00000070061	0.256415	0.350058	0.289391	0.295267	0.885073	ELP1	9	108867517	108934124
ENSG00000070081	0.209901	0.19562	0.656264	0.3005	0.886923	NUCB2	11	17208153	17349980
ENSG00000070087	0.00120031	0.005836	0.000506084	0.00100657	0.0910676	PFN2	3	149964904	150050788
ENSG00000070214	0.376169	0.664023		0.524843	0.956977	SLC44A1	9	105244622	105439171
ENSG00000070269	0.36548	0.683694	0.485081	0.516369	0.956977	TMEM260	14	56488354	56650606
ENSG00000070366	0.315964	0.636228	0.969937	0.910282	0.999299	SMG6	17	2059839	2303785
ENSG00000070371	0.526536	0.394349	0.385358	0.433332	0.937591	CLTCL1	22	19179473	19291719
ENSG00000070413	0.402472	0.180586	0.270355	0.262948	0.87345	DGCR2	22	19036282	19122454
ENSG00000070444	0.79004	0.844275	0.392507	0.739972	0.999299	MNT	17	2384073	2401104
ENSG00000070476	0.0116706	0.0148742	0.0125215	0.0128879	0.431421	ZXDC	3	126437601	126475891
ENSG00000070495	0.0645532	0.629694		0.134944	0.793564	JMJD6	17	76712832	76726799
ENSG00000070501	0.595193	0.87918	0.988948	0.969876	0.999299	POLB	8	42338454	42371808
ENSG00000070540	0.46127	0.177363	0.403983	0.310029	0.89206	WIPI1	17	68420948	68457513
ENSG00000070614	0.851673	0.997492	0.585134	0.992608	0.999299	NDST1	5	150485818	150558211
ENSG00000070669	0.812369	0.892343	0.779828	0.842161	0.999299	ASNS	7	97851677	97872542
ENSG00000070718	0.434512	0.350234	0.384975	0.388576	0.920891	AP3M2	8	42152946	42171673
ENSG00000070756	0.400023	0.343829	0.288811	0.340698	0.905119	PABPC1	8	100685816	100722809
ENSG00000070759	0.329896	0.52254	0.779982	0.571733	0.974602	TESK2	1	45343883	45491163
ENSG00000070761	0.113162	0.60591	0.527723	0.294458	0.884233	CFAP20	16	58113592	58129381
ENSG00000070770	0.750272	0.380503	0.997211	0.99168	0.999299	CSNK2A2	16	58157907	58198106
ENSG00000070785	0.0960832	0.039432	0.0380954	0.0484471	0.634035	EIF2B3	1	44850522	44986722
ENSG00000070808	0.245673			0.245673	0.863018	CAMK2A	5	150219491	150290291
ENSG00000070814	0.928573	0.240427	0.401106	0.749909	0.999299	TCOF1	5	150357629	150400308
ENSG00000070882	0.513772	0.668982	0.924139	0.820588	0.999299	OSBPL3	7	24796540	24981634
ENSG00000070950	0.679268	0.755993	0.502392	0.662275	0.994208	RAD18	3	8775402	8963773
ENSG00000070961	0.929058	0.0406165	0.950233	0.747963	0.999299	ATP2B1	12	89588049	89709300
ENSG00000071051	0.619322	0.809825	0.322095	0.624557	0.987437	NCK2	2	105744912	105894274
ENSG00000071054	0.116681	0.47235	0.64258	0.29781	0.886923	MAP4K4	2	101696850	101894689
ENSG00000071073	0.283275	0.660166	0.213029	0.350401	0.90748	MGAT4A	2	98619106	98731132
ENSG00000071082	0.934991	0.312106		0.857296	0.999299	RPL31	2	101002229	101024032
ENSG00000071127	0.81034	0.242643	0.24787	0.438601	0.939211	WDR1	4	10074339	10116949
ENSG00000071189	0.332742	0.558706	0.491208	0.45563	0.944961	SNX13	7	17790761	17940501
ENSG00000071243	0.247058	0.84907	0.805722	0.712145	0.999299	ING3	7	120950763	120977216
ENSG00000071246	0.401055	0.90856	0.6817	0.783375	0.999299	VASH1	14	76761468	76783015
ENSG00000071282	0.0970359	0.527046	0.678903	0.281182	0.876857	LMCD1	3	8501807	8574668
ENSG00000071462	0.47353	0.941707	0.874398	0.881984	0.999299	BUD23	7	73683025	73705161
ENSG00000071537	0.933923	0.701075	0.324935	0.824154	0.999299	SEL1L	14	81471547	81533853
ENSG00000071539	0.808081	0.358687	0.543108	0.6131	0.987437	TRIP13	5	892884	919357
ENSG00000071564	0.41174	0.0904227		0.157393	0.811871	TCF3	19	1609284	1652615
ENSG00000071575	0.424183	0.175888	0.228552	0.249512	0.863103	TRIB2	2	12716889	12742734
ENSG00000071626	0.901369	0.398154		0.802137	0.999299	DAZAP1	19	1407569	1435687
ENSG00000071655	0.160042			0.160042	0.817748	MBD3	19	1573596	1592865
ENSG00000071794	0.917847	0.793676	0.560906	0.836106	0.999299	HLTF	3	149030127	149086554
ENSG00000071894	0.711439	0.643304	0.816506	0.739278	0.999299	CPSF1	8	144393229	144409335
ENSG00000071967	0.311444	0.415534	0.266218	0.324283	0.898995	CYBRD1	2	171522247	171558129
ENSG00000071994	0.600604	0.359487	0.790754	0.61652	0.987437	PDCD2	6	170575295	170584692
ENSG00000072042	0.921453	0.567419	0.375572	0.786164	0.999299	RDH11	14	67676800	67695793
ENSG00000072062	0.361701			0.361701	0.914497	PRKACA	19	14091688	14118084
ENSG00000072071	0.932227	0.0325901	0.938251	0.498166	0.952105	ADGRL1	19	14147743	14206187
ENSG00000072110	0.937761	0.332485	0.158297	0.728858	0.999299	ACTN1	14	68874143	68979440
ENSG00000072121	0.98469	0.598162	0.825499	0.958232	0.999299	ZFYVE26	14	67727374	67816590
ENSG00000072134	0.442541	0.550286	0.226107	0.380179	0.920315	EPN2	17	19215615	19336715
ENSG00000072135		0.869217		0.869217	0.999299	PTPN18	2	130356045	130375405
ENSG00000072163	0.420741	0.234643	0.650238	0.41258	0.928994	LIMS2	2	127638381	127681786
ENSG00000072195	0.659848	0.828337		0.766583	0.999299	SPEG	2	219434843	219493629
ENSG00000072201	0.131131	0.36483	0.698456	0.311257	0.89206	LNX1	4	53459301	53701405
ENSG00000072210	0.561161	0.568336	0.585969	0.571902	0.974643	ALDH3A2	17	19648136	19677598
ENSG00000072274	0.436238	0.625109		0.533549	0.960588	TFRC	3	196027183	196082096
ENSG00000072310	0.196277	0.503215	0.110721	0.198923	0.842973	SREBF1	17	17810399	17837002
ENSG00000072364	0.109554	0.0379429	0.0161095	0.0308256	0.560808	AFF4	5	132875395	132963634
ENSG00000072401	0.772526	0.014515	0.1202	0.0407891	0.603223	UBE2D1	10	58334979	58370751
ENSG00000072415	0.86487	0.511444	0.711583	0.751688	0.999299	MPP5	14	67241109	67335819
ENSG00000072518	0.65291	0.2783	0.0916069	0.217138	0.850639	MARK2	11	63838928	63911019
ENSG00000072571	0.252649	0.646128	0.353205	0.398912	0.924924	HMMR	5	163460203	163491941
ENSG00000072609	0.474569	0.463959	0.453078	0.463841	0.946794	CHFR	12	132822187	132956304
ENSG00000072682	0.637842	0.62753	0.551839	0.607184	0.985608	P4HA2	5	132191838	132295315
ENSG00000072736	0.185502	0.296296	0.305539	0.252034	0.863768	NFATC3	16	68084751	68229259
ENSG00000072756	0.759485	0.184068	0.604826	0.486332	0.950342	TRNT1	3	3126933	3150879
ENSG00000072778	0.138822	0.138822	0.380477	0.181278	0.832493	ACADVL	17	7217125	7225266
ENSG00000072818	0.0289912	0.49372	0.549877	0.0861623	0.736245	ACAP1	17	7336529	7351477
ENSG00000072832	0.719522	0.971424	0.492251	0.921452	0.999299	CRMP1	4	5748084	5893058
ENSG00000072840	0.809815	0.360732	0.480395	0.596671	0.982917	EVC	4	5711201	5814305
ENSG00000072849	0.000238735	0.196193	0.484634	0.000715419	0.0699231	DERL2	17	5471254	5486811
ENSG00000072864	0.779499	0.143432	0.391538	0.377364	0.920315	NDE1	16	15643267	15726353
ENSG00000072952	0.880801	0.331285	0.846731	0.790184	0.999299	MRVI1	11	10573091	10693988
ENSG00000072954	0.340322	0.314115	0.505387	0.379579	0.920315	TMEM38A	19	16661139	16690023
ENSG00000072958	0.904849	0.798511	0.680669	0.834635	0.999299	AP1M1	19	16197578	16245907
ENSG00000073008	0.638436	0.558234	0.909741	0.798228	0.999299	PVR	19	44643798	44666162
ENSG00000073050	0.505291	0.269002	0.516404	0.415168	0.929268	XRCC1	19	43543040	43580473
ENSG00000073060	0.368913	0.140938	0.858434	0.452866	0.944017	SCARB1	12	124776856	124882668
ENSG00000073111	0.259604	0.837852		0.627767	0.987437	MCM2	3	127598410	127622436
ENSG00000073150	0.95672	0.269661	0.557675	0.864362	0.999299	PANX2	22	50170731	50180294
ENSG00000073169	0.787372	0.018274	0.734987	0.0619385	0.678688	SELENOO	22	50200979	50217616
ENSG00000073331	0.997127	0.464514	0.865043	0.991543	0.999299	ALPK1	4	112285509	112442621
ENSG00000073350	0.8625	0.231535	0.955325	0.887399	0.999299	LLGL2	17	75525080	75575208
ENSG00000073417	0.746979	0.358547	0.263441	0.456361	0.945461	PDE8A	15	84980440	85139145
ENSG00000073536	0.680129	0.862155	0.867427	0.829615	0.999299	NLE1	17	35128730	35142304
ENSG00000073578	0.711086	0.464414	0.371274	0.525506	0.956977	SDHA	5	218241	257082
ENSG00000073584	0.870888	0.757254	0.742761	0.807163	0.999299	SMARCE1	17	40624962	40648654
ENSG00000073605	0.393724	0.31453	0.422251	0.373874	0.920315	GSDMB	17	39904595	39919854
ENSG00000073614	0.598571	0.836626	0.411604	0.672728	0.996728	KDM5A	12	280129	389454
ENSG00000073670	0.228332	0.2404	0.129649	0.186308	0.837418	ADAM11	17	44758988	44781846
ENSG00000073711	0.0404752	0.0153116	0.934421	0.0398965	0.60024	PPP2R3A	3	135965728	136147894
ENSG00000073712	0.560398	0.234173	0.283022	0.333968	0.903263	FERMT2	14	52857268	52952435
ENSG00000073756	0.467185	0.960879	0.187985	0.862366	0.999299	PTGS2	1	186671791	186680423
ENSG00000073792	0.656819	0.851017	0.17383	0.589808	0.980164	IGF2BP2	3	185643739	185825056
ENSG00000073849	0.765834	0.093575	0.939122	0.748208	0.999299	ST6GAL1	3	186930502	187078553
ENSG00000073921	0.252171	0.361052	0.314938	0.304879	0.888334	PICALM	11	85957175	86069882
ENSG00000073969	0.651816	0.0773086	0.72378	0.268392	0.876124	NSF	17	46590669	46757464
ENSG00000074054	0.772399	0.0424334	0.0413696	0.0673979	0.694828	CLASP1	2	121337776	121649587
ENSG00000074071	0.720191	0.734919	0.624044	0.697824	0.999299	MRPS34	16	1771890	1773155
ENSG00000074181	0.918531			0.918531	0.999299	NOTCH3	19	15159038	15200995
ENSG00000074201	0.899847	0.729099	0.351344	0.771945	0.999299	CLNS1A	11	77514936	77637805
ENSG00000074219	0.931413	0.763	0.850499	0.880675	0.999299	TEAD2	19	49340595	49362457
ENSG00000074266	0.0358723	0.687596	0.813286	0.134672	0.793564	EED	11	86244753	86278813
ENSG00000074317	0.189547		0.967659	0.925017	0.999299	SNCB	5	176620082	176630556
ENSG00000074319	0.793032	0.773749	0.773749	0.7805	0.999299	TSG101	11	18468336	18526951
ENSG00000074356	0.991609			0.991609	0.999299	NCBP3	17	3802158	3846246
ENSG00000074370	0.239813	0.771981	0.626774	0.552901	0.967131	ATP2A3	17	3923870	3964464
ENSG00000074410	0.267783	0.738494	0.365942	0.456574	0.945461	CA12	15	63321378	63381846
ENSG00000074416	0.56854	0.715469	0.78989	0.708905	0.999299	MGLL	3	127689062	128052190
ENSG00000074527	0.669754	0.574643	0.245883	0.479132	0.950269	NTN4	12	95657807	95791152
ENSG00000074582	0.820082	0.483013	0.691384	0.702044	0.999299	BCS1L	2	218658764	218663443
ENSG00000074603	0.660862	0.628647	0.98817	0.965875	0.999299	DPP8	15	65442463	65517704
ENSG00000074621	0.84294	0.84294	0.84294	0.84294	0.999299	SLC24A1	15	65611366	65660995
ENSG00000074660	0.806396	0.374889	0.48902	0.60118	0.983843	SCARF1	17	1633858	1645744
ENSG00000074695	0.231468	0.403883	0.293419	0.299012	0.886923	LMAN1	18	59327823	59359265
ENSG00000074696	0.610848	0.55577	0.976369	0.932739	0.999299	HACD3	15	65530418	65578349
ENSG00000074755	0.817727	0.593889	0.829391	0.776157	0.999299	ZZEF1	17	4004445	4143030
ENSG00000074800	0.872664	0.396655	0.942585	0.879059	0.999299	ENO1	1	8861000	8879250
ENSG00000074855	0.317492	0.768582	0.863281	0.731	0.999299	ANO8	19	17323223	17334855
ENSG00000074935	0.645848	0.352999	0.169863	0.33613	0.904349	TUBE1	6	112070663	112087529
ENSG00000075073	0.96545	0.621274	0.514376	0.9038	0.999299	TACR2	10	69403903	69416867
ENSG00000075131	0.479594	0.5434	0.451719	0.491529	0.951374	TIPIN	15	66336191	66386746
ENSG00000075142	0.263732	0.984965	0.299732	0.951436	0.999299	SRI	7	88205118	88226993
ENSG00000075151	0.311145	0.127638	0.101807	0.146481	0.800441	EIF4G3	1	20806292	21176888
ENSG00000075188	0.44931	0.835663	0.0205538	0.0678323	0.695505	NUP37	12	102073103	102120120
ENSG00000075218	0.137188	0.940388		0.817731	0.999299	GTSE1	22	46296870	46330810
ENSG00000075223	0.637475	0.814592	0.914226	0.843447	0.999299	SEMA3C	7	80742538	80922359
ENSG00000075234	0.350396	0.243164	0.326161	0.301391	0.886923	TTC38	22	46267961	46294008
ENSG00000075239	0.0746282	0.238225	0.182293	0.132003	0.793319	ACAT1	11	108121516	108147776
ENSG00000075240	0.0542866	0.502732	0.879997	0.236189	0.861388	GRAMD4	22	46576012	46679790
ENSG00000075275	0.0813502	0.170481	0.553844	0.162889	0.822452	CELSR1	22	46360834	46537170
ENSG00000075292	0.377533	0.0278506	0.818349	0.0906569	0.744815	ZNF638	2	71276561	71435069
ENSG00000075303	0.429273	0.426158	0.929933	0.79544	0.999299	SLC25A40	7	87833568	87876360
ENSG00000075399	0.343178	0.455643	0.20473	0.312003	0.89206	VPS9D1	16	89707134	89720898
ENSG00000075407	0.0296275	0.0305996	0.0813259	0.0381491	0.593973	ZNF37A	10	38094334	38150293
ENSG00000075413	0.437471	0.284172	0.536753	0.408351	0.928923	MARK3	14	103385392	103503831
ENSG00000075415	0.478627	0.759736	0.35517	0.553254	0.967131	SLC25A3	12	98593591	98606379
ENSG00000075420	0.320145	0.341709	0.50086	0.381261	0.920585	FNDC3B	3	172039578	172401669
ENSG00000075426	0.349812	0.171045	0.914252	0.641875	0.990316	FOSL2	2	28392448	28417317
ENSG00000075539	0.60922	0.576327	0.984707	0.955664	0.999299	FRYL	4	48497361	48780322
ENSG00000075568	0.040659	0.584251	0.114563	0.0912855	0.746167	TMEM131	2	97756333	97995948
ENSG00000075618	0.234262	0.324598	0.241834	0.262605	0.8734	FSCN1	7	5592816	5606655
ENSG00000075624	0.106176			0.106176	0.767473	ACTB	7	5527148	5563784
ENSG00000075651	0.952189	0.526689	0.565108	0.869436	0.999299	PLD1	3	171600404	171810950
ENSG00000075702	0.188317	0.898193	0.164726	0.476091	0.948962	WDR62	19	36054881	36105108
ENSG00000075711	0.446572	0.441546	0.547238	0.478211	0.950269	DLG1	3	197042560	197299300
ENSG00000075785	0.224322			0.224322	0.853819	RAB7A	3	128726122	128814796
ENSG00000075790	0.00865542	0.0127549	0.73839	0.0156986	0.461988	BCAP29	7	107579977	107629170
ENSG00000075826	0.921333	0.910969	0.823874	0.898259	0.999299	SEC31B	10	100486646	100519864
ENSG00000075856	0.068599	0.262692	0.82109	0.208571	0.844919	SART3	12	108522214	108561400
ENSG00000075886	0.600876	0.818237	0.491483	0.676494	0.998485	TUBA3D	2	131476119	131482934
ENSG00000075945	0.627571	0.530351	0.628495	0.597279	0.982917	KIFAP3	1	169921326	170085208
ENSG00000075975	0.120452	0.163239	0.146496	0.141298	0.797395	MKRN2	3	12557087	12583713
ENSG00000076003	0.672345	0.889201	0.588796	0.780744	0.999299	MCM6	2	135839626	135876443
ENSG00000076043	0.162093	0.19177	0.563301	0.247711	0.863018	REXO2	11	114439386	114450279
ENSG00000076053	0.212905	0.38054	0.595178	0.365323	0.917219	RBM7	11	114400030	114414203
ENSG00000076201	0.133429	0.0891491	0.114181	0.109332	0.77433	PTPN23	3	47381011	47413435
ENSG00000076242	0.123937	0.0393564	0.6798	0.0941053	0.755412	MLH1	3	36993332	37050918
ENSG00000076248	0.934668	0.151477	0.206294	0.651183	0.991538	UNG	12	109097574	109110992
ENSG00000076258	0.121098	0.856029	0.115005	0.245362	0.863018	FMO4	1	171314183	171342084
ENSG00000076321	0.0404976	0.231009	0.4953	0.10285	0.761882	KLHL20	1	173714941	173786692
ENSG00000076344	0.437486	0.478688	0.423507	0.44629	0.942112	RGS11	16	268301	275980
ENSG00000076351	0.74736	0.104606	0.41671	0.297431	0.886923	SLC46A1	17	28394642	28407197
ENSG00000076356	0.464044	0.826206	0.426103	0.629798	0.987933	PLXNA2	1	208022242	208244384
ENSG00000076513	0.710708	0.648051	0.607341	0.658565	0.993715	ANKRD13A	12	109999186	110039763
ENSG00000076555	0.445636	0.958902	0.696334	0.888843	0.999299	ACACB	12	109116595	109268226
ENSG00000076641	0.754913	0.790892	0.603923	0.731296	0.999299	PAG1	8	80967810	81112068
ENSG00000076650	0.790848	0.718153	0.951492	0.89345	0.999299	GPATCH1	19	33080880	33130542
ENSG00000076685	0.336954	0.680093	0.148979	0.319874	0.896803	NT5C2	10	103088017	103193306
ENSG00000076706	0.918986	0.56418		0.853939	0.999299	AP002956.1	11	119308529	119321521
ENSG00000076826	0.627669	0.436158	0.213037	0.393464	0.922838	CAMSAP3	19	7595902	7618304
ENSG00000076924	0.720802	0.595953	0.595953	0.6436	0.990826	XAB2	19	7619525	7629545
ENSG00000076928	0.821063		0.869535	0.848806	0.999299	ARHGEF1	19	41883161	41930150
ENSG00000076944	0.843491	0.867809	0.842883	0.852285	0.999299	STXBP2	19	7636881	7647873
ENSG00000076984	0.247033	0.239954	0.314183	0.264144	0.87353	MAP2K7	19	7903843	7914478
ENSG00000077044	0.0322083	0.951722	0.139775	0.160532	0.817748	DGKD	2	233354507	233472104
ENSG00000077147	0.665085	0.642325	0.600061	0.636832	0.989807	TM9SF3	10	96518110	96587452
ENSG00000077157	0.305512	0.132455	0.750266	0.315674	0.893173	PPP1R12B	1	202348699	202592706
ENSG00000077232	0.789673	0.916435	0.818667	0.863634	0.999299	DNAJC10	2	182716041	182794464
ENSG00000077235	0.568263	0.308689		0.426857	0.935258	GTF3C1	16	27459555	27549913
ENSG00000077238	0.112236	0.518151	0.128465	0.171957	0.832493	IL4R	16	27313668	27364778
ENSG00000077254	0.615781	0.687989	0.430605	0.585872	0.978319	USP33	1	77695987	77759852
ENSG00000077312	0.735159	0.407461	0.0168587	0.0518564	0.648932	SNRPA	19	40750637	40765389
ENSG00000077348	0.0543843	0.219607	0.0494234	0.0701257	0.700829	EXOSC5	19	41386374	41397359
ENSG00000077380	0.0289175	0.0187409	0.0575881	0.0285063	0.549209	DYNC1I2	2	171687409	171748420
ENSG00000077420	0.256274	0.163671	0.303679	0.228254	0.856187	APBB1IP	10	26438341	26567803
ENSG00000077454	0.848422	0.753567	0.621539	0.768138	0.999299	LRCH4	7	100574011	100586129
ENSG00000077458	0.794872	0.964458	0.80888	0.920167	0.999299	FAM76B	11	95768953	95790409
ENSG00000077514	0.382691	0.632142	0.813867	0.653068	0.991538	POLD3	11	74493851	74669117
ENSG00000077549	0.977181	0.999745	0.71714	0.999245	0.999978	CAPZB	1	19338775	19485539
ENSG00000077585	0.524859	0.633294	0.194704	0.406999	0.928923	GPR137B	1	236142505	236221865
ENSG00000077616	0.817794	0.703735	0.884125	0.825736	0.999299	NAALAD2	11	90131515	90192894
ENSG00000077782	0.89093	0.869998	0.918719	0.896994	0.999299	FGFR1	8	38400215	38468834
ENSG00000077984	0.772521	0.131918	0.70489	0.460902	0.945844	CST7	20	24949269	24959928
ENSG00000078018	0.0647868	0.43957	0.467152	0.168145	0.826109	MAP2	2	209424058	209734118
ENSG00000078043	0.673957	0.476235	0.53003	0.565697	0.971986	PIAS2	18	46803218	46920160
ENSG00000078053	0.963822	0.86359	0.963822	0.95192	0.999299	AMPH	7	38383704	38631420
ENSG00000078124	0.672854	0.735511	0.489247	0.646106	0.991196	ACER3	11	76860867	77026797
ENSG00000078140	0.0186629	0.99317	0.0249964	0.943919	0.999299	UBE2K	4	39698109	39782792
ENSG00000078142	0.754253	0.793253	0.836541	0.799551	0.999299	PIK3C3	18	41955234	42087830
ENSG00000078177	0.850198	0.778612	0.164416	0.639249	0.990089	N4BP2	4	40056850	40158252
ENSG00000078237	0.952053	0.965511	0.606908	0.941469	0.999299	TIGAR	12	4307763	4360028
ENSG00000078246	0.0123232	0.0233099	0.293246	0.0237059	0.521347	TULP3	12	2877223	2941138
ENSG00000078269	0.90898	0.581589	0.115473	0.605159	0.98472	SYNJ2	6	157981863	158099176
ENSG00000078304	0.259561	0.347621	0.911062	0.688977	0.999299	PPP2R5C	14	101761798	101927989
ENSG00000078319	0.330861	0.737408	0.224242	0.413058	0.928994	PMS2P1	7	100320992	100341908
ENSG00000078369	0.184712	0.0520249	0.00918242	0.0225668	0.510422	GNB1	1	1785285	1891117
ENSG00000078487	0.592534	0.00408643	0.82655	0.0125681	0.430172	ZCWPW1	7	100400826	100428992
ENSG00000078618	0.987169	0.196918	0.927899	0.965695	0.999299	NRDC	1	51789191	51878937
ENSG00000078668	0.0994672			0.0994672	0.760295	VDAC3	8	42391624	42405937
ENSG00000078674	0.964818	0.724614	0.73514	0.913551	0.999299	PCM1	8	17922840	18029944
ENSG00000078687	0.380449	0.227607	0.992237	0.97584	0.999299	TNRC6C	17	77959240	78108835
ENSG00000078699	0.918582	0.750867	0.709315	0.843491	0.999299	CBFA2T2	20	33490075	33650036
ENSG00000078747	0.236277	0.976151	0.214187	0.915082	0.999299	ITCH	20	34363235	34511393
ENSG00000078804	0.45556	0.0757393	0.318617	0.174746	0.832493	TP53INP2	20	34704339	34713439
ENSG00000078808	0.834021	0.467812	0.342619	0.611884	0.987437	SDF4	1	1216908	1232031
ENSG00000078814	0.392629	0.469282	0.283213	0.373618	0.920315	MYH7B	20	34975403	35002437
ENSG00000078900	0.298597	0.798794	0.564139	0.586552	0.978561	TP73	1	3652516	3736201
ENSG00000078902	0.702868	0.992234	0.187749	0.976305	0.999299	TOLLIP	11	1274371	1309654
ENSG00000078967	0.721588			0.721588	0.999299	UBE2D4	7	43926436	43956136
ENSG00000079134	0.536678	0.0572182	0.960714	0.731721	0.999299	THOC1	18	214520	268050
ENSG00000079150	0.536538	0.386475	0.519831	0.479349	0.950269	FKBP7	2	178463664	178478600
ENSG00000079156	0.454639	0.744429	0.145986	0.378585	0.920315	OSBPL6	2	178194481	178402893
ENSG00000079215	0.619476	0.56287	0.0215115	0.0663625	0.692591	SLC1A3	5	36606355	36688334
ENSG00000079257	0.550467	0.583883	0.924187	0.814407	0.999299	LXN	3	158645822	158672648
ENSG00000079263	0.834123	0.522409	0.991499	0.975717	0.999299	SP140	2	230203110	230313215
ENSG00000079277	0.996697	0.968947	0.811579	0.991167	0.999299	MKNK1	1	46557408	46616843
ENSG00000079308	0.370372	0.64746	0.686283	0.576062	0.977749	TNS1	2	217799588	218033982
ENSG00000079313	0.394318	0.336382	0.582466	0.432651	0.937591	REXO1	19	1815248	1848483
ENSG00000079335	0.234558	0.504806	0.265959	0.313466	0.892199	CDC14A	1	100345001	100520277
ENSG00000079337	0.877434	0.75076	0.813368	0.82735	0.999299	RAPGEF3	12	47734363	47771040
ENSG00000079385	0.880954			0.880954	0.999299	CEACAM1	19	42507304	42561234
ENSG00000079387	0.948295	0.904236	0.920937	0.929217	0.999299	SENP1	12	48042897	48106079
ENSG00000079432	0.928907			0.928907	0.999299	CIC	19	42268537	42295797
ENSG00000079435	0.842368		0.842368	0.842368	0.999299	LIPE	19	42401514	42427388
ENSG00000079459	0.494752	0.455051	0.494752	0.481439	0.950269	FDFT1	8	11795573	11839304
ENSG00000079462	0.267964	0.351894	0.46543	0.352065	0.908664	PAFAH1B3	19	42297033	42303546
ENSG00000079616	0.184593		0.790148	0.462586	0.945844	KIF22	16	29790719	29805385
ENSG00000079691	0.845554	0.519217	0.217476	0.575838	0.977741	CARMIL1	6	25279078	25620530
ENSG00000079739	0.800557	0.6203	0.881056	0.807096	0.999299	PGM1	1	63593411	63660245
ENSG00000079785	0.899881	0.997501	0.734042	0.992732	0.999299	DDX1	2	15591178	15631111
ENSG00000079805	0.36953	0.164228	0.169299	0.208831	0.844919	DNM2	19	10718079	10833488
ENSG00000079819	0.592273	0.719382	0.615796	0.64784	0.991538	EPB41L2	6	130839347	131063322
ENSG00000079931	0.459029	0.942315	0.940922	0.912632	0.999299	MOXD1	6	132296055	132401475
ENSG00000079950	0.840035	0.773639	0.834226	0.819888	0.999299	STX7	6	132445867	132513198
ENSG00000079974	0.359219	0.450053	0.289166	0.360002	0.91369	RABL2B	22	50767501	50783663
ENSG00000079999	0.794125	0.429601	0.928002	0.839701	0.999299	KEAP1	19	10486125	10503558
ENSG00000080007	0.184456		0.0915588	0.123167	0.784746	DDX43	6	73394828	73417566
ENSG00000080200	0.392756	0.951994		0.901121	0.999299	CRYBG3	3	97822011	97944984
ENSG00000080298	0.321668	0.574453	0.502563	0.459792	0.945844	RFX3	9	3218297	3526004
ENSG00000080345	0.0242528	0.0163142	0.0160557	0.0182033	0.485971	RIF1	2	151409883	151508013
ENSG00000080371	0.812587	0.980546	0.52697	0.947213	0.999299	RAB21	12	71754863	71800286
ENSG00000080493	0.148115	0.947493	0.179441	0.716937	0.999299	SLC4A4	4	71062667	71572087
ENSG00000080503	0.393384	0.781167	0.787695	0.697223	0.999299	SMARCA2	9	1980290	2193624
ENSG00000080546	0.0158258	0.433385	0.002295	0.00600498	0.298909	SESN1	6	108986437	109094819
ENSG00000080608	0.198386	0.0654957	0.599649	0.15064	0.804574	PUM3	9	2720469	2844095
ENSG00000080802	0.650735	0.340494	0.240725	0.388567	0.920891	CNOT4	7	135361795	135510127
ENSG00000080815	0.906201	0.954709	0.851359	0.923605	0.999299	PSEN1	14	73136418	73223691
ENSG00000080819	0.887353		0.284112	0.741925	0.999299	CPOX	3	98579446	98593723
ENSG00000080822	0.251093	0.0488313	0.653861	0.12995	0.789885	CLDND1	3	98497912	98523066
ENSG00000080823	0.298549	0.372889	0.315052	0.327031	0.900844	MOK	14	102224500	102305190
ENSG00000080824	0.135932		0.403374	0.214107	0.846759	HSP90AA1	14	102080738	102139699
ENSG00000080839	0.870378	0.213282	0.359084	0.561017	0.969092	RBL1	20	36996349	37095995
ENSG00000080845	0.398646	0.230798	0.24541	0.279645	0.876857	DLGAP4	20	36306336	36528637
ENSG00000080947	0.710482	0.250561	0.862042	0.682914	0.999299	CROCCP3	1	16467436	16499257
ENSG00000081014	0.0993677	0.067308	0.552734	0.119817	0.78147	AP4E1	15	50908672	51005895
ENSG00000081019	0.00595287	0.0431433	0.0360772	0.013715	0.441697	RSBN1	1	113761832	113812476
ENSG00000081026	0.000320908	0.0055988	9.27691e-05	0.000213156	0.025258	MAGI3	1	113390515	113685923
ENSG00000081041	0.0143542	0.0761138	0.125106	0.0331819	0.568046	CXCL2	4	74097040	74099196
ENSG00000081052	0.0826041	0.077907	0.196554	0.100555	0.760295	COL4A4	2	227002711	227164453
ENSG00000081059	0.00774993	0.380178	0.499406	0.0229916	0.517282	TCF7	5	134114681	134151865
ENSG00000081087	0.266627	0.32734	0.575084	0.37316	0.920315	OSTM1	6	108041409	108165854
ENSG00000081148	0.975381	0.814145	0.585566	0.935887	0.999299	IMPG2	3	101222546	101320575
ENSG00000081154	0.421113	0.66667	0.451112	0.517968	0.956977	PCNP	3	101574095	101594437
ENSG00000081177	0.678955	0.836264	0.128417	0.506019	0.953464	EXD2	14	69191511	69244020
ENSG00000081181	0.382563	0.47067		0.425167	0.934454	ARG2	14	67619920	67651708
ENSG00000081189	0.111461	0.178122	0.020945	0.0485652	0.634035	MEF2C	5	88717117	88904257
ENSG00000081277	0.714164	0.566541	0.56771	0.623397	0.987437	PKP1	1	201283452	201332993
ENSG00000081307	0.737398	0.187972	0.737398	0.537574	0.962424	UBA5	3	132654446	132678097
ENSG00000081320	0.121809	0.668214	0.193859	0.233218	0.858921	STK17B	2	196133583	196176503
ENSG00000081377	0.80078	0.671955		0.748659	0.999299	CDC14B	9	96490241	96619830
ENSG00000081386	0.327721	0.177959	0.492269	0.29696	0.886923	ZNF510	9	96755865	96778129
ENSG00000081665	0.168409	0.646792	0.178952	0.26093	0.871067	ZNF506	19	19785839	19821751
ENSG00000081692	0.278382	0.481913	0.680738	0.473021	0.948363	JMJD4	1	227730425	227735411
ENSG00000081721	0.290818	0.555443	0.868412	0.662815	0.994208	DUSP12	1	161749758	161757238
ENSG00000081760	0.903108	0.332681	0.529707	0.733065	0.999299	AACS	12	125065434	125143333
ENSG00000081791	0.261998	0.17622	0.168872	0.195657	0.840792	DELE1	5	141923855	141942047
ENSG00000081870	0.366244	0.370328	0.841636	0.598871	0.98349	HSPB11	1	53916574	53945929
ENSG00000081913	0.13993	0.246823	0.763369	0.308557	0.89206	PHLPP1	18	62715541	62980433
ENSG00000081923	0.583079	0.65365	0.763811	0.678335	0.998953	ATP8B1	18	57646426	57803315
ENSG00000082014	0.505348	0.505348		0.505348	0.953232	SMARCD3	7	151238764	151277896
ENSG00000082074	0.184619	0.233095	0.887454	0.50751	0.95426	FYB1	5	39105252	39274528
ENSG00000082146	0.940156	0.93256	0.786505	0.916449	0.999299	STRADB	2	201387858	201480846
ENSG00000082153	0.191006	0.529275	0.147361	0.231402	0.856404	BZW1	2	200810594	200827338
ENSG00000082196	0.729887	0.382715	0.934969	0.836595	0.999299	C1QTNF3	5	34019448	34043832
ENSG00000082212	0.0948718	0.436019	0.360312	0.207602	0.844919	ME2	18	50879080	50954257
ENSG00000082512	0.860175	0.811064	0.797691	0.827015	0.999299	TRAF5	1	211326615	211374946
ENSG00000082515	0.291142	0.542914	0.259459	0.345983	0.906666	MRPL22	5	154941073	154969411
ENSG00000082516	0.302609	0.938121	0.363428	0.791584	0.999299	GEMIN5	5	154887411	154938211
ENSG00000082641	0.292531	0.2239	0.702809	0.3787	0.920315	NFE2L1	17	48048329	48061545
ENSG00000082701	0.394048	0.494555	0.494555	0.459901	0.945844	GSK3B	3	119821323	120094417
ENSG00000082781	0.227794	0.434075	0.164957	0.24406	0.863018	ITGB5	3	124761948	124901418
ENSG00000082805	0.131702	0.516537	0.771553	0.390017	0.921344	ERC1	12	990509	1495933
ENSG00000082996	0.469358	0.00302437		0.00604265	0.299671	RNF13	3	149812708	149962139
ENSG00000083093	0.923309	0.470272	0.784158	0.833904	0.999299	PALB2	16	23603160	23641310
ENSG00000083097	0.986743	0.884638	0.882946	0.967443	0.999299	DOP1A	6	83067666	83171350
ENSG00000083099	0.0185298	0.0139923	0.0195623	0.0169923	0.471071	LYRM2	6	89568144	89638749
ENSG00000083123	0.99831	0.900904	0.894001	0.995088	0.999299	BCKDHB	6	80106647	80346270
ENSG00000083168	0.683992	0.984372	0.775456	0.957203	0.999299	KAT6A	8	41929479	42051994
ENSG00000083223	0.475524	0.00277867	0.615487	0.00835638	0.356344	TUT7	9	86287733	86354454
ENSG00000083290	0.877154	0.714636	0.984422	0.959883	0.999299	ULK2	17	19770829	19867936
ENSG00000083312	0.568161	0.496904	0.317697	0.453949	0.944017	TNPO1	5	72816312	72916733
ENSG00000083444	0.793482	0.41029	0.472394	0.59687	0.982917	PLOD1	1	11934205	11975538
ENSG00000083454	0.882124	0.616401	0.669691	0.776612	0.999299	P2RX5	17	3672199	3696240
ENSG00000083457	0.66002	0.168792	0.254181	0.303482	0.888244	ITGAE	17	3714628	3801188
ENSG00000083520	0.362288	0.217713	0.998772	0.996293	0.999299	DIS3	13	72752169	72782096
ENSG00000083535	0.163426	0.259713	0.154087	0.183443	0.832747	PIBF1	13	72782133	73016461
ENSG00000083544	0.747404	0.269942	0.952538	0.867028	0.999299	TDRD3	13	60396457	60573878
ENSG00000083635	0.234623	0.90536	0.697357	0.743284	0.999299	NUFIP1	13	44939249	44989471
ENSG00000083642	0.911463	0.925459	0.0366631	0.402417	0.927251	PDS5B	13	32586452	32778019
ENSG00000083720	0.1598	0.424734	0.138774	0.197102	0.841384	OXCT1	5	41730065	41870425
ENSG00000083799	0.580703	0.553518	0.239804	0.433365	0.937591	CYLD	16	50742050	50801935
ENSG00000083807	0.685968	0.552979	0.422045	0.560719	0.969092	SLC27A5	19	58479512	58512413
ENSG00000083812	0.228622	0.197647	0.268107	0.22854	0.856224	ZNF324	19	58467045	58475436
ENSG00000083814	0.652323	0.886231	0.369349	0.736818	0.999299	ZNF671	19	57719751	57727624
ENSG00000083817	0.742137			0.742137	0.999299	ZNF416	19	57571566	57578911
ENSG00000083828	0.508375	0.721547	0.825198	0.720887	0.999299	ZNF586	19	57769655	57819939
ENSG00000083838	0.489581	0.759554	0.640458	0.64771	0.991538	ZNF446	19	58474017	58481230
ENSG00000083844	0.628349	0.709682	0.716662	0.687932	0.999299	ZNF264	19	57191500	57222846
ENSG00000083845	0.744254	0.80808	0.774459	0.778155	0.999299	RPS5	19	58386400	58394806
ENSG00000083937	0.718307	0.524245	0.736246	0.672938	0.996728	CHMP2B	3	87227271	87255556
ENSG00000084090	0.291293	0.822961	0.801462	0.703415	0.999299	STARD7	2	96184859	96208825
ENSG00000084092	0.456765	0.460971	0.474931	0.464201	0.946794	NOA1	4	56963350	56977606
ENSG00000084093	0.726759	0.506404	0.442502	0.573085	0.975418	REST	4	56907876	56966678
ENSG00000084112	0.98341	0.140978	0.432992	0.943908	0.999299	SSH1	12	108778191	108857590
ENSG00000084207	0.48838	0.310284	0.753253	0.532338	0.95986	GSTP1	11	67583595	67586656
ENSG00000084234	0.157267			0.157267	0.8118	APLP2	11	130068147	130144811
ENSG00000084463	0.0289872	0.0438664	0.310502	0.0502687	0.642696	WBP11	12	14784582	14803486
ENSG00000084623	0.473669	0.607014	0.488793	0.524496	0.956977	EIF3I	1	32221928	32231604
ENSG00000084652	0.46743	0.198266	0.660441	0.40302	0.927251	TXLNA	1	32179675	32198285
ENSG00000084676	0.115397	0.303265	0.711486	0.274876	0.876857	NCOA1	2	24491914	24770702
ENSG00000084693	0.303482	0.661539		0.475555	0.948962	AGBL5	2	27042364	27070622
ENSG00000084710	0.0013385	0.0020015	0.0333657	0.00234999	0.167374	EFR3B	2	25042076	25159135
ENSG00000084731	0.335729	0.516805		0.41985	0.931994	KIF3C	2	25926598	25982749
ENSG00000084733	0.968448	0.841177		0.946955	0.999299	RAB10	2	26034084	26137454
ENSG00000084754	0.85664	0.90348	0.749608	0.857785	0.999299	HADHA	2	26190635	26244672
ENSG00000084764	0.447461	0.280832		0.353762	0.909963	MAPRE3	2	26970612	27027196
ENSG00000084774	0.197256	0.449474	0.181653	0.243784	0.863018	CAD	2	27217369	27243943
ENSG00000085063	0.938274	0.929955	0.900881	0.925992	0.999299	CD59	11	33703010	33736491
ENSG00000085117	0.540333	0.372458	0.205314	0.341955	0.905119	CD82	11	44564427	44620358
ENSG00000085231	0.0145104	0.535025	0.0462055	0.0332081	0.568046	AK6	5	69350984	69370013
ENSG00000085274	0.461673	0.218925	0.49352	0.364653	0.916596	MYNN	3	169772831	169789716
ENSG00000085365	0.655933	0.952662	0.371692	0.867423	0.999299	SCAMP1	5	78360611	78480739
ENSG00000085377	0.118856	0.327647		0.179891	0.832493	PREP	6	105273220	105454062
ENSG00000085382	0.413224	0.552191	0.438447	0.46723	0.946986	HACE1	6	104728094	104859919
ENSG00000085415	0.947871	0.947871	0.784411	0.92962	0.999299	SEH1L	18	12947133	12987536
ENSG00000085433	0.315616	0.948639	0.367366	0.829289	0.999299	WDR47	1	108970214	109042113
ENSG00000085449	0.251921	0.411044	0.0485008	0.117052	0.776819	WDFY1	2	223855716	223945357
ENSG00000085465	0.431736	0.374909	0.548607	0.449658	0.944017	OVGP1	1	111414314	111427777
ENSG00000085491	0.463761	0.0884657	0.434524	0.211588	0.844919	SLC25A24	1	108134043	108200849
ENSG00000085511	0.0142255	0.00642749	0.00326025	0.00563296	0.283554	MAP3K4	6	160991727	161117385
ENSG00000085514	0.227427	0.231709	0.227531	0.228875	0.856404	PILRA	7	100367530	100400096
ENSG00000085563	0.409912	0.485677	0.975503	0.925781	0.999299	ABCB1	7	87503633	87713323
ENSG00000085644	0.390412	0.461695	0.466689	0.438748	0.939211	ZNF213	16	3129777	3142805
ENSG00000085719	0.920527	0.82694	0.893701	0.891509	0.999299	CPNE3	8	86514435	86561498
ENSG00000085721	0.529608	0.0486583	0.194553	0.116541	0.776819	RRN3	16	15060022	15094317
ENSG00000085733	0.619125	0.576877	0.585049	0.594019	0.981594	CTTN	11	70398404	70436584
ENSG00000085741	0.386076	0.982621	0.714652	0.949427	0.999299	WNT11	11	76186325	76210736
ENSG00000085760	0.733541	0.753213	0.810073	0.769597	0.999299	MTIF2	2	55236595	55269347
ENSG00000085788	0.605884	0.783691	0.786266	0.741374	0.999299	DDHD2	8	38225218	38275558
ENSG00000085831	0.0292095	0.082413	0.137923	0.0562346	0.663834	TTC39A	1	51287258	51345116
ENSG00000085832	0.202616	0.202616	0.202616	0.202616	0.844393	EPS15	1	51354263	51519266
ENSG00000085840	0.0986955	0.821345	0.0754121	0.154855	0.807729	ORC1	1	52372829	52404423
ENSG00000085871	0.468623	0.643005	0.475188	0.532266	0.95986	MGST2	4	139665768	139740745
ENSG00000085872	0.842977	0.859826	0.605635	0.807021	0.999299	CHERP	19	16517894	16542437
ENSG00000085978	0.52961	0.958448	0.640112	0.888123	0.999299	ATG16L1	2	233210051	233295674
ENSG00000085982	0.340899	0.545884	0.185219	0.318706	0.896341	USP40	2	233475520	233566782
ENSG00000085998	0.0375178	0.290971	0.703873	0.108349	0.773079	POMGNT1	1	46188682	46220305
ENSG00000085999	0.224509	0.0392168	0.325801	0.0940212	0.755412	RAD54L	1	46247688	46278473
ENSG00000086015	0.893849	0.953873	0.860584	0.921229	0.999299	MAST2	1	45786987	46036122
ENSG00000086061	0.124592	0.790305	0.0553782	0.131892	0.793319	DNAJA1	9	33025273	33039907
ENSG00000086062	0.0574676	0.755552	0.284138	0.165283	0.824959	B4GALT1	9	33104082	33167356
ENSG00000086065	0.561975	0.745002	0.334384	0.562151	0.969591	CHMP5	9	33264879	33282070
ENSG00000086102	0.660408	0.727671	0.712593	0.702026	0.999299	NFX1	9	33290512	33371157
ENSG00000086189	0.640025	0.785557	0.552234	0.678869	0.998953	DIMT1	5	62347284	62403939
ENSG00000086200	0.313378	0.226486	0.943752	0.786293	0.999299	IPO11	5	62403972	62628582
ENSG00000086232	0.818244	0.343029	0.357742	0.55669	0.96803	EIF2AK1	7	6022247	6059175
ENSG00000086289	0.497063	0.100328	0.441989	0.236766	0.861388	EPDR1	7	37683843	37951936
ENSG00000086300	0.464006			0.464006	0.946794	SNX10	7	26291895	26374329
ENSG00000086475	0.968598	0.609266	0.616137	0.914081	0.999299	SEPHS1	10	13317428	13348298
ENSG00000086504	0.311565	0.951271	0.585444	0.854173	0.999299	MRPL28	16	366969	371289
ENSG00000086544	0.281898	0.343856	0.280886	0.300394	0.886923	ITPKC	19	40717112	40740860
ENSG00000086589	0.101941	0.22779	0.120901	0.134535	0.793564	RBM22	5	150690792	150701077
ENSG00000086598	0.644714	0.572103	0.894589	0.78006	0.999299	TMED2	12	123584533	123598582
ENSG00000086619	0.279565	0.268179	0.292636	0.279868	0.876857	ERO1B	1	236215555	236281985
ENSG00000086666	0.445232	0.929088	0.408672	0.793065	0.999299	ZFAND6	15	80059568	80138393
ENSG00000086730	0.00935631	0.547496	0.869599	0.030169	0.558731	LAT2	7	74199652	74229834
ENSG00000086827	0.0394454	0.811749		0.0944774	0.755412	ZW10	11	113733187	113773735
ENSG00000086848	0.538891	0.288723		0.398635	0.924847	ALG9	11	111782195	111871581
ENSG00000086967	0.298959	0.47967	0.080925	0.182575	0.832747	MYBPC2	19	50432892	50466321
ENSG00000087008	0.0602693	0.197323	0.187889	0.112755	0.775884	ACOX3	4	8366282	8440723
ENSG00000087053	0.71297	0.737691	0.72393	0.72514	0.999299	MTMR2	11	95832882	95925315
ENSG00000087074	0.848699	0.292461	0.161764	0.435558	0.938469	PPP1R15A	19	48872421	48876058
ENSG00000087076	0.442482	0.509726	0.879805	0.712766	0.999299	HSD17B14	19	48813018	48836510
ENSG00000087077	0.0013463	0.00266338	0.00464025	0.00224931	0.163687	TRIP6	7	100867387	100873454
ENSG00000087085	0.0113569	0.0103731	0.0110925	0.0109247	0.402709	ACHE	7	100889994	100896974
ENSG00000087086	0.623282		0.95395	0.914567	0.999299	FTL	19	48965309	48966879
ENSG00000087087	0.456994	0.0634661	0.442174	0.16477	0.824959	SRRT	7	100875103	100888664
ENSG00000087088	0.0688207	0.506138	0.840976	0.266659	0.875419	BAX	19	48954815	48961798
ENSG00000087095	0.183956	0.787781	0.646407	0.524662	0.956977	NLK	17	28041737	28196381
ENSG00000087157	0.776336	0.558447	0.956377	0.893365	0.999299	PGS1	17	78378649	78425114
ENSG00000087191	0.873532	0.962884	0.893552	0.931854	0.999299	PSMC5	17	63827152	63832026
ENSG00000087206	0.388674	0.528268	0.412822	0.441604	0.940456	UIMC1	5	176905005	177022633
ENSG00000087237	0.293851	0.590993	0.518641	0.457397	0.945461	CETP	16	56961923	56983845
ENSG00000087245	0.629551		0.170029	0.321109	0.896803	MMP2	16	55389700	55506691
ENSG00000087250	0.490315	0.355426	0.707268	0.525764	0.956977	MT3	16	56589074	56591088
ENSG00000087253	0.601516	0.153674	0.518397	0.35074	0.90748	LPCAT2	16	55509072	55586666
ENSG00000087263	0.1601	0.441315	0.514277	0.315846	0.893173	OGFOD1	16	56451490	56479100
ENSG00000087266	0.433093	0.395607	0.093281	0.209994	0.844919	SH3BP2	4	2793071	2841098
ENSG00000087299	0.284182	0.149819	0.0602486	0.114321	0.775884	L2HGDH	14	50237563	50312229
ENSG00000087301	0.437666	0.241849	0.343512	0.329041	0.902045	TXNDC16	14	52430596	52552522
ENSG00000087365	0.482638	0.476865	0.498283	0.485918	0.950342	SF3B2	11	66050729	66069308
ENSG00000087448	0.560463	0.28507	0.00373925	0.0111341	0.407338	KLHL42	12	27780048	27803040
ENSG00000087460	0.51795	0.0831483		0.158306	0.813712	GNAS	20	58839718	58911192
ENSG00000087470	0.0856376		0.211113	0.123199	0.784746	DNM1L	12	32679200	32745650
ENSG00000087502	0.424794	0.318043	0.14354	0.252717	0.864897	ERGIC2	12	29337352	29381189
ENSG00000087586	0.752389	0.132619	0.0240145	0.0650531	0.689676	AURKA	20	56369389	56392337
ENSG00000087589	0.890076	0.224	0.485414	0.65226	0.991538	CASS4	20	56412112	56460387
ENSG00000087884	0.904309	0.88093	0.486987	0.846522	0.999299	AAMDC	11	77821109	77918432
ENSG00000087995	0.34192			0.34192	0.905119	METTL2A	17	62423867	62450822
ENSG00000088002	0.928138	0.914068	0.0989649	0.823836	0.999299	SULT2B1	19	48552075	48599425
ENSG00000088035	0.57498	0.853869	0.616569	0.730101	0.999299	ALG6	1	63367575	63438562
ENSG00000088038	0.385917	0.0575575	0.194166	0.124495	0.785403	CNOT3	19	54137749	54155681
ENSG00000088179	0.602488			0.602488	0.984097	PTPN4	2	119759922	119984899
ENSG00000088205	0.700431	0.40863	0.125474	0.314997	0.892469	DDX18	2	117814691	117832377
ENSG00000088247	0.371229	0.175585	0.0987201	0.167266	0.826109	KHSRP	19	6413348	6424794
ENSG00000088256	0.676913	0.223841	0.154714	0.281938	0.877133	GNA11	19	3094362	3123999
ENSG00000088280	0.898335	0.875227	0.628828	0.849636	0.999299	ASAP3	1	23428563	23484568
ENSG00000088298	0.693922	0.364002	0.830267	0.682466	0.999299	EDEM2	20	35115364	35147336
ENSG00000088325	0.204407	0.191658	0.315934	0.228065	0.856187	TPX2	20	31739271	31801805
ENSG00000088340	0.604251	0.670845	0.604251	0.627873	0.987437	FER1L4	20	35558737	35607562
ENSG00000088356	0.30781	0.217273		0.256511	0.868441	PDRG1	20	31944337	31952046
ENSG00000088367	0.604123	0.592557	0.782458	0.677161	0.998773	EPB41L1	20	36091504	36232799
ENSG00000088387	0.784311	0.865201	0.0415437	0.198971	0.842973	DOCK9	13	98793429	99086625
ENSG00000088448	0.165672	0.747815	0.31971	0.361527	0.914448	ANKRD10	13	110878540	110915069
ENSG00000088451	0.774746	0.144439	0.57514	0.433007	0.937591	TGDS	13	94574054	94596242
ENSG00000088538	0.406059	0.624021	0.840498	0.682147	0.999299	DOCK3	3	50674927	51384198
ENSG00000088543	0.35113	0.204668	0.182968	0.230897	0.856404	C3orf18	3	50558025	50571027
ENSG00000088682	0.117457	0.685906	0.904916	0.632171	0.988165	COQ9	16	57447425	57461270
ENSG00000088727	0.0997834	0.0115551	0.101538	0.0283054	0.548493	KIF9	3	47228026	47283451
ENSG00000088766	0.577451	0.962256	0.629057	0.898334	0.999299	CRLS1	20	6006090	6040053
ENSG00000088808	0.0128243	0.0109673	0.00884778	0.0106316	0.398381	PPP1R13B	14	103733195	103847590
ENSG00000088812	0.981167	0.967704	0.60524	0.964838	0.999299	ATRN	20	3471018	3651118
ENSG00000088826	0.0152726	0.31654	0.302354	0.0427728	0.611888	SMOX	20	4120980	4187747
ENSG00000088832	0.81318	0.300785	0.903863	0.794803	0.999299	FKBP1A	20	1368978	1393172
ENSG00000088833	0.0428847	0.0428847	0.0428847	0.0428847	0.612835	NSFL1C	20	1442162	1473842
ENSG00000088836	0.521364	0.965637	0.329025	0.894288	0.999299	SLC4A11	20	3227417	3239559
ENSG00000088854	0.248136	0.533764	0.434952	0.386959	0.920891	C20orf194	20	3249305	3407625
ENSG00000088876	0.647009	0.439164	0.697361	0.604152	0.984624	ZNF343	20	2481817	2524702
ENSG00000088881	0.522785	0.428738	0.362133	0.435292	0.938469	EBF4	20	2692878	2760108
ENSG00000088882	0.961412	0.38368	0.893291	0.912959	0.999299	CPXM1	20	2794074	2800627
ENSG00000088888	0.355536	0.337259	0.350659	0.347719	0.906666	MAVS	20	3846799	3876123
ENSG00000088899	0.939887	0.19226	0.714292	0.815426	0.999299	LZTS3	20	3162617	3173592
ENSG00000088930	0.443708	0.485285	0.257547	0.380839	0.920315	XRN2	20	21303331	21389825
ENSG00000088970	0.35464	0.715995	0.395709	0.497359	0.952105	KIZ	20	21125983	21246622
ENSG00000088986	0.805427	0.691599	0.133102	0.485521	0.950342	DYNLL1	12	120469850	120498493
ENSG00000089006	0.575948	0.0640579	0.244114	0.1543	0.807202	SNX5	20	17941597	17968980
ENSG00000089009	0.188864			0.188864	0.839546	RPL6	12	112405190	112418838
ENSG00000089022	0.131392	0.0918739	0.221518	0.131423	0.793319	MAPKAPK5	12	111842228	111902222
ENSG00000089041	0.900622	0.361944	0.829997	0.806998	0.999299	P2RX7	12	121132819	121188032
ENSG00000089048	0.115201	0.0106845		0.0196106	0.492211	ESF1	20	13714322	13784886
ENSG00000089050	0.284512	0.503546	0.368947	0.376219	0.920315	RBBP9	20	18486540	18497225
ENSG00000089053	0.179833		0.734445	0.396987	0.924847	ANAPC5	12	121308245	121399896
ENSG00000089057	0.219247	0.256531	0.649874	0.338689	0.904349	SLC23A2	20	4852356	5010293
ENSG00000089060	0.128449	0.608621	0.989398	0.966055	0.999299	SLC8B1	12	113298759	113359493
ENSG00000089063	0.48193	0.644969	0.552432	0.562748	0.969591	TMEM230	20	5068232	5113103
ENSG00000089091	0.793736	0.135931	0.615968	0.447914	0.943124	DZANK1	20	18383367	18467281
ENSG00000089094	0.493418	0.889225	0.734918	0.780814	0.999299	KDM2B	12	121429096	121581023
ENSG00000089123	0.469975	0.00913366	0.17633	0.0260669	0.529426	TASP1	20	13389392	13638932
ENSG00000089127	0.730875	0.635173	0.760949	0.71542	0.999299	OAS1	12	112906783	112933222
ENSG00000089154	0.0948211	0.179558	0.501455	0.176826	0.832493	GCN1	12	120127202	120194715
ENSG00000089157	0.12108	0.114354	0.121931	0.119028	0.778975	RPLP0	12	120196699	120201235
ENSG00000089159	0.45775	0.790134	0.945871	0.870798	0.999299	PXN	12	120210439	120265771
ENSG00000089163	0.782873	0.669482	0.630478	0.70517	0.999299	SIRT4	12	120302316	120313249
ENSG00000089177	0.70197	0.893441	0.657258	0.800739	0.999299	KIF16B	20	16272104	16573434
ENSG00000089195	0.909933	0.564682	0.888541	0.860158	0.999299	TRMT6	20	5937228	5950558
ENSG00000089199	0.235088	0.529972	0.174934	0.270497	0.87623	CHGB	20	5911510	5925353
ENSG00000089220	0.980865	0.426352	0.980865	0.971138	0.999299	PEBP1	12	118136124	118145584
ENSG00000089234	0.334741	0.149815	0.106911	0.161379	0.818844	BRAP	12	111642146	111685956
ENSG00000089248	0.141091	0.18952	0.146661	0.156615	0.809995	ERP29	12	112013348	112023449
ENSG00000089280	0.31471	0.333747	0.263038	0.301713	0.886923	FUS	16	31180110	31194871
ENSG00000089327	0.0810575	0.0900012	0.213478	0.107483	0.77045	FXYD5	19	35154730	35169883
ENSG00000089335	0.61139	0.723509	0.590799	0.647942	0.991538	ZNF302	19	34677639	34686397
ENSG00000089351	0.837418	0.149133	0.149133	0.300862	0.886923	GRAMD1A	19	34994784	35026471
ENSG00000089356	0.609891	0.423599	0.117655	0.280985	0.876857	FXYD3	19	35115879	35124324
ENSG00000089486	0.59809	0.489444	0.0665829	0.189624	0.839546	CDIP1	16	4510669	4538828
ENSG00000089639	0.247218	0.512065	0.268789	0.322718	0.897632	GMIP	19	19629476	19643657
ENSG00000089685	0.551502	0.584617	0.364423	0.498069	0.952105	BIRC5	17	78214186	78225636
ENSG00000089692	0.599586	0.138012	0.0966653	0.171249	0.832384	LAG3	12	6772512	6778455
ENSG00000089693	0.210322	0.377439	0.518368	0.341246	0.905119	MLF2	12	6747996	6767475
ENSG00000089737	0.862355	0.0299807		0.0742392	0.711527	DDX24	14	94048287	94081212
ENSG00000089775	0.899814	0.90711	0.435307	0.856437	0.999299	ZBTB25	14	64449106	64505213
ENSG00000089876	0.412774	0.395066	0.435371	0.41417	0.929268	DHX32	10	125836337	125896436
ENSG00000089902	0.509801	0.319819	0.0426481	0.113893	0.775884	RCOR1	14	102592649	102730561
ENSG00000089916	0.51738	0.541589	0.62575	0.563143	0.969799	GPATCH2L	14	76151916	76254342
ENSG00000090006	0.0601042	0.903338	0.044866	0.101477	0.760891	LTBP4	19	40592883	40629818
ENSG00000090013	0.066569	0.13437	0.167584	0.106164	0.767473	BLVRB	19	40447765	40465840
ENSG00000090054	0.404603	0.462446	0.892744	0.716518	0.999299	SPTLC1	9	92000087	92115413
ENSG00000090060	0.0677116	0.199216	0.0590604	0.0823164	0.733344	PAPOLA	14	96501433	96567111
ENSG00000090061	0.441355	0.362066		0.400119	0.925719	CCNK	14	99481169	99535044
ENSG00000090097		0.839226	0.0824436	0.252757	0.864897	PCBP4	3	51957454	51974016
ENSG00000090104	0.1426	0.39356	0.810965	0.402656	0.927251	RGS1	1	192575763	192580024
ENSG00000090238	0.878172	0.857212	0.861966	0.86637	0.999299	YPEL3	16	30092314	30096915
ENSG00000090263	0.076086	0.112625	0.185365	0.110041	0.7746	MRPS33	7	141002610	141015228
ENSG00000090266	0.835498	0.639187	0.812534	0.784141	0.999299	NDUFB2	7	140690777	140722790
ENSG00000090273	0.488879	0.262295	0.426432	0.37926	0.920315	NUDC	1	26900238	26946871
ENSG00000090316	0.339535	0.406512	0.370709	0.371254	0.920315	MAEA	4	1289887	1340147
ENSG00000090372	0.00104559	0.00522895	0.0011552	0.00149011	0.120924	STRN4	19	46719511	46746994
ENSG00000090382	0.655348	0.999222	0.74205	0.997674	0.999351	LYZ	12	69348341	69354234
ENSG00000090432	0.537574	0.760336	0.693718	0.678383	0.998953	MUL1	1	20499448	20508151
ENSG00000090447	0.694229	0.183367	0.547105	0.427916	0.935324	TFAP4	16	4257186	4273075
ENSG00000090470	0.645891	0.499329	0.720833	0.632204	0.988165	PDCD7	15	65117379	65133808
ENSG00000090487	0.121516	0.12263	0.127186	0.123732	0.785251	SPG21	15	64963022	64990310
ENSG00000090520	0.756952	0.407634	0.901375	0.79008	0.999299	DNAJB11	3	186567403	186585800
ENSG00000090530	0.182954	0.276773	0.780037	0.380779	0.920315	P3H2	3	189956728	190122437
ENSG00000090539	0.810171	0.360311	0.241472	0.494559	0.951374	CHRD	3	184380073	184390736
ENSG00000090554	0.0888979		0.610883	0.18127	0.832493	FLT3LG	19	49474207	49486231
ENSG00000090565	0.600586	0.642143	0.688109	0.645601	0.990826	RAB11FIP3	16	425649	523011
ENSG00000090581	0.695347	0.814891	0.695347	0.746249	0.999299	GNPTG	16	1351931	1364113
ENSG00000090612	0.620765	0.19059	0.576779	0.414981	0.929268	ZNF268	12	133181409	133214831
ENSG00000090615	0.22357	0.316458	0.198271	0.238543	0.861388	GOLGA3	12	132768914	132829078
ENSG00000090661	0.0517577	0.0541138	0.0612187	0.0554196	0.66197	CERS4	19	8206736	8262421
ENSG00000090674	0.771793	0.108123	0.475884	0.331235	0.903074	MCOLN1	19	7522624	7534009
ENSG00000090857	0.286289	0.600223	0.27198	0.366333	0.917542	PDPR	16	70113626	70162537
ENSG00000090861	0.942664	0.932322	0.346362	0.903585	0.999299	AARS	16	70252295	70289543
ENSG00000090863	0.887292	0.67065	0.882237	0.849782	0.999299	GLG1	16	74447427	74607144
ENSG00000090905	0.294498	0.642124	0.416212	0.442897	0.94053	TNRC6A	16	24610209	24827632
ENSG00000090924	0.208472	0.0631008		0.0981361	0.759118	PLEKHG2	19	39412669	39428415
ENSG00000090971	0.845947	0.679061	0.77012	0.78178	0.999299	NAT14	19	55485188	55487568
ENSG00000090989	0.018518	0.0116837	0.519999	0.0215044	0.499903	EXOC1	4	55853648	55905086
ENSG00000091009	0.370152	0.286853	0.202575	0.274095	0.876857	RBM27	5	146203605	146289223
ENSG00000091039	0.192424	0.851511	0.142171	0.348218	0.906666	OSBPL8	12	76351797	76559809
ENSG00000091073	0.282242	0.343485	0.0426425	0.104903	0.765898	DTX2	7	76461676	76505995
ENSG00000091106	0.998935	0.74055	0.829528	0.996833	0.999299	NLRC4	2	32224453	32265732
ENSG00000091127	0.44263	0.530201	0.413904	0.461533	0.945844	PUS7	7	105439661	105522271
ENSG00000091129	0.268212	0.371531	0.279086	0.30201	0.887427	NRCAM	7	108147623	108456717
ENSG00000091136	0.410648	0.410648	0.410648	0.410648	0.928994	LAMB1	7	107923799	108003187
ENSG00000091140	0.192604	0.660454	0.0437027	0.112499	0.775884	DLD	7	107891162	107931730
ENSG00000091262	0.519566	0.934088	0.216782	0.77832	0.999299	ABCC6	16	16148928	16223522
ENSG00000091317	0.353616	0.0776402	0.895234	0.345226	0.906666	CMTM6	3	32481312	32502852
ENSG00000091409	0.930544	0.698241	0.234425	0.79985	0.999299	ITGA6	2	172427354	172506459
ENSG00000091428	0.332238	0.922182	0.65396	0.79332	0.999299	RAPGEF4	2	172735274	173052893
ENSG00000091436	0.474827	0.61434	0.451186	0.515022	0.956977	MAP3K20	2	173075435	173268015
ENSG00000091483	0.249266	0.912704		0.788282	0.999299	FH	1	241497603	241519761
ENSG00000091490	0.867435	0.863428	0.743767	0.838791	0.999299	SEL1L3	4	25747433	25863760
ENSG00000091513	0.186979	0.625774	0.313995	0.332205	0.903074	TF	3	133746040	133796641
ENSG00000091527	0.754117	0.33633	0.391129	0.511171	0.956249	CDV3	3	133573730	133590261
ENSG00000091536	0.579181	0.65328	0.586818	0.607763	0.985742	MYO15A	17	18108706	18179806
ENSG00000091542	0.89527	0.893095	0.906344	0.898568	0.999299	ALKBH5	17	18183078	18209954
ENSG00000091592	0.135321	0.0318552	0.0102326	0.0220366	0.504394	NLRP1	17	5499427	5619424
ENSG00000091622	0.771135	0.383298	0.322946	0.514501	0.956977	PITPNM3	17	6451263	6556555
ENSG00000091640	0.165283	0.167469	0.16166	0.164772	0.824959	SPAG7	17	4959226	4967817
ENSG00000091651	0.130059	0.0636349	0.931888	0.270096	0.87623	ORC6	16	46689643	46698394
ENSG00000091732	0.588716	0.969764	0.482088	0.913187	0.999299	ZC3HC1	7	130018286	130051451
ENSG00000091831	0.580257	0.678116	0.861544	0.751904	0.999299	ESR1	6	151656691	152129619
ENSG00000091844	0.827246	0.81229	0.627638	0.777829	0.999299	RGS17	6	153004459	153131282
ENSG00000091947	0.803751	0.140835	0.701442	0.503589	0.952875	TMEM101	17	44011188	44023946
ENSG00000092010	0.421579		0.356383	0.387758	0.920891	PSME1	14	24136163	24138967
ENSG00000092020	0.0280992	0.505309	0.0259143	0.0403522	0.603031	PPP2R3C	14	35085467	35122517
ENSG00000092036	0.903655	0.90679	0.850146	0.891811	0.999299	HAUS4	14	22946228	22957161
ENSG00000092051	0.717225	0.398404	0.856395	0.724021	0.999299	JPH4	14	23568035	23578790
ENSG00000092054	0.611964	0.179278	0.797709	0.514747	0.956977	MYH7	14	23412740	23435660
ENSG00000092068	0.587596	0.983247	0.09148	0.940575	0.999299	SLC7A8	14	23125295	23183674
ENSG00000092094	0.117734	0.0921509	0.115097	0.107064	0.768791	OSGEP	14	20446401	20455089
ENSG00000092096	0.749562			0.749562	0.999299	SLC22A17	14	23346306	23352912
ENSG00000092098	0.986404	0.0371152	0.977944	0.967488	0.999299	RNF31	14	24146683	24160660
ENSG00000092108	0.400071	0.415571	0.39703	0.404161	0.927251	SCFD1	14	30622112	30735812
ENSG00000092140	0.469968	0.639388	0.342263	0.482305	0.950269	G2E3	14	30559158	30620064
ENSG00000092148	0.317737	0.291698	0.152555	0.233132	0.858921	HECTD1	14	31100112	31207804
ENSG00000092199	0.782442	0.232488	0.936954	0.830581	0.999299	HNRNPC	14	21209136	21269494
ENSG00000092201	0.394061			0.394061	0.923591	SUPT16H	14	21351476	21384019
ENSG00000092203	0.454051	0.405887	0.43269	0.430602	0.937423	TOX4	14	21476597	21499175
ENSG00000092208	0.667381	0.89189	0.587492	0.782823	0.999299	GEMIN2	14	39114223	39136973
ENSG00000092295	0.400882	0.64198	0.294589	0.437522	0.93885	TGM1	14	24249114	24264432
ENSG00000092330	0.544921	0.172074	0.364049	0.314374	0.892199	TINF2	14	24239643	24242674
ENSG00000092421	0.734738	0.4766	0.998802	0.996417	0.999299	SEMA6A	5	116443616	116574934
ENSG00000092439	0.464898	0.0977076	0.188701	0.17931	0.832493	TRPM7	15	50552473	50686797
ENSG00000092445	0.0219092	0.0759838	0.00752575	0.0156668	0.461988	TYRO3	15	41557675	41583589
ENSG00000092470	0.413337	0.514218	0.438265	0.45459	0.944017	WDR76	15	43826980	43868412
ENSG00000092529	0.959256	0.87575	0.815566	0.920289	0.999299	CAPN3	15	42359500	42412318
ENSG00000092531	0.811666	0.604645	0.920365	0.846762	0.999299	SNAP23	15	42491233	42545356
ENSG00000092621	0.601888	0.480615	0.27994	0.441558	0.940456	PHGDH	1	119648411	119744226
ENSG00000092758	0.274094	0.708946	0.671352	0.553448	0.967131	COL9A3	20	62816244	62841159
ENSG00000092820	0.13535	0.0047117	0.177357	0.0133729	0.439759	EZR	6	158765741	158819368
ENSG00000092847	0.518378	0.29055	0.257517	0.338399	0.904349	AGO1	1	35869808	35930532
ENSG00000092871	0.0922974	0.0867292	0.0858536	0.0882054	0.736245	RFFL	17	35005990	35089319
ENSG00000092929	0.0541076	0.703759	0.597766	0.17888	0.832493	UNC13D	17	75827225	75844717
ENSG00000092931	0.827639	0.916152	0.308009	0.818609	0.999299	MFSD11	17	76735865	76781449
ENSG00000092964	0.285507	0.328252	0.246259	0.283859	0.878334	DPYSL2	8	26514031	26658178
ENSG00000093000	0.431782	0.456984	0.132378	0.271615	0.876457	NUP50	22	45163925	45188017
ENSG00000093009	0.720784	0.124153	0.592782	0.369747	0.920315	CDC45	22	19479459	19520612
ENSG00000093010	0.852088	0.0764352	0.0851034	0.153299	0.807202	COMT	22	19941607	19969975
ENSG00000093072	0.563704	0.536344	0.342224	0.476365	0.948962	ADA2	22	17178790	17258235
ENSG00000093144	0.0200377	0.408848	0.336799	0.0565052	0.663834	ECHDC1	6	127288712	127343609
ENSG00000093183	0.578915	0.758141	0.165721	0.453814	0.944017	SEC22C	3	42547969	42601080
ENSG00000093217	0.298544	0.0586448	0.531858	0.147598	0.800441	XYLB	3	38346760	38421348
ENSG00000094916	0.399772	0.696675	0.984028	0.953291	0.999299	CBX5	12	54230942	54280133
ENSG00000094963	0.618528	0.937541	0.548355	0.842845	0.999299	FMO2	1	171185249	171212686
ENSG00000095002	0.277771	0.247651	0.25446	0.259483	0.869156	MSH2	2	47402969	47663146
ENSG00000095015	0.392363	0.189844	0.164987	0.222102	0.853819	MAP3K1	5	56815549	56896152
ENSG00000095059	0.14914	0.585828	0.752836	0.428903	0.936718	DHPS	19	12675717	12681880
ENSG00000095066	0.553902	0.298102	0.0968687	0.214833	0.847672	HOOK2	19	12763003	12872740
ENSG00000095139	0.688321	0.124295	0.451413	0.319435	0.89648	ARCN1	11	118572390	118603033
ENSG00000095203	0.527412	0.661774	0.667146	0.623192	0.987437	EPB41L4B	9	109171975	109320964
ENSG00000095209	0.0462137	0.377665	0.0929245	0.0880177	0.736245	TMEM38B	9	105694541	105776629
ENSG00000095261	0.718695	0.724731	0.718695	0.720728	0.999299	PSMD5	9	120815496	120842951
ENSG00000095303	0.520211	0.369422	0.294801	0.385975	0.920891	PTGS1	9	122370530	122395703
ENSG00000095319	0.154001	0.501419	0.800451	0.44556	0.941783	NUP188	9	128947699	129007096
ENSG00000095321	0.95635	0.97131	0.854171	0.953386	0.999299	CRAT	9	129094794	129111189
ENSG00000095370	0.706141			0.706141	0.999299	SH2D3C	9	127738317	127778710
ENSG00000095380	0.823762	0.143177	0.581546	0.479702	0.950269	NANS	9	98056732	98083077
ENSG00000095383	0.221891	0.309703	0.423136	0.304073	0.888244	TBC1D2	9	98199011	98255649
ENSG00000095397	0.634156	0.964081	0.821719	0.914263	0.999299	WHRN	9	114402080	114505473
ENSG00000095464	0.182219	0.21712	0.705984	0.310831	0.89206	PDE6C	10	93612588	93666010
ENSG00000095485	0.433073	0.471316	0.471316	0.45842	0.945461	CWF19L1	10	100232298	100267680
ENSG00000095539	0.863705	0.710113	0.774364	0.800153	0.999299	SEMA4G	10	100969518	100985871
ENSG00000095564	0.165084	0.914229	0.465178	0.6688	0.995908	BTAF1	10	91923770	92030325
ENSG00000095574	0.714502	0.867575	0.658974	0.779186	0.999299	IKZF5	10	122990806	123008817
ENSG00000095585	0.729924	0.120677	0.387472	0.312986	0.892199	BLNK	10	96191702	96271587
ENSG00000095637	0.00379165	0.147991	0.0252602	0.00969028	0.381626	SORBS1	10	95311771	95561414
ENSG00000095739	0.0175615	0.0999115	0.603727	0.0454884	0.626093	BAMBI	10	28677510	28682932
ENSG00000095787	0.341855	0.299803	0.144571	0.233997	0.859437	WAC	10	28532493	28623112
ENSG00000095794	0.863551	0.77507	0.806753	0.822167	0.999299	CREM	10	35126791	35212958
ENSG00000095906	0.756246	0.898643	0.369827	0.780597	0.999299	NUBP2	16	1782932	1789186
ENSG00000095951	0.0557023	0.365928		0.100786	0.760295	HIVEP1	6	12008762	12164999
ENSG00000096006	0.733227	0.551818	0.241348	0.500865	0.952643	CRISP3	6	49727384	49744437
ENSG00000096060	0.888372	0.879342		0.884025	0.999299	FKBP5	6	35573585	35728583
ENSG00000096063	0.0238244	0.0159975	0.0218041	0.0199547	0.492211	SRPK1	6	35832966	35921342
ENSG00000096070	0.00469251	0.18849	0.0088682	0.00907488	0.368224	BRPF3	6	36196744	36232790
ENSG00000096080	0.464345		0.392548	0.427512	0.935324	MRPS18A	6	43671303	43687791
ENSG00000096088	0.576855	0.677832	0.828579	0.723949	0.999299	PGC	6	41736711	41754109
ENSG00000096092	0.841477	0.729053		0.797933	0.999299	TMEM14A	6	52671113	52686588
ENSG00000096093	0.252026	0.90704	0.376223	0.681908	0.999299	EFHC1	6	52362123	52529886
ENSG00000096384	0.725178		0.559555	0.653181	0.991538	HSP90AB1	6	44246166	44253888
ENSG00000096401	0.753114		0.397765	0.605328	0.98472	CDC5L	6	44387706	44450425
ENSG00000096433	0.0363153	0.488016	0.0163567	0.0337261	0.569513	ITPR3	6	33620365	33696574
ENSG00000096654	0.037121	4.00018e-05	0.0779365	0.000119817	0.0157234	ZNF184	6	27450743	27473118
ENSG00000096696	0.200734	0.587747	0.0653965	0.150049	0.80353	DSP	6	7541617	7586714
ENSG00000096717	0.222401	0.0796756	0.129056	0.12213	0.784746	SIRT1	10	67884656	67918390
ENSG00000096746	0.190231		0.189394	0.189812	0.839546	HNRNPH3	10	68331174	68343191
ENSG00000096872	0.462142	0.532175	0.557109	0.517309	0.956977	IFT74	9	26947039	27062930
ENSG00000096968	0.404254	0.123136	0.386119	0.242802	0.863018	JAK2	9	4984390	5128183
ENSG00000097007	0.599224	0.907878		0.841558	0.999299	ABL1	9	130713946	130887675
ENSG00000097021	0.481895	0.660862	0.166958	0.37596	0.920315	ACOT7	1	6264269	6394391
ENSG00000097033	0.11697	0.455837	0.121365	0.165728	0.824959	SH3GLB1	1	86704570	86748184
ENSG00000097046	0.412832	0.593634	0.394102	0.465809	0.946794	CDC7	1	91500851	91525764
ENSG00000099194	0.483185			0.483185	0.950269	SCD	10	100347233	100364826
ENSG00000099203	0.385007		0.407129	0.395938	0.924591	TMED1	19	10832067	10836318
ENSG00000099204	0.760257	0.665254	0.927858	0.851874	0.999299	ABLIM1	10	114431113	114768061
ENSG00000099219	0.934589	0.928575	0.637809	0.903977	0.999299	ERMP1	9	5765076	5833117
ENSG00000099246	0.451131	0.739432	0.915232	0.811083	0.999299	RAB18	10	27504174	27542237
ENSG00000099250	0.923963	0.295443	0.56681	0.777577	0.999299	NRP1	10	33177492	33336262
ENSG00000099251	0.0734307	0.0629808	0.340056	0.0946027	0.755412	HSD17B7P2	10	38356380	38378505
ENSG00000099256	0.140278	0.94815	0.221205	0.737026	0.999299	PRTFDC1	10	24848614	24952606
ENSG00000099260	0.700637	0.409862	0.597223	0.578369	0.977999	PALMD	1	99646113	99694541
ENSG00000099282	0.458773	0.357988	0.258994	0.347901	0.906666	TSPAN15	10	69451465	69507666
ENSG00000099284	0.568213		0.978597	0.957995	0.999299	H2AFY2	10	70052846	70112282
ENSG00000099290	0.431581	0.789873	0.349897	0.558729	0.968794	WASHC2A	10	50067888	50133509
ENSG00000099308	0.19919	0.0770152	0.75022	0.189327	0.839546	MAST3	19	18097793	18151692
ENSG00000099326	0.284817	0.371381	0.269548	0.304617	0.888244	MZF1	19	58561931	58573575
ENSG00000099330	0.916909	0.442748	0.907119	0.869298	0.999299	OCEL1	19	17226213	17229219
ENSG00000099331	0.468868	0.720266	0.55681	0.593839	0.981594	MYO9B	19	17075781	17214537
ENSG00000099337	0.112559	0.618353	0.026866	0.0665515	0.693097	KCNK6	19	38319845	38332076
ENSG00000099338	0.270938	0.128094	0.152806	0.167998	0.826109	CATSPERG	19	38335775	38370943
ENSG00000099341	0.511081	0.342938	0.11143	0.23767	0.861388	PSMD8	19	38374536	38383824
ENSG00000099364	0.2974		0.434348	0.359063	0.913268	FBXL19	16	30923055	30948783
ENSG00000099365	0.295416	0.287924	0.228673	0.267984	0.876124	STX1B	16	30989256	31010638
ENSG00000099377	0.122863	0.119693	0.17138	0.134576	0.793564	HSD3B7	16	30985207	30989147
ENSG00000099381	0.384681	0.105593	0.901097	0.482198	0.950269	SETD1A	16	30957754	30984664
ENSG00000099385	0.610806		0.198895	0.349426	0.906932	BCL7C	16	30833626	30894960
ENSG00000099624	0.663043	0.90864	0.595437	0.804676	0.999299	ATP5F1D	19	1241746	1244825
ENSG00000099625	0.770723			0.770723	0.999299	CBARP	19	1228287	1238027
ENSG00000099769	0.874851	0.131628	0.613364	0.553004	0.967131	IGFALS	16	1790413	1794971
ENSG00000099783	0.304134	0.551051		0.4153	0.929268	HNRNPM	19	8444767	8489114
ENSG00000099785	0.230683	0.194546	0.232326	0.217952	0.851229	MARCH2	19	8413270	8439017
ENSG00000099795	0.0167972	0.0268986	0.0167972	0.0192019	0.492211	NDUFB7	19	14566078	14572066
ENSG00000099797	0.73334	0.987487	0.0865221	0.958244	0.999299	TECR	19	14517085	14565980
ENSG00000099800	0.197142	0.224423	0.345405	0.24449	0.863018	TIMM13	19	2425625	2427586
ENSG00000099810	0.150708	0.130088	0.110802	0.128605	0.788183	MTAP	9	21802543	21937651
ENSG00000099814	0.142818	0.464464	0.175194	0.211955	0.844919	CEP170B	14	104865268	104896770
ENSG00000099817	0.212589	0.401813	0.156023	0.227351	0.856187	POLR2E	19	1086574	1095380
ENSG00000099840	0.0984447	0.566449		0.191271	0.839546	IZUMO4	19	2096429	2099593
ENSG00000099849	0.690873	0.964999	0.526256	0.905659	0.999299	RASSF7	11	560404	564025
ENSG00000099860	0.93444	0.138456		0.793297	0.999299	GADD45B	19	2476122	2478259
ENSG00000099875	0.151392		0.139972	0.145474	0.800441	MKNK2	19	2037465	2051244
ENSG00000099889	0.0652285	0.389556	0.0408027	0.0725619	0.710064	ARVCF	22	19969896	20016823
ENSG00000099899	0.255857	0.998438	0.250221	0.995269	0.999299	TRMT2A	22	20111875	20117392
ENSG00000099901	0.983837	0.758559	0.481436	0.954131	0.999299	RANBP1	22	20115938	20127355
ENSG00000099904	0.291709	0.463942	0.287994	0.338582	0.904349	ZDHHC8	22	20129456	20148007
ENSG00000099910	0.746666	0.66214	0.263877	0.565014	0.971436	KLHL22	22	20441519	20495844
ENSG00000099917	0.894926	0.541197	0.749298	0.796848	0.999299	MED15	22	20495913	20587632
ENSG00000099937	0.531555	0.549495	0.221228	0.403045	0.927251	SERPIND1	22	20774113	20787720
ENSG00000099940	0.842047	0.743178	0.722238	0.780768	0.999299	SNAP29	22	20859007	20891214
ENSG00000099942	0.601232	0.697878	0.697137	0.668764	0.995908	CRKL	22	20917407	20953747
ENSG00000099949	0.483179	0.551295	0.982305	0.947659	0.999299	LZTR1	22	20982013	20999038
ENSG00000099953	0.843404	0.209936	0.246378	0.452943	0.944017	MMP11	22	23768226	23784316
ENSG00000099956	0.812305	0.789892	0.774421	0.793221	0.999299	SMARCB1	22	23786931	23838008
ENSG00000099957	0.934895	0.0380949	0.430036	0.216092	0.849334	P2RX6	22	21009808	21028830
ENSG00000099958	0.667944	0.66328	0.771763	0.707732	0.999299	DERL3	22	23834503	23839128
ENSG00000099968	0.640143	0.623814	0.333262	0.532074	0.95986	BCL2L13	22	17628855	17730855
ENSG00000099974	0.115006	0.118935	0.0867752	0.104872	0.765898	DDTL	22	23966888	23972556
ENSG00000099977	0.136044	0.1165	0.146622	0.131912	0.793319	DDT	22	23971365	23979828
ENSG00000099991	0.858186	0.136558	0.637144	0.538803	0.963099	CABIN1	22	24011192	24178628
ENSG00000099992	0.481931	0.853282	0.255595	0.601594	0.983913	TBC1D10A	22	30291990	30327046
ENSG00000099994	0.506632	0.658364	0.321735	0.493308	0.951374	SUSD2	22	24181487	24189106
ENSG00000099995	0.680038	0.00143597	0.680038	0.00433248	0.237754	SF3A1	22	30331988	30356919
ENSG00000099998	0.943971	0.905694	0.30443	0.888269	0.999299	GGT5	22	24219654	24245142
ENSG00000099999	0.680038	0.754976	0.430086	0.642735	0.990434	RNF215	22	30368811	30421771
ENSG00000100003	0.309382	0.823874	0.00101467	0.00305303	0.201379	SEC14L2	22	30396941	30425303
ENSG00000100014	0.232301	0.0564355	0.035817	0.0606707	0.674175	SPECC1L	22	24270817	24417739
ENSG00000100023	0.418436	0.44246	0.446303	0.43563	0.938469	PPIL2	22	21666009	21700015
ENSG00000100027	0.379261	0.481661	0.721161	0.539807	0.963313	YPEL1	22	21697536	21735794
ENSG00000100028	0.727375	0.523027	0.252646	0.495335	0.951374	SNRPD3	22	24555958	24582052
ENSG00000100029	0.448839	0.806221	0.66146	0.674207	0.996868	PES1	22	30576625	30607083
ENSG00000100030	0.696697	0.902924	0.729224	0.821138	0.999299	MAPK1	22	21754500	21867680
ENSG00000100031	0.120213	0.844919	0.244055	0.338207	0.904349	GGT1	22	24594811	24629005
ENSG00000100033	0.617365	0.83236	0.631484	0.723911	0.999299	PRODH	22	18912777	18936553
ENSG00000100034	0.644117	0.539973	0.666002	0.619953	0.987437	PPM1F	22	21919425	21952848
ENSG00000100036	0.0428259	0.516813	0.0682695	0.0784454	0.718457	SLC35E4	22	30635781	30669016
ENSG00000100038	0.484836	0.142058	0.793433	0.415139	0.929268	TOP3B	22	21957025	21982816
ENSG00000100055	0.983576	0.983576	0.647008	0.975702	0.999299	CYTH4	22	37282027	37315341
ENSG00000100056	0.598466	0.583197	0.596911	0.592901	0.981594	ESS2	22	19130279	19144684
ENSG00000100058	0.29642	0.29642		0.29642	0.886694	CRYBB2P1	22	25448105	25520854
ENSG00000100060	0.81839	0.95891		0.932303	0.999299	MFNG	22	37469063	37486401
ENSG00000100068	0.29888	0.400192	0.487233	0.388476	0.920891	LRP5L	22	25351418	25405377
ENSG00000100075	0.867566	0.482092	0.871464	0.814364	0.999299	SLC25A1	22	19175581	19178739
ENSG00000100077	0.310515	0.592927	0.379112	0.419443	0.931994	GRK3	22	25564675	25729294
ENSG00000100083	0.883861	0.811389	0.811277	0.84316	0.999299	GGA1	22	37608725	37633564
ENSG00000100084	0.507878	0.75079	0.196934	0.460426	0.945844	HIRA	22	19330698	19447450
ENSG00000100092	0.629676	0.260622	0.323666	0.386038	0.920891	SH3BP1	22	37634654	37656119
ENSG00000100097	0.348103	0.410242	0.39594	0.383866	0.92081	LGALS1	22	37675636	37679802
ENSG00000100099	0.763745	0.676077	0.80297	0.755808	0.999299	HPS4	22	26443423	26483837
ENSG00000100100	0.190203	0.295405	0.00844244	0.0238804	0.521347	PIK3IP1	22	31281593	31292534
ENSG00000100104	0.950975	0.264982	0.718746	0.859551	0.999299	SRRD	22	26483877	26494658
ENSG00000100105	0.765932	0.179028	0.182255	0.310471	0.89206	PATZ1	22	31325804	31346346
ENSG00000100106	0.610227	0.599636	0.563927	0.59161	0.981594	TRIOBP	22	37697048	37776556
ENSG00000100109	0.596279	0.644448	0.162475	0.398907	0.924924	TFIP11	22	26491225	26512505
ENSG00000100116	0.629254	0.818733	0.529025	0.693212	0.999299	GCAT	22	37807905	37817176
ENSG00000100124	0.429055	0.769123	0.769123	0.689313	0.999299	ANKRD54	22	37830855	37849327
ENSG00000100129	0.3966	0.3966	0.105044	0.221447	0.853366	EIF3L	22	37848868	37889407
ENSG00000100138	0.147294	0.10556	0.00952936	0.024881	0.521347	SNU13	22	41673933	41690504
ENSG00000100139	0.65085	0.0268194		0.0556273	0.662088	MICALL1	22	37905657	37942822
ENSG00000100142	0.519961	0.682749	0.185343	0.416137	0.929315	POLR2F	22	37952607	38041915
ENSG00000100147	0.880312	0.66555	0.754901	0.800285	0.999299	CCDC134	22	41800679	41826299
ENSG00000100150	0.495695	0.486688	0.779316	0.616348	0.987437	DEPDC5	22	31753867	31908033
ENSG00000100151	0.040182	0.00753207	0.0054455	0.00879244	0.365624	PICK1	22	38056311	38075701
ENSG00000100154	0.828084	0.365063	0.99497	0.985203	0.999299	TTC28	22	27978014	28679865
ENSG00000100156	0.645921	0.502381	0.0656637	0.194682	0.839546	SLC16A8	22	38078134	38084093
ENSG00000100162	0.0171763	0.0208294	0.0162382	0.0178773	0.481645	CENPM	22	41938737	41947152
ENSG00000100167	0.86652	0.980466	0.739133	0.951291	0.999299	SEPT3	22	41969475	41998221
ENSG00000100196	0.376463	0.0869277	0.252957	0.173131	0.832493	KDELR3	22	38468078	38483447
ENSG00000100197	0.906579	0.751404	0.921503	0.88948	0.999299	CYP2D6	22	42126499	42130881
ENSG00000100201	0.140125	0.127887	0.0781269	0.10837	0.773079	DDX17	22	38483438	38507660
ENSG00000100207	0.881761	0.253735		0.713834	0.999299	TCF20	22	42160013	42343616
ENSG00000100209	0.859115	0.568396	0.315633	0.662014	0.994208	HSCB	22	28742039	28757515
ENSG00000100211	0.0808559	0.081868	0.122988	0.0918047	0.748183	CBY1	22	38656636	38673854
ENSG00000100216	0.0719555	0.688819	0.788776	0.285553	0.879788	TOMM22	22	38681957	38685421
ENSG00000100219	0.0952031	0.107414	0.867638	0.211563	0.844919	XBP1	22	28794555	28800597
ENSG00000100220	0.0650714	0.570473	0.0389381	0.0736575	0.711527	RTCB	22	32387582	32412248
ENSG00000100221	0.146575	0.0833868	0.0130217	0.0315412	0.563115	JOSD1	22	38685543	38701556
ENSG00000100225	0.942982	0.449392	0.250651	0.808386	0.999299	FBXO7	22	32474676	32498829
ENSG00000100226	0.102397	0.914751	0.756953	0.663158	0.994208	GTPBP1	22	38705742	38738299
ENSG00000100227	0.823265	0.365096	0.287771	0.539473	0.963268	POLDIP3	22	42583721	42614962
ENSG00000100228	0.677674	0.493421	0.695163	0.630813	0.987935	RAB36	22	23145326	23164350
ENSG00000100234	0.523217	0.932379	0.675906	0.836715	0.999299	TIMP3	22	32801701	32863043
ENSG00000100239	0.599237	0.629024	0.727935	0.657731	0.993174	PPP6R2	22	50343304	50445090
ENSG00000100241	0.0838725	0.326647	0.842242	0.281196	0.876857	SBF1	22	50445000	50475035
ENSG00000100242	0.0897172		0.124365	0.104339	0.765104	SUN2	22	38734725	38794143
ENSG00000100243	0.847829	0.70092	0.730509	0.776462	0.999299	CYB5R3	22	42617840	42649392
ENSG00000100246	0.82881	0.35837	0.880052	0.784253	0.999299	DNAL4	22	38778508	38794198
ENSG00000100258	0.883067	0.675841	0.9822	0.955	0.999299	LMF2	22	50502949	50507702
ENSG00000100263	0.932947	0.620989	0.504441	0.830478	0.999299	RHBDD3	22	29259872	29268209
ENSG00000100266	0.251385	0.354619	0.260161	0.28388	0.878334	PACSIN2	22	42835412	43015149
ENSG00000100271	0.10033	0.276257	0.686188	0.237181	0.861388	TTLL1	22	43039516	43089419
ENSG00000100280	0.702123	0.680701	0.735061	0.707181	0.999299	AP1B1	22	29327680	29423179
ENSG00000100281	0.0494173	0.267715	0.181324	0.104084	0.765104	HMGXB4	22	35257452	35295807
ENSG00000100284	0.00410247	0.00450821	0.00140376	0.00254682	0.176898	TOM1	22	35299275	35347992
ENSG00000100285	0.0051615	0.0602614	0.802871	0.0145732	0.449766	NEFH	22	29480230	29491390
ENSG00000100288	0.344582	0.221646	0.412219	0.312079	0.89206	CHKB	22	50578949	50601455
ENSG00000100292	0.0362468	0.8569	0.837112	0.17514	0.832493	HMOX1	22	35380361	35394207
ENSG00000100294	0.456352	0.11254	0.172902	0.187043	0.838256	MCAT	22	43132206	43143394
ENSG00000100296	0.118626	0.0705803	0.130211	0.0993228	0.760295	THOC5	22	29505879	29555216
ENSG00000100297	0.165458	0.637441	0.538632	0.382133	0.920585	MCM5	22	35400134	35425431
ENSG00000100299	0.987623	0.970295	0.978553	0.981373	0.999299	ARSA	22	50622754	50628173
ENSG00000100300	0.112998	0.150866	0.222051	0.151049	0.805542	TSPO	22	43151547	43163242
ENSG00000100302	0.220343	0.49059	0.103545	0.197408	0.841384	RASD2	22	35540831	35553999
ENSG00000100304	0.316323	0.402414	0.288813	0.331975	0.903074	TTLL12	22	43166622	43187134
ENSG00000100307	0.814644	0.487967	0.261606	0.55784	0.968329	CBX7	22	39120167	39152680
ENSG00000100311	0.826241	0.102113	0.380222	0.331241	0.903074	PDGFB	22	39223359	39244751
ENSG00000100314	0.000469861	0.40324	0.0306345	0.00138771	0.117604	CABP7	22	29720003	29731833
ENSG00000100316	0.0601937	0.0049558	0.244074	0.0135393	0.441697	RPL3	22	39312882	39320389
ENSG00000100319	6.22964e-05	0.00664105	0.0194874	0.000184569	0.0224671	ZMAT5	22	29730956	29767011
ENSG00000100320	0.0456092	0.895634	0.677033	0.231543	0.856689	RBFOX2	22	35738736	36028824
ENSG00000100321	0.307609	0.356819	0.807453	0.528882	0.957891	SYNGR1	22	39349925	39385575
ENSG00000100324	0.583722	0.306216	0.633082	0.501742	0.952823	TAB1	22	39399778	39437060
ENSG00000100325	0.124322	0.00384349	0.018789	0.00934431	0.372382	ASCC2	22	29788609	29838304
ENSG00000100330	0.000666223	0.00128077	0.000457079	0.000671203	0.0665734	MTMR3	22	29883155	30030866
ENSG00000100335	0.206266	0.880924	0.681098	0.677109	0.998773	MIEF1	22	39499432	39518132
ENSG00000100336	0.72184	0.658136	0.321428	0.578065	0.977999	APOL4	22	36189124	36204840
ENSG00000100342	0.0383647	0.0992613	0.105509	0.0659829	0.691168	APOL1	22	36253010	36267530
ENSG00000100345	0.649474	0.0621451		0.131841	0.793319	MYH9	22	36281277	36388067
ENSG00000100347	0.981783	0.823301	0.955467	0.963666	0.999299	SAMM50	22	43955442	44010531
ENSG00000100348	0.346681	0.0378798	0.665383	0.110227	0.7746	TXN2	22	36467046	36481640
ENSG00000100350	0.784671	0.772254	0.73337	0.764991	0.999299	FOXRED2	22	36487190	36507101
ENSG00000100353		0.664107	0.136373	0.283019	0.877837	EIF3D	22	36510855	36529184
ENSG00000100354	0.209191	0.00863202	0.0161995	0.0165079	0.465264	TNRC6B	22	40044817	40335808
ENSG00000100359	0.0140436		0.0390259	0.0206628	0.496216	SGSM3	22	40370591	40410289
ENSG00000100360	0.368065	0.262867	0.304433	0.307911	0.89206	IFT27	22	36758202	36776256
ENSG00000100365	0.930637	0.395604	0.688895	0.823684	0.999299	NCF4	22	36860988	36878017
ENSG00000100372	0.548939	0.125406	0.192032	0.21678	0.850015	SLC25A17	22	40769630	40819399
ENSG00000100379	0.801297	0.611519	0.952286	0.890509	0.999299	KCTD17	22	37051736	37063390
ENSG00000100380	0.573944	0.0999301	0.963285	0.847786	0.999299	ST13	22	40824535	40856639
ENSG00000100385	0.550253			0.550253	0.967104	IL2RB	22	37125843	37175054
ENSG00000100387	0.888354	0.192454	0.0254808	0.0834512	0.735188	RBX1	22	40951347	40973309
ENSG00000100393	0.542676	0.942846	0.966046	0.937099	0.999299	EP300	22	41092592	41180077
ENSG00000100395	0.902783	0.786095	0.902783	0.880336	0.999299	L3MBTL2	22	41205282	41231271
ENSG00000100399	0.888354	0.231835	0.0228847	0.076309	0.71754	CHADL	22	41229510	41240931
ENSG00000100401	0.140797	0.486789	0.578522	0.320209	0.896803	RANGAP1	22	41245611	41286251
ENSG00000100403	0.683173	0.122647		0.265257	0.874108	ZC3H7B	22	41301525	41360147
ENSG00000100410	0.0126119	0.108942	0.00645004	0.0123353	0.429167	PHF5A	22	41459717	41468692
ENSG00000100412	0.474342	0.367151	0.706749	0.524911	0.956977	ACO2	22	41469117	41528989
ENSG00000100413	0.164934	0.746985	0.124018	0.239328	0.861388	POLR3H	22	41525799	41544606
ENSG00000100416	0.93139	0.486537	0.308337	0.788807	0.999299	TRMU	22	46330875	46357340
ENSG00000100417	0.0880491	0.00563447	0.0542323	0.0144977	0.449766	PMM1	22	41576900	41589871
ENSG00000100418	0.323581	0.899508	0.393453	0.694031	0.999299	DESI1	22	41598028	41621043
ENSG00000100422	0.073545	0.359557	0.210224	0.147364	0.800441	CERK	22	46684410	46738252
ENSG00000100425	0.317933		0.91588	0.815336	0.999299	BRD1	22	49773283	49827512
ENSG00000100426	0.0868333	0.981546	0.832935	0.93869	0.999299	ZBED4	22	49853844	49890080
ENSG00000100429	0.584407	0.536709	0.582254	0.568092	0.973749	HDAC10	22	50245183	50251405
ENSG00000100439	0.911163	0.890474	0.189944	0.822437	0.999299	ABHD4	14	22598237	22613215
ENSG00000100441	0.651	0.47342	0.651911	0.597319	0.982917	KHNYN	14	24429286	24441843
ENSG00000100442	0.0320079	0.581194	0.0796005	0.0692786	0.697351	FKBP3	14	45115599	45135319
ENSG00000100445	0.374921	0.519864	0.532793	0.47368	0.948363	SDR39U1	14	24439766	24442905
ENSG00000100461	0.520942	0.348473	0.58396	0.480963	0.950269	RBM23	14	22893204	22919182
ENSG00000100462	0.988884	0.42796	0.780111	0.967853	0.999299	PRMT5	14	22920525	22929408
ENSG00000100473	0.39207	0.208013	0.533754	0.348017	0.906666	COCH	14	30874514	30895065
ENSG00000100478	0.41493	0.498891	0.906092	0.750708	0.999299	AP4S1	14	31025106	31096450
ENSG00000100479	0.822586			0.822586	0.999299	POLE2	14	49643555	49688422
ENSG00000100483	0.639763	0.633759	0.418934	0.568541	0.973749	VCPKMT	14	50108632	50116600
ENSG00000100485	0.0932242	0.0932242	0.616326	0.142452	0.799327	SOS2	14	50117130	50231578
ENSG00000100490	0.789257	0.660348	0.959293	0.903693	0.999299	CDKL1	14	50329404	50416461
ENSG00000100503	0.912424	0.671097	0.0373595	0.192437	0.839546	NIN	14	50719763	50831121
ENSG00000100504	0.989951	0.439876	0.982273	0.980698	0.999299	PYGL	14	50857891	50944483
ENSG00000100505	0.654021	0.0758282	0.611629	0.238415	0.861388	TRIM9	14	50975262	51096061
ENSG00000100519	0.682323	0.437523		0.569851	0.974415	PSMC6	14	52707178	52728590
ENSG00000100522	0.932991	0.273966		0.84648	0.999299	GNPNAT1	14	52775193	52791668
ENSG00000100523	0.554791	0.554791	0.568015	0.559223	0.968794	DDHD1	14	53036745	53153282
ENSG00000100526	0.534957	0.917961	0.425719	0.781707	0.999299	CDKN3	14	54396849	54420218
ENSG00000100528	0.758539	0.758539	0.758539	0.758539	0.999299	CNIH1	14	54423561	54441391
ENSG00000100532	0.592048	0.569894	0.936923	0.841073	0.999299	CGRRF1	14	54509812	54539292
ENSG00000100554	0.0502416	0.0462131	0.063613	0.0523988	0.65267	ATP6V1D	14	67294371	67360265
ENSG00000100558	0.758015	0.0957911	0.882136	0.542789	0.964212	PLEK2	14	67386984	67412167
ENSG00000100564	0.468495	0.697869	0.992324	0.977345	0.999299	PIGH	14	67581955	67600286
ENSG00000100567	0.915882	0.416638		0.831867	0.999299	PSMA3	14	58244843	58272012
ENSG00000100568	0.728267	0.453657	0.540831	0.588311	0.979495	VTI1B	14	67647085	67674820
ENSG00000100575	0.521937	0.87583	0.886505	0.833061	0.999299	TIMM9	14	58408495	58427531
ENSG00000100577	0.937093	0.95066	0.881179	0.932558	0.999299	GSTZ1	14	77320996	77331597
ENSG00000100578	0.477158	0.283077	0.678081	0.472818	0.948363	KIAA0586	14	58427385	58551289
ENSG00000100580	0.301979	0.224275	0.230774	0.248833	0.863018	TMED8	14	77335029	77377094
ENSG00000100591	0.380429	0.202632	0.182141	0.23487	0.85967	AHSA1	14	77457870	77469472
ENSG00000100592	0.137801	0.0306429	0.0585049	0.0528604	0.654529	DAAM1	14	59188646	59371405
ENSG00000100596	0.688693	0.238915	0.523006	0.465527	0.946794	SPTLC2	14	77505997	77616773
ENSG00000100599	0.186144	0.675337	0.179016	0.279937	0.876857	RIN3	14	92513781	92688994
ENSG00000100600	0.431365	0.416097		0.423686	0.934266	LGMN	14	92703807	92748679
ENSG00000100605	0.404461	0.351265	0.690279	0.485882	0.950342	ITPK1	14	92936914	93116320
ENSG00000100612	0.223037	0.213551	0.346227	0.251598	0.863571	DHRS7	14	60144119	60169856
ENSG00000100614	0.31074	0.31074	0.274145	0.297822	0.886923	PPM1A	14	60245752	60299087
ENSG00000100628	0.986455	0.0875814	0.997465	0.993437	0.999299	ASB2	14	93934153	93976791
ENSG00000100629	0.25111	0.192171	0.139372	0.184613	0.834281	CEP128	14	80476983	80959517
ENSG00000100632	0.416053	0.630903	0.326848	0.453775	0.944017	ERH	14	69380128	69398299
ENSG00000100644	0.414917	0.847078		0.719097	0.999299	HIF1A	14	61695513	61748259
ENSG00000100647	0.687794	0.870173	0.345021	0.718268	0.999299	SUSD6	14	69611596	69715144
ENSG00000100650	0.137482	0.923145	0.573021	0.696169	0.999299	SRSF5	14	69726900	69772005
ENSG00000100664	0.184344			0.184344	0.833556	EIF5	14	103333544	103345025
ENSG00000100711	0.142883	0.0206846	0.478407	0.0540084	0.658627	ZFYVE21	14	103715730	103733668
ENSG00000100714	0.0585962	0.0585962	0.0585962	0.0585962	0.667109	MTHFD1	14	64388031	64463457
ENSG00000100722	0.744936			0.744936	0.999299	ZC3H14	14	88562970	88627596
ENSG00000100726	0.102175	0.129746	0.137822	0.12131	0.784246	TELO2	16	1493344	1510457
ENSG00000100731	0.928096	0.869841	0.947959	0.926279	0.999299	PCNX1	14	70907405	71115382
ENSG00000100744	0.805048	0.861481	0.861481	0.846368	0.999299	GSKIP	14	96363452	96387288
ENSG00000100749	0.561754	0.998957	0.31757	0.996867	0.999299	VRK1	14	96797382	96931722
ENSG00000100764	0.43384	0.557449	0.695999	0.570859	0.974415	PSMC1	14	90256527	90275429
ENSG00000100767	0.947921	0.5084	0.607302	0.861126	0.999299	PAPLN	14	73237497	73274640
ENSG00000100784	0.421804	0.559641	0.857034	0.688163	0.999299	RPS6KA5	14	90847861	91060641
ENSG00000100802	0.783345	0.84105	0.183454	0.650094	0.991538	C14orf93	14	22985894	23010166
ENSG00000100804	0.923869	0.88657	0.978213	0.955615	0.999299	PSMB5	14	23016543	23035230
ENSG00000100811	0.215578			0.215578	0.84918	YY1	14	100238298	100282792
ENSG00000100813	0.938716	0.455862		0.878664	0.999299	ACIN1	14	23058564	23095614
ENSG00000100814	0.273284	0.491998	0.840282	0.596095	0.982917	CCNB1IP1	14	20311368	20333312
ENSG00000100815	0.407906	0.286709	0.572035	0.411154	0.928994	TRIP11	14	91965991	92040896
ENSG00000100823	0.307221	0.482922	0.649892	0.474901	0.948935	APEX1	14	20455191	20457772
ENSG00000100836	0.159199	0.246373		0.194621	0.839546	PABPN1	14	23321289	23326185
ENSG00000100842	0.00257872	0.285039	0.942346	0.0080381	0.351457	EFS	14	23356403	23365752
ENSG00000100852	0.0485466	0.105804	0.2864	0.0910808	0.745916	ARHGAP5	14	32076114	32159728
ENSG00000100865	0.561479	0.205541	0.726557	0.471533	0.948363	CINP	14	102341102	102362916
ENSG00000100883	0.635015	0.904565	0.673838	0.805895	0.999299	SRP54	14	34981957	35029567
ENSG00000100888	0.422758	0.953652	0.104759	0.780747	0.999299	CHD8	14	21385194	21456126
ENSG00000100889	0.973115	0.693222	0.996881	0.991666	0.999299	PCK2	14	24094053	24110598
ENSG00000100890	0.0117515	0.212704	0.0865164	0.0298199	0.556056	KIAA0391	14	35121846	35277614
ENSG00000100897	0.511321		0.775731	0.673409	0.996728	DCAF11	14	24114195	24125242
ENSG00000100902	0.429992	0.697366		0.576543	0.977999	PSMA6	14	35278633	35317493
ENSG00000100906	0.844266			0.844266	0.999299	NFKBIA	14	35401511	35404749
ENSG00000100908	0.0672449	0.0751946	0.0615407	0.0675451	0.694828	EMC9	14	24138959	24141591
ENSG00000100911	0.946232	0.547218	0.332911	0.839432	0.999299	PSME2	14	24143362	24147570
ENSG00000100918	0.363888	0.768392	0.0952565	0.274268	0.876857	REC8	14	24171853	24180257
ENSG00000100926	0.867281	0.241118	0.384563	0.585019	0.978319	TM9SF1	14	24189149	24195687
ENSG00000100934	0.93471	0.772698	0.285238	0.832388	0.999299	SEC23A	14	39031919	39109646
ENSG00000100941	0.00148435	0.00501875	0.0041084	0.00268735	0.184531	PNN	14	39175183	39183220
ENSG00000100949	0.263325	0.0431135	0.757299	0.125501	0.785403	RABGGTA	14	24265538	24271739
ENSG00000100968	0.414812	0.733617	0.119479	0.319533	0.89648	NFATC4	14	24365673	24379604
ENSG00000100979	0.438094	0.285185	0.049545	0.123052	0.784746	PLTP	20	45898621	45912155
ENSG00000100982	0.0567521			0.0567521	0.663834	PCIF1	20	45934683	45948023
ENSG00000100983	0.691007	0.664184	0.933999	0.852517	0.999299	GSS	20	34928432	34956027
ENSG00000100985	0.0110413	0.0163193		0.0131715	0.437634	MMP9	20	46008908	46016561
ENSG00000100991	0.226369	0.256964	0.183344	0.21866	0.851616	TRPC4AP	20	35002404	35092807
ENSG00000100994	0.372098	0.602533	0.322291	0.425449	0.934454	PYGB	20	25248085	25298012
ENSG00000100997	0.468948	0.788945	0.498819	0.619178	0.987437	ABHD12	20	25294743	25390983
ENSG00000101000	0.830267	0.830267	0.605322	0.784467	0.999299	PROCR	20	35172072	35216240
ENSG00000101003	0.613018	0.650545	0.613018	0.625957	0.987437	GINS1	20	25407673	25452628
ENSG00000101004	0.556935	0.0815885	0.368277	0.20204	0.844062	NINL	20	25452697	25585531
ENSG00000101017	0.3436	0.291563	0.353279	0.328012	0.901289	CD40	20	46118272	46129863
ENSG00000101019	0.538217	0.528259	0.795106	0.651167	0.991538	UQCC1	20	35302566	35412031
ENSG00000101049	0.769751	0.793565	0.494351	0.716977	0.999299	SGK2	20	43558968	43588237
ENSG00000101052	0.149643	0.218637	0.176441	0.177723	0.832493	IFT52	20	43590931	43647296
ENSG00000101079	0.601165	0.459096	0.407409	0.489434	0.951302	NDRG3	20	36651766	36746090
ENSG00000101096	0.876225	0.604624	0.186883	0.628269	0.987437	NFATC2	20	51386957	51562831
ENSG00000101104	0.0499187	0.251431	0.036079	0.0586398	0.667109	PABPC1L	20	44910062	44959035
ENSG00000101109	0.14456	0.0407866	0.122084	0.0762206	0.71754	STK4	20	44966479	45080021
ENSG00000101126	0.619537	0.511231	0.489328	0.541776	0.964212	ADNP	20	50888916	50931437
ENSG00000101132	0.110517	0.941983		0.794904	0.999299	PFDN4	20	54208087	54228052
ENSG00000101138	0.531752	0.13056	0.544932	0.308641	0.89206	CSTF1	20	56392371	56406369
ENSG00000101146	0.590007	0.0507553	0.272215	0.132307	0.793369	RAE1	20	57351223	57379211
ENSG00000101150	0.962393	0.424613		0.9237	0.999299	TPD52L2	20	63865228	63891545
ENSG00000101158	0.703817	0.69967	0.705447	0.702991	0.999299	NELFCD	20	58981208	58995133
ENSG00000101160	0.233176	0.584131	0.481732	0.407369	0.928923	CTSZ	20	58995185	59007254
ENSG00000101161	0.00993277	0.118405	0.261901	0.0268153	0.535107	PRPF6	20	63981132	64033100
ENSG00000101162	0.976346	0.0365861	0.20385	0.771187	0.999299	TUBB1	20	59019254	59026654
ENSG00000101166	0.493315	0.696158	0.544479	0.58571	0.978319	PRELID3B	20	59033145	59042809
ENSG00000101181	0.0373928	0.805425	0.0500309	0.0703294	0.70128	MTG2	20	62183029	62203568
ENSG00000101182	0.0751593	0.982274	0.0588821	0.891275	0.999299	PSMA7	20	62136733	62143440
ENSG00000101187	0.858486		0.532646	0.765295	0.999299	SLCO4A1	20	62642503	62685785
ENSG00000101189	0.284545	0.605076		0.42791	0.935324	MRGBP	20	62796473	62801729
ENSG00000101190	0.611919	0.678864	0.66296	0.652502	0.991538	TCFL5	20	62841115	62861763
ENSG00000101191	0.524027	0.575726	0.458442	0.519796	0.956977	DIDO1	20	62877738	62937952
ENSG00000101193	0.773015	0.720343	0.791491	0.76452	0.999299	GID8	20	62938147	62948475
ENSG00000101194	0.99255	0.371318	0.818452	0.978256	0.999299	SLC17A9	20	62952707	62969585
ENSG00000101210	0.772915	0.216274	0.293552	0.413045	0.928994	EEF1A2	20	63488014	63499185
ENSG00000101213	0.0592945	0.852658	0.0958291	0.137214	0.793564	PTK6	20	63528001	63537376
ENSG00000101216	0.517826	0.993672	0.532561	0.981095	0.999299	GMEB2	20	63587602	63627101
ENSG00000101220	0.013294	0.118195	0.384793	0.0353834	0.583478	C20orf27	20	3753508	3768387
ENSG00000101224	0.772708	0.873992	0.813936	0.829595	0.999299	CDC25B	20	3786772	3806121
ENSG00000101230	0.132131	0.870649	0.278994	0.419249	0.931876	ISM1	20	13221274	13300651
ENSG00000101236	0.87194	0.464629	0.131577	0.495614	0.951374	RNF24	20	3927309	4015558
ENSG00000101246	0.422489	0.396306		0.40924	0.928923	ARFRP1	20	63698642	63708025
ENSG00000101247	0.722348	0.403859		0.58219	0.977999	NDUFAF5	20	13785007	13821580
ENSG00000101255	0.334083	0.467758	0.224076	0.32383	0.898515	TRIB3	20	362835	397559
ENSG00000101265	0.23074	0.173202	0.21257	0.202952	0.844739	RASSF2	20	4780023	4823608
ENSG00000101266	0.386606	0.108165	0.486172	0.237556	0.861388	CSNK2A1	20	472498	543835
ENSG00000101282	0.370167	0.339211	0.37532	0.361179	0.914448	RSPO4	20	958452	1002311
ENSG00000101290	0.198535	0.092104	0.330902	0.163022	0.822452	CDS2	20	5126879	5197887
ENSG00000101294	0.389817	0.390403	0.514152	0.429576	0.937423	HM13	20	31514410	31577923
ENSG00000101298	0.492196	0.941293	0.140772	0.761456	0.999299	SNPH	20	1266280	1309328
ENSG00000101306	0.669329	0.451267	0.265266	0.450103	0.944017	MYLK2	20	31819308	31834689
ENSG00000101307	0.371284	0.716748	0.984798	0.95547	0.999299	SIRPB1	20	1563521	1620061
ENSG00000101310	0.26551	0.136925	0.0633365	0.113605	0.775884	SEC23B	20	18507482	18561415
ENSG00000101335	0.328693	0.364706	0.470409	0.384146	0.920891	MYL9	20	36541497	36551447
ENSG00000101336	0.397544			0.397544	0.924847	HCK	20	32052188	32101856
ENSG00000101337	0.446809	0.531998	0.918044	0.784388	0.999299	TM9SF4	20	32109506	32167258
ENSG00000101342	0.829707	0.459309	0.209666	0.528238	0.95763	TLDC2	20	36876121	36894235
ENSG00000101343	0.696928	0.405637	0.334446	0.482379	0.950269	CRNKL1	20	20034368	20056046
ENSG00000101347	0.962394		0.322523	0.920117	0.999299	SAMHD1	20	36889773	36951901
ENSG00000101353	0.0587248	0.157129	0.0567243	0.0734516	0.711527	MROH8	20	37101226	37179588
ENSG00000101361	0.403863	0.805638	0.498364	0.613012	0.987437	NOP56	20	2652593	2658393
ENSG00000101363	0.435733	0.287008	0.368157	0.357967	0.912813	MANBAL	20	37289638	37317260
ENSG00000101365	0.882413	0.68677	0.9361	0.88788	0.999299	IDH3B	20	2658395	2664219
ENSG00000101384	0.260917	0.859506	0.0371052	0.12325	0.784746	JAG1	20	10637684	10673999
ENSG00000101391	0.553846	0.182638	0.960869	0.866296	0.999299	CDK5RAP1	20	33358839	33401561
ENSG00000101400	0.931539	0.927537	0.811622	0.910458	0.999299	SNTA1	20	33407955	33443892
ENSG00000101407	0.0316718	0.115351	0.0118674	0.0241508	0.521347	TTI1	20	37983007	38033461
ENSG00000101412	0.452654	0.229009	0.392877	0.340665	0.905119	E2F1	20	33675477	33686385
ENSG00000101413	0.85572	0.998757	0.223283	0.996284	0.999299	RPRD1B	20	38033546	38127780
ENSG00000101417	0.76759	0.682781	0.682295	0.715347	0.999299	PXMP4	20	33702758	33720319
ENSG00000101421	0.426855	0.793328	0.918986	0.825917	0.999299	CHMP4B	20	33811348	33854366
ENSG00000101439	0.85212	0.960245	0.64855	0.911128	0.999299	CST3	20	23626706	23638473
ENSG00000101442	0.17419	0.0134026	0.0442787	0.0292821	0.554527	ACTR5	20	38748460	38772520
ENSG00000101443	0.948059	0.0327382	0.420105	0.209859	0.844919	WFDC2	20	45469753	45481532
ENSG00000101444	0.503297	0.525346	0.245888	0.403732	0.927251	AHCY	20	34280268	34311802
ENSG00000101447	0.384183	0.85668	0.392881	0.633555	0.988181	FAM83D	20	38926312	38953106
ENSG00000101452	0.477613	0.983494	0.3797	0.949629	0.999299	DHX35	20	38962299	39039723
ENSG00000101457	0.267131	0.285331	0.272524	0.274841	0.876857	DNTTIP1	20	45791954	45811427
ENSG00000101460	0.231522	0.231522	0.160957	0.202829	0.844488	MAP1LC3A	20	34546854	34560345
ENSG00000101464	0.801407	0.718601	0.842294	0.797423	0.999299	PIGU	20	34560542	34698790
ENSG00000101470	0.21746	0.575844		0.354237	0.910235	TNNC2	20	45823214	45833745
ENSG00000101473	0.038224	0.163187		0.0624434	0.680323	ACOT8	20	45841721	45857405
ENSG00000101474	0.137724	0.629927	0.55516	0.347561	0.906666	APMAP	20	24962925	24992751
ENSG00000101493	0.584099	0.0504943	0.432879	0.143562	0.799327	ZNF516	18	76357682	76495242
ENSG00000101544	0.528691	0.430082	0.47125	0.476336	0.948962	ADNP2	18	80109262	80147523
ENSG00000101546	0.137455	0.590055	0.9581	0.845177	0.999299	RBFA	18	80034389	80050651
ENSG00000101557	0.209993	0.0734063	0.452178	0.15422	0.807202	USP14	18	158383	214629
ENSG00000101558	0.312222	0.583493	0.0544251	0.143602	0.799327	VAPA	18	9914002	9960021
ENSG00000101574	0.946267	0.765287	0.964946	0.941046	0.999299	METTL4	18	2537525	2571509
ENSG00000101577	0.657658	0.926371	0.134216	0.724652	0.999299	LPIN2	18	2916994	3013315
ENSG00000101596	0.203488	0.127747	0.0675185	0.109851	0.7746	SMCHD1	18	2655738	2805017
ENSG00000101605	0.392977	0.184523	0.970046	0.894508	0.999299	MYOM1	18	3066807	3220108
ENSG00000101608	0.314276	0.987267	0.206316	0.958724	0.999299	MYL12A	18	3247481	3256236
ENSG00000101624	0.373691	0.0182409	0.925863	0.0689385	0.696709	CEP76	18	12661833	12702777
ENSG00000101639	0.100779	0.103355	0.119165	0.107204	0.769272	CEP192	18	12991362	13125052
ENSG00000101654	0.0105294	0.725923	0.251063	0.0313582	0.562935	RNMT	18	13726660	13764558
ENSG00000101665		0.624735	0.894717	0.827651	0.999299	SMAD7	18	48919853	48952052
ENSG00000101695	0.25097	0.401571	0.118338	0.209579	0.844919	RNF125	18	32018825	32073219
ENSG00000101751	0.334004	0.45159	0.357147	0.378025	0.920315	POLI	18	54269404	54321266
ENSG00000101773	0.873616	0.20048	0.889946	0.786825	0.999299	RBBP8	18	22798261	23026488
ENSG00000101782	0.0594839	0.598972		0.121839	0.784746	RIOK3	18	23453287	23486603
ENSG00000101898	0.154195	0.212581	0.390067	0.224315	0.853819	MCTS2P	20	31547412	31548081
ENSG00000102189	0.167816	0.261088	0.341822	0.2401	0.862376	EEA1	12	92770637	92929331
ENSG00000102445	0.677948	0.322826	0.247458	0.39637	0.924723	RUBCNL	13	46342000	46438190
ENSG00000102471	0.852585	0.240417		0.639925	0.990089	NDFIP2	13	79481124	79556075
ENSG00000102524	0.239509	0.93557		0.845943	0.999299	TNFSF13B	13	108251240	108308484
ENSG00000102531	0.72082	0.12896	0.0960004	0.180383	0.832493	FNDC3A	13	48975912	49209779
ENSG00000102543	0.805367	0.267416	0.819962	0.694794	0.999299	CDADC1	13	49247925	49293485
ENSG00000102547	0.018423	0.341856	0.0151548	0.0245698	0.521347	CAB39L	13	49308650	49444064
ENSG00000102554	0.580908	0.97195	0.787879	0.926993	0.999299	KLF5	13	73054976	73077541
ENSG00000102572	0.603342	0.470264	0.958443	0.883925	0.999299	STK24	13	98445185	98577940
ENSG00000102575	0.037487	0.602018	0.0401385	0.0589686	0.668172	ACP5	19	11574660	11579008
ENSG00000102580	0.199943	0.215105	0.248131	0.219583	0.852141	DNAJC3	13	95677139	95794988
ENSG00000102595	0.487042	0.908638	0.46439	0.76198	0.999299	UGGT2	13	95801580	96053482
ENSG00000102606	0.449805	0.469191	0.444342	0.454397	0.944017	ARHGEF7	13	111114559	111305737
ENSG00000102699	0.937356	0.770949	0.300144	0.839351	0.999299	PARP4	13	24420931	24512778
ENSG00000102710	0.960606	0.305176	0.940836	0.925908	0.999299	SUPT20H	13	37009312	37059713
ENSG00000102738	0.355387	0.71798	0.297386	0.45667	0.945461	MRPS31	13	40729135	40771173
ENSG00000102743	0.197951	0.0502265	0.48644	0.117943	0.778085	SLC25A15	13	40789412	40812460
ENSG00000102753	0.520482	0.921895	0.126824	0.662665	0.994208	KPNA3	13	49699320	49792682
ENSG00000102755	0.900173	0.219454	0.952711	0.892606	0.999299	FLT1	13	28300346	28495145
ENSG00000102760	0.745978	0.891622	0.882817	0.860286	0.999299	RGCC	13	41457550	41470871
ENSG00000102763	0.131957	0.943753	0.473559	0.762456	0.999299	VWA8	13	41566835	41961120
ENSG00000102780	0.0117468	0.468137	0.00827783	0.01454	0.449766	DGKH	13	42040036	42256578
ENSG00000102781	0.718133	0.662038	0.317589	0.576006	0.977749	KATNAL1	13	30202630	30307551
ENSG00000102786	0.233541	0.687139	0.927868	0.791068	0.999299	INTS6	13	51354077	51454264
ENSG00000102796	0.304941	0.553988	0.213835	0.328804	0.901819	DHRS12	13	51767993	51804162
ENSG00000102802	0.155916	0.557728	0.89184	0.615276	0.987437	MEDAG	13	30906271	30925572
ENSG00000102804	0.0672726	0.209639	0.451223	0.145332	0.800441	TSC22D1	13	44432143	44577147
ENSG00000102805	0.155968	0.555076	0.903764	0.6481	0.991538	CLN5	13	76990660	77019143
ENSG00000102837	0.859415	0.461453	0.805291	0.770746	0.999299	OLFM4	13	53028813	53052057
ENSG00000102858	0.00866987	0.0064591	0.00417375	0.00588524	0.295144	MGRN1	16	4616493	4690974
ENSG00000102879	0.310751	0.310751	0.760497	0.469948	0.947823	CORO1A	16	30182827	30189076
ENSG00000102882	0.434073	0.656951	0.333889	0.473766	0.948363	MAPK3	16	30114105	30123506
ENSG00000102886	0.546625	0.795522	0.372286	0.608086	0.985879	GDPD3	16	30104810	30113537
ENSG00000102893	0.583472	0.152478	0.088582	0.167708	0.826109	PHKB	16	47461123	47701523
ENSG00000102897	0.114909	0.111357		0.113107	0.775884	LYRM1	16	20899868	20925006
ENSG00000102898	0.848246	0.648374	0.234836	0.633639	0.988181	NUTF2	16	67846923	67872567
ENSG00000102900	0.876575	0.252914	0.177592	0.485595	0.950342	NUP93	16	56730118	56850286
ENSG00000102901	0.670018	0.592199	0.906922	0.802972	0.999299	CENPT	16	67828157	67847811
ENSG00000102904	0.514363	0.843363	0.953303	0.894054	0.999299	TSNAXIP1	16	67806765	67832148
ENSG00000102908	0.831803	0.273196	0.365419	0.5421	0.964212	NFAT5	16	69565094	69704666
ENSG00000102910	0.25199	0.487002	0.470531	0.386146	0.920891	LONP2	16	48244296	48363122
ENSG00000102921	0.126335	0.0827852	0.54193	0.147345	0.800441	AC026470.1	16	48538726	48620148
ENSG00000102931	0.0644715	0.234839	0.145359	0.114134	0.775884	ARL2BP	16	57245259	57253635
ENSG00000102934	0.924812	0.932288	0.704052	0.902928	0.999299	PLLP	16	57248547	57284672
ENSG00000102967	0.639229	0.755825	0.755825	0.723765	0.999299	DHODH	16	72008588	72027664
ENSG00000102974	0.503594	0.355803	0.844563	0.639587	0.990089	CTCF	16	67562467	67639177
ENSG00000102977	0.335285	0.637831	0.24307	0.383346	0.920809	ACD	16	67657512	67660815
ENSG00000102978	0.191078	0.448559	0.651471	0.387342	0.920891	POLR2C	16	57462660	57472009
ENSG00000102981	0.773236	0.809598	0.28162	0.672529	0.996728	PARD6A	16	67660946	67662778
ENSG00000102984	0.748846	0.986695	0.860501	0.964825	0.999299	ZNF821	16	71859680	71895336
ENSG00000102996	0.884513	0.529845	0.760244	0.787064	0.999299	MMP15	16	58025754	58046901
ENSG00000103018	0.531758	0.548294	0.0849154	0.229843	0.856404	CYB5B	16	69424525	69466266
ENSG00000103024	0.233169	0.981835	0.458827	0.941933	0.999299	NME3	16	1770286	1771730
ENSG00000103034	0.610652	0.408294	0.571401	0.53111	0.959466	NDRG4	16	58462846	58513628
ENSG00000103035	0.426272	0.388267	0.261424	0.349651	0.90698	PSMD7	16	74296814	74306288
ENSG00000103037	0.806493	0.672815	0.651415	0.724597	0.999299	SETD6	16	58515479	58521181
ENSG00000103042	0.188033		0.665349	0.36285	0.915018	SLC38A7	16	58665109	58684770
ENSG00000103043	0.431389	0.874292	0.978486	0.944248	0.999299	VAC14	16	70687439	70801160
ENSG00000103044	0.68875	0.526281	0.387512	0.540914	0.964212	HAS3	16	69105653	69118719
ENSG00000103047	0.23454	0.035892	0.281679	0.0866149	0.736245	TANGO6	16	68843531	69085182
ENSG00000103051	0.475025	0.092253	0.102035	0.138693	0.795439	COG4	16	70480568	70523558
ENSG00000103056	0.712981	0.511447	0.606214	0.618679	0.987437	SMPD3	16	68358327	68448508
ENSG00000103061	0.105537	0.42133	0.360398	0.220011	0.852636	SLC7A6OS	16	68284503	68310946
ENSG00000103064	0.476718	0.347909	0.558567	0.457286	0.945461	SLC7A6	16	68264516	68301823
ENSG00000103066	0.769435	0.45963	0.328067	0.542515	0.964212	PLA2G15	16	68245304	68261058
ENSG00000103067	0.41209	0.0113996	0.387992	0.033312	0.568046	ESRP2	16	68229111	68238102
ENSG00000103091	0.441048	0.220383	0.137629	0.222891	0.853819	WDR59	16	74871362	75000173
ENSG00000103111	0.803978	0.708889	0.765576	0.764486	0.999299	MON1B	16	77190835	77202405
ENSG00000103121	0.254073		0.370032	0.304816	0.888334	CMC2	16	80966448	81020270
ENSG00000103126	0.00583273	0.234236	0.2814	0.0168882	0.469155	AXIN1	16	287440	352723
ENSG00000103145	0.379364	0.510772	0.134075	0.272915	0.876798	HCFC1R1	16	3022620	3024286
ENSG00000103148	0.0372954	0.101565	0.0392214	0.0483522	0.634035	NPRL3	16	84271	138860
ENSG00000103150	0.397061	0.44715	0.909468	0.745587	0.999299	MLYCD	16	83899115	83927031
ENSG00000103152	0.488295	0.195908	0.918425	0.71251	0.999299	MPG	16	77007	85853
ENSG00000103160	0.585935	0.308349	0.894401	0.720669	0.999299	HSDL1	16	84122141	84145192
ENSG00000103168	0.528966	0.458604	0.507318	0.498245	0.952119	TAF1C	16	84177847	84187070
ENSG00000103174	0.279876	0.221018	0.345626	0.275393	0.876857	NAGPA	16	5024844	5034141
ENSG00000103197	0.817579	0.356797	0.432971	0.58817	0.979495	TSC2	16	2047967	2089491
ENSG00000103199	0.0738341	0.212119	0.0598373	0.0865352	0.736245	ZNF500	16	4748239	4767624
ENSG00000103202	0.341429	0.381205	0.309211	0.3425	0.905119	NME4	16	396725	410367
ENSG00000103222	0.00810691	0.108021	0.0411297	0.0191582	0.492211	ABCC1	16	15949577	16143074
ENSG00000103226	0.395348	0.496253	0.484859	0.457752	0.945461	NOMO3	16	16232528	16294811
ENSG00000103227	0.356505	0.195161	0.161295	0.216571	0.849908	LMF1	16	853634	981318
ENSG00000103245	0.720515	0.684071	0.675526	0.694243	0.999299	CIAO3	16	729760	741329
ENSG00000103248	0.469801	0.423369	0.27627	0.379992	0.920315	MTHFSD	16	86530176	86555235
ENSG00000103249	0.332542	0.433164	0.206262	0.304554	0.888244	CLCN7	16	1444934	1475084
ENSG00000103253	0.944352	0.727027	0.820005	0.887127	0.999299	HAGHL	16	726936	735525
ENSG00000103254	0.971935	0.456388	0.562784	0.917914	0.999299	FAM173A	16	720581	722590
ENSG00000103257	0.893264	0.360024	0.545102	0.72374	0.999299	SLC7A5	16	87830023	87869507
ENSG00000103260	0.79355	0.775886	0.901095	0.84371	0.999299	METRN	16	715118	719655
ENSG00000103264	0.621628	0.694509	0.637908	0.653047	0.991538	FBXO31	16	87326987	87392142
ENSG00000103266	0.497406	0.577559		0.538086	0.962685	STUB1	16	680224	682870
ENSG00000103269	0.731653	0.766622	0.689684	0.732047	0.999299	RHBDL1	16	675666	678268
ENSG00000103274	0.987417	0.448925		0.974712	0.999299	NUBP1	16	10743786	10769351
ENSG00000103275	0.724193	0.474687	0.692521	0.644278	0.990826	UBE2I	16	1308880	1327018
ENSG00000103313	0.0056433	0.0226739	0.00179752	0.00385819	0.226584	MEFV	16	3242028	3256627
ENSG00000103316	0.846496	0.441688	0.709646	0.721077	0.999299	CRYM	16	21238874	21303083
ENSG00000103319	0.0496795	0.697502	0.884146	0.249183	0.863018	EEF2K	16	22206278	22288738
ENSG00000103326	0.515338	0.800634	0.601915	0.669037	0.995908	CAPN15	16	527712	554636
ENSG00000103335	0.836118	0.535164	0.998064	0.994257	0.999299	PIEZO1	16	88715338	88785220
ENSG00000103342	0.207111	0.781635	0.879116	0.715632	0.999299	GSPT1	16	11868128	11916082
ENSG00000103343	0.361818	0.200717	0.43133	0.308998	0.89206	ZNF174	16	3401215	3409364
ENSG00000103351	0.0397204	0.0783679	0.0166772	0.0306883	0.560444	CLUAP1	16	3500976	3539048
ENSG00000103353	0.211323	0.311002	0.211323	0.238186	0.861388	UBFD1	16	23557721	23574389
ENSG00000103356	0.27296	0.2561	0.306496	0.277397	0.876857	EARS2	16	23522014	23557731
ENSG00000103363	0.668667	0.839899	0.251422	0.640051	0.990089	ELOB	16	2771414	2777297
ENSG00000103365	0.4302	0.370993	0.193337	0.306264	0.890333	GGA2	16	23463542	23521995
ENSG00000103381	0.548751	0.376384	0.755724	0.581153	0.977999	CPPED1	16	12659799	12803887
ENSG00000103404	0.263653	0.264515	0.0668797	0.137275	0.793564	USP31	16	23061406	23149270
ENSG00000103415	0.176632	0.264058	0.750716	0.35038	0.90748	HMOX2	16	4474690	4510347
ENSG00000103423	0.358417	0.422215	0.0523441	0.133087	0.793564	DNAJA3	16	4425805	4456775
ENSG00000103429	0.0223952	0.0560175	0.168571	0.0440863	0.619429	BFAR	16	14632931	14669236
ENSG00000103472	0.986588	0.938077	0.637539	0.967472	0.999299	RRN3P2	16	29074976	29116718
ENSG00000103479	0.233425	0.203801	0.233173	0.222713	0.853819	RBL2	16	53433977	53491648
ENSG00000103485	0.676535	0.863846	0.96813	0.926538	0.999299	QPRT	16	29679008	29698699
ENSG00000103489	0.228215	0.958727	0.833424	0.889044	0.999299	XYLT1	16	17101769	17470881
ENSG00000103490	0.434348	0.228971	0.312294	0.311365	0.89206	PYCARD	16	31201486	31203450
ENSG00000103494	0.154902	0.380564	0.140577	0.190513	0.839546	RPGRIP1L	16	53598153	53703938
ENSG00000103495	0.928271	0.0633306		0.407611	0.928923	MAZ	16	29806106	29811164
ENSG00000103496	0.184207	0.297271	0.187163	0.213934	0.846505	STX4	16	31032889	31042975
ENSG00000103502	0.85825	0.520991	0.91478	0.848205	0.999299	CDIPT	16	29858357	29863414
ENSG00000103507	0.264619	0.465383	0.888165	0.664655	0.994225	BCKDK	16	31106107	31112791
ENSG00000103510	0.345193	0.313904	0.344997	0.334294	0.903263	KAT8	16	31114489	31131393
ENSG00000103512	0.111762	0.735719	0.293363	0.274224	0.876857	NOMO1	16	14833721	14896157
ENSG00000103522	0.48291	0.025863	0.157621	0.0663383	0.692591	IL21R	16	27402174	27452042
ENSG00000103528	0.747079	0.24534	0.950198	0.858368	0.999299	SYT17	16	19167971	19268332
ENSG00000103540	0.207666	0.80405	0.535629	0.523024	0.956977	CCP110	16	19523811	19553408
ENSG00000103544	0.023257	0.0287451		0.0257121	0.528045	VPS35L	16	19555240	19706793
ENSG00000103549	0.0774444	0.0458064	0.121271	0.0699745	0.700792	RNF40	16	30761745	30776307
ENSG00000103550	0.650558	0.559579	0.559579	0.59185	0.981594	KNOP1	16	19701937	19718235
ENSG00000103569		0.592689	0.111429	0.218607	0.851616	AQP9	15	58138169	58185911
ENSG00000103591	0.811007	0.372139	0.814323	0.725601	0.999299	AAGAB	15	67201033	67255195
ENSG00000103642	0.12327	0.111762	0.078358	0.100727	0.760295	LACTB	15	63121833	63142061
ENSG00000103653	0.911912	0.696413	0.968598	0.934328	0.999299	CSK	15	74782057	74803198
ENSG00000103657	0.611079	0.20043	0.911511	0.720852	0.999299	HERC1	15	63608618	63833948
ENSG00000103671	0.760822	0.761561	0.756996	0.759806	0.999299	TRIP4	15	64387748	64455303
ENSG00000103707	0.268579	0.427994	0.481301	0.380848	0.920315	MTFMT	15	65001512	65029639
ENSG00000103710	0.976808	0.138826	0.158045	0.904611	0.999299	RASL12	15	65053337	65076690
ENSG00000103740	0.0608262	0.0656763	0.727953	0.101609	0.760891	ACSBG1	15	78167468	78245688
ENSG00000103769	0.925769	0.790779	0.0301764	0.171716	0.832468	RAB11A	15	65726054	65891989
ENSG00000103811	0.0463916	0.0753183	0.468231	0.084313	0.735188	CTSH	15	78921058	78949574
ENSG00000103852	0.68331	0.523039	0.654106	0.625457	0.987437	TTC23	15	99136323	99251223
ENSG00000103855	0.155316	0.815292	0.995226	0.985608	0.999299	CD276	15	73683966	73714514
ENSG00000103876	0.619837	0.366259	0.669452	0.556447	0.96803	FAH	15	80152490	80186946
ENSG00000103888	0.533618	0.829015	0.207029	0.549538	0.966626	CEMIP	15	80779343	80951776
ENSG00000103932	0.032074	0.036492	0.0398577	0.0358562	0.586593	RPAP1	15	41517176	41544269
ENSG00000103942	0.318441	0.181036	0.155492	0.201532	0.843744	HOMER2	15	82836946	82986153
ENSG00000103966	0.28635	0.888661	0.437741	0.668015	0.995628	EHD4	15	41895933	41972557
ENSG00000103994	0.0546365	0.875098	0.473505	0.228481	0.856224	ZNF106	15	42412823	42491141
ENSG00000103995	0.361216	0.0059839	0.0736923	0.0164791	0.465264	CEP152	15	48712928	48811146
ENSG00000104043	0.428461	0.262051	0.418051	0.359373	0.913268	ATP8B4	15	49858238	50182817
ENSG00000104047	0.327011	0.908005	0.600511	0.754486	0.999299	DTWD1	15	49621037	49656232
ENSG00000104064	0.252198	0.241962	0.230274	0.241211	0.862858	GABPB1	15	50275392	50355408
ENSG00000104067	0.223721	0.0290026	0.711078	0.0822943	0.733344	TJP1	15	29699367	29968865
ENSG00000104081	0.671458	0.00889411		0.0180756	0.48429	BMF	15	40087890	40108892
ENSG00000104093	0.080701	0.501167	0.0251225	0.0572499	0.663834	DMXL2	15	51447711	51622833
ENSG00000104129	0.0937965	0.576668	0.955418	0.796835	0.999299	DNAJC17	15	40765161	40807478
ENSG00000104131	0.155723			0.155723	0.807877	EIF3J	15	44537125	44563029
ENSG00000104140	0.102556	0.649662	0.371636	0.254625	0.866768	RHOV	15	40872214	40874234
ENSG00000104142	0.15171	0.998571	0.173604	0.995644	0.999299	VPS18	15	40894450	40903975
ENSG00000104147	0.281813	0.229239	0.505062	0.317163	0.894631	OIP5	15	41309273	41332591
ENSG00000104154	0.208178	0.990371	0.521332	0.970069	0.999299	SLC30A4	15	45479606	45522755
ENSG00000104164	0.298634			0.298634	0.886923	BLOC1S6	15	45587123	45615999
ENSG00000104177	0.380074	0.451449	0.0578612	0.147798	0.800441	MYEF2	15	48134632	48178353
ENSG00000104205	0.512444	0.844439		0.743486	0.999299	SGK3	8	66667596	66862022
ENSG00000104213	0.439458	0.924626	0.68842	0.816796	0.999299	PDGFRL	8	17576433	17644071
ENSG00000104218	0.924912			0.924912	0.999299	CSPP1	8	67062426	67196263
ENSG00000104219	0.725633	0.345937	0.862755	0.72149	0.999299	ZDHHC2	8	17156482	17224799
ENSG00000104221	0.0832652	0.327388	0.377587	0.179536	0.832493	BRF2	8	37843268	37849904
ENSG00000104228	0.487286	0.192205	0.486699	0.349752	0.907065	TRIM35	8	27284886	27311272
ENSG00000104231	0.525993	0.70409	0.942459	0.85853	0.999299	ZFAND1	8	81701334	81732903
ENSG00000104267	0.390671	0.269651	0.190778	0.266447	0.875086	CA2	8	85463968	85481493
ENSG00000104290	0.810991	0.530281	0.165974	0.482615	0.950269	FZD3	8	28494205	28574267
ENSG00000104299	0.931114	0.50421	0.820667	0.85543	0.999299	INTS9	8	28767661	28890242
ENSG00000104312	0.397065	0.760305	0.371681	0.532283	0.95986	RIPK2	8	89757806	89791064
ENSG00000104320	0.828957	0.279348	0.719411	0.661828	0.994208	NBN	8	89933336	90003228
ENSG00000104324	0.293433	0.138518	0.294147	0.218362	0.851446	CPQ	8	96645242	97149654
ENSG00000104325	0.439736	0.946308	0.809318	0.873469	0.999299	DECR1	8	90001405	90053633
ENSG00000104331	0.369923	0.0665509	0.317526	0.152131	0.807202	IMPAD1	8	56957931	56993867
ENSG00000104332	0.544197	0.842033	0.207718	0.570763	0.974415	SFRP1	8	41261962	41309473
ENSG00000104341	0.936227	0.891207	0.0695676	0.761888	0.999299	LAPTM4B	8	97775057	97853013
ENSG00000104343	0.845143	0.470986	0.64719	0.708052	0.999299	UBE2W	8	73780097	73878910
ENSG00000104356		0.325345		0.325345	0.899837	POP1	8	98117293	98159835
ENSG00000104361	0.958744	0.611546	0.889642	0.913797	0.999299	NIPAL2	8	98189826	98294393
ENSG00000104365	0.263565	0.64077	0.831354	0.626818	0.987437	IKBKB	8	42271302	42332653
ENSG00000104368	0.210359	0.41491	0.904525	0.661953	0.994208	PLAT	8	42175233	42207724
ENSG00000104375	0.981648	0.774428	0.784961	0.951993	0.999299	STK3	8	98371228	98942827
ENSG00000104381	0.678073		0.621499	0.651071	0.991538	GDAP1	8	74321130	74488872
ENSG00000104408	0.115354	0.16422	0.0823554	0.111901	0.775884	EIF3E	8	108201216	108435333
ENSG00000104412	0.215764	0.228249	0.727343	0.350544	0.90748	EMC2	8	108443601	108489196
ENSG00000104419		0.179793		0.179793	0.832493	NDRG1	8	133237171	133302022
ENSG00000104427	0.744994	0.728459	0.762585	0.745942	0.999299	ZC2HC1A	8	78666089	78719765
ENSG00000104432	0.77478	0.511848	0.840637	0.751799	0.999299	IL7	8	78675743	78805523
ENSG00000104442	0.30738	0.527502	0.229705	0.332584	0.903074	ARMC1	8	65602458	65634217
ENSG00000104447	0.0552301	0.85614	0.63216	0.239503	0.861388	TRPS1	8	115408496	115809673
ENSG00000104450	0.832276	0.997543	0.842785	0.992828	0.999299	SPAG1	8	100157906	100259278
ENSG00000104472	0.298713	0.277376	0.295819	0.290414	0.882413	CHRAC1	8	140511311	140517154
ENSG00000104490	0.815351	0.954001	0.120169	0.849738	0.999299	NCALD	8	101686542	102124907
ENSG00000104497	0.638456	0.568243	0.450786	0.555304	0.967424	SNX16	8	81799581	81842866
ENSG00000104517	0.243995	0.203734	0.765935	0.371997	0.920315	UBR5	8	102252273	102412759
ENSG00000104518	0.0804342	0.149202	0.214042	0.127197	0.786386	GSDMD	8	143553207	143563062
ENSG00000104522	0.770953	0.254147	0.48213	0.511738	0.956249	TSTA3	8	143612618	143618048
ENSG00000104524	0.277862	0.340637	0.824621	0.52559	0.956977	PYCR3	8	143603210	143609773
ENSG00000104529	0.349681	0.909007	0.0196174	0.0705469	0.70128	EEF1D	8	143579697	143599541
ENSG00000104549	0.763811	0.239921	0.731804	0.594434	0.981803	SQLE	8	124998497	125022283
ENSG00000104611	0.544822	0.681177	0.306786	0.50924	0.955313	SH2D4A	8	19313693	19396218
ENSG00000104613	0.13173	0.941245	0.480237	0.750893	0.999299	INTS10	8	19817391	19852083
ENSG00000104626	0.00838925	0.0068465	0.00838925	0.00780316	0.345974	ERI1	8	9002147	9116746
ENSG00000104643	0.494714	0.420582	0.323737	0.408231	0.928923	MTMR9	8	11284816	11328146
ENSG00000104660	0.931269	0.912957	0.927235	0.924573	0.999299	LEPROTL1	8	30095398	30177208
ENSG00000104671	0.985835	0.964433	0.914428	0.972782	0.999299	DCTN6	8	30156319	30183639
ENSG00000104679	0.329099	0.234386	0.312134	0.287284	0.881322	R3HCC1	8	23270120	23296279
ENSG00000104687	0.820978	0.473306		0.705082	0.999299	GSR	8	30678066	30727846
ENSG00000104689	0.751275	0.40832	0.854253	0.735648	0.999299	TNFRSF10A	8	23190452	23225126
ENSG00000104691	0.740713	0.783653	0.847426	0.799101	0.999299	UBXN8	8	30732247	30767006
ENSG00000104695	0.291186	0.340344	0.125428	0.215894	0.849245	PPP2CB	8	30774457	30814314
ENSG00000104714	0.762274	0.678618	0.0182951	0.0602087	0.671966	ERICH1	8	614746	738106
ENSG00000104722	0.568927	0.661111		0.617577	0.987437	NEFM	8	24913758	24919098
ENSG00000104728	0.639113	0.267003	0.357521	0.406114	0.927964	ARHGEF10	8	1823926	1958641
ENSG00000104731	0.376306	0.411141	0.363983	0.383348	0.920809	KLHDC4	16	87696485	87765992
ENSG00000104738	0.492762	0.274535	0.382377	0.37283	0.920315	MCM4	8	47960185	47978160
ENSG00000104756	0.944791	0.868393	0.282431	0.873898	0.999299	KCTD9	8	25427847	25458476
ENSG00000104763	0.753132	0.189869	0.560171	0.472317	0.948363	ASAH1	8	18055992	18084998
ENSG00000104765	0.822017	0.763452	0.138698	0.556532	0.96803	BNIP3L	8	26383054	26505636
ENSG00000104774	0.437236	0.512558	0.42642	0.458259	0.945461	MAN2B1	19	12646511	12666742
ENSG00000104783	0.996057	0.0370765	0.642327	0.986864	0.999299	KCNN4	19	43766533	43781257
ENSG00000104805	0.457109	0.329829	0.744977	0.525541	0.956977	NUCB1	19	48900312	48923372
ENSG00000104808	0.0373683	0.413771	0.893373	0.150084	0.80353	DHDH	19	48933699	48944969
ENSG00000104812	0.486752	0.0380837	0.358289	0.104174	0.765104	GYS1	19	48968130	48993310
ENSG00000104814	0.00860837	0.189871	0.356543	0.0244845	0.521347	MAP4K1	19	38587641	38618882
ENSG00000104823	0.0478193	0.0314243	0.0123563	0.0224576	0.510422	ECH1	19	38815422	38831841
ENSG00000104824	0.987065			0.987065	0.999299	HNRNPL	19	38836388	38852347
ENSG00000104825	0.107837	0.166502	0.313713	0.165648	0.824959	NFKBIB	19	38899700	38908893
ENSG00000104826	0.222871	0.251532	0.194045	0.220742	0.852779	LHB	19	49015980	49017091
ENSG00000104833	0.110272	0.917804	0.982559	0.950784	0.999299	TUBB4A	19	6494319	6502848
ENSG00000104835	0.98804	0.958227	0.930815	0.975378	0.999299	SARS2	19	38915266	38930896
ENSG00000104852	0.448691	0.432059	0.588431	0.490013	0.951374	SNRNP70	19	49085419	49108605
ENSG00000104853	0.628795	0.504755	0.94759	0.861643	0.999299	CLPTM1	19	44954585	44993341
ENSG00000104856	0.829828	0.229241		0.585287	0.978319	RELB	19	45001449	45038198
ENSG00000104859	0.499185		0.540757	0.520057	0.956977	CLASRP	19	45039045	45070956
ENSG00000104863	0.454646	0.481873	0.0584706	0.15695	0.810789	LIN7B	19	49114324	49118460
ENSG00000104866	0.427483	0.54723	0.604644	0.527388	0.957132	PPP1R37	19	45091396	45148077
[truncated: 11,392 more rows]
