# Supplementary material for: A Cross-Tissue Transcriptome-Wide Association Study Reveals Novel Susceptibility Genes for Diabetic Kidney Disease in the FinnGen Cohort
Source: Biomedicines. 2025 May 19;13(5):1231. doi: 10.3390/biomedicines13051231 (PMC12108887; doi:10.3390/biomedicines13051231)
Supplement: Supplementary file 1 [file biomedicines-13-01231-s001.zip › Supplementary Table S3.xlsx]

## Sheet: Sheet1
Supplementary Table S3.FUSION identified 346 significant genes associated with DKD
gene_id	PANEL	BEST.GWAS.ID	BEST.GWAS.Z	EQTL.ID	EQTL.R2	EQTL.Z	EQTL.GWAS.Z	NSNP	TWAS.Z	TWAS.P	TWAS.P.fdr	gene_name	chr	start_hg38	end_hg38
ENSG00000010539	GTExv8.ALL.Artery_Coronary	rs186493	-3.50235	rs186493	-0.00140864	3.72821	-3.50235	396	-3.73847	0.000185144	0.0230079	ZNF200	16	3222325	3236221
ENSG00000011021	GTExv8.ALL.Esophagus_Gastroesophageal_Junction	rs1994798	-4.00038	rs6541003	0.0710026	6.41637	-3.92582	478	-3.82539	0.000130565	0.0191981	CLCN6	1	11806096	11848079
ENSG00000011021	GTExv8.ALL.Cells_Cultured_fibroblasts	rs1994798	-4.00038	rs1801131	0.0900216	7.42669	-2.97506	478	-3.66449	0.000247831	0.0390222	CLCN6	1	11806096	11848079
ENSG00000030110	GTExv8.ALL.Brain_Anterior_cingulate_cortex_BA24	rs9380351	-8.17304	rs210139	0.0407408	-4.26112	3.89694	497	-5.26316	1.416e-07	2.78878e-05	BAK1	6	33572547	33580293
ENSG00000030110	GTExv8.ALL.Brain_Spinal_cord_cervical_c-1	rs9380351	-8.17304	rs210134	0.134079	5.12359	-1.48632	496	-4.20202	2.64546e-05	0.00298408	BAK1	6	33572547	33580293
ENSG00000030110	GTExv8.ALL.Brain_Nucleus_accumbens_basal_ganglia	rs9380351	-8.17304	rs210139	0.135888	-5.49716	3.89694	496	-3.9154	9.02552e-05	0.0123447	BAK1	6	33572547	33580293
ENSG00000030110	GTExv8.ALL.Brain_Frontal_Cortex_BA9	rs9380351	-8.17304	rs210139	0.143071	-5.21757	3.89694	497	-3.89694	9.74173e-05	0.0108068	BAK1	6	33572547	33580293
ENSG00000041988	GTExv8.ALL.Skin_Not_Sun_Exposed_Suprapubic	rs4908574	-3.9506	rs3747994	0.0594347	6.04097	3.69054	438	3.75495	0.000173374	0.0274352	THAP3	1	6624866	6635586
ENSG00000041988	GTExv8.ALL.Minor_Salivary_Gland	rs4908574	-3.9506	rs3747994	0.0240673	3.4727	3.69054	439	3.69054	0.000223775	0.0233404	THAP3	1	6624866	6635586
ENSG00000041988	GTExv8.ALL.Vagina	rs4908574	-3.9506	rs12127219	0.170956	5.28469	3.45955	438	3.45593	0.000548402	0.0412368	THAP3	1	6624866	6635586
ENSG00000041988	GTExv8.ALL.Cells_Cultured_fibroblasts	rs4908574	-3.9506	rs742394	0.138999	8.381	3.42159	435	3.63497	0.000278013	0.0424869	THAP3	1	6624866	6635586
ENSG00000041988	GTExv8.ALL.Skin_Sun_Exposed_Lower_leg	rs4908574	-3.9506	rs12127219	0.178293	10.4839	3.45955	429	4.25082	2.12985e-05	0.00399164	THAP3	1	6624866	6635586
ENSG00000041988	GTExv8.ALL.Muscle_Skeletal	rs4908574	-3.9506	rs3747994	0.228284	12.9022	3.69054	422	3.84229	0.00012189	0.0213882	THAP3	1	6624866	6635586
ENSG00000041988	GTExv8.ALL.Thyroid	rs4908574	-3.9506	rs3747994	0.11706	8.53856	3.69054	436	3.64872	0.000263551	0.0413843	THAP3	1	6624866	6635586
ENSG00000041988	GTExv8.ALL.Pituitary	rs4908574	-3.9506	rs3747994	0.0808632	4.8561	3.69054	436	3.64952	0.000262735	0.0333725	THAP3	1	6624866	6635586
ENSG00000041988	GTExv8.ALL.Spleen	rs4908574	-3.9506	rs3747994	0.0817251	4.64687	3.69054	438	3.69054	0.000223775	0.0250699	THAP3	1	6624866	6635586
ENSG00000041988	GTExv8.ALL.Artery_Coronary	rs4908574	-3.9506	rs6678681	0.181662	6.43058	3.51076	437	3.5216	0.000428955	0.0438297	THAP3	1	6624866	6635586
ENSG00000041988	GTExv8.ALL.Stomach	rs4908574	-3.9506	rs3747994	0.0942914	6.2409	3.69054	438	3.53277	0.000411235	0.0426081	THAP3	1	6624866	6635586
ENSG00000041988	GTExv8.ALL.Adrenal_Gland	rs4908574	-3.9506	rs1043681	0.292991	8.34452	3.45759	439	3.734	0.000188463	0.0207346	THAP3	1	6624866	6635586
ENSG00000059588	GTExv8.ALL.Cells_Cultured_fibroblasts	rs3754307	3.73154	rs4920256	0.0267688	4.55776	3.70215	636	3.70215	0.00021378	0.0352635	TARBP1	1	234391313	234479179
ENSG00000059588	GTExv8.ALL.Esophagus_Gastroesophageal_Junction	rs3754307	3.73154	rs4920256	0.0432504	4.26916	3.70215	640	3.70215	0.00021378	0.0281252	TARBP1	1	234391313	234479179
ENSG00000059588	GTExv8.ALL.Skin_Sun_Exposed_Lower_leg	rs3754307	3.73154	rs4920256	0.0049314	4.39316	3.70215	630	3.70215	0.00021378	0.034536	TARBP1	1	234391313	234479179
ENSG00000066379	GTExv8.ALL.Colon_Transverse	rs3129054	-5.12779	rs3129054	0.0292382	3.49134	-5.12779	40	-4.15203	3.29533e-05	0.00523756	ZNRD1	6	30058899	30064909
ENSG00000066379	GTExv8.ALL.Heart_Left_Ventricle	rs3129054	-5.12779	rs3129054	0.0126059	3.25673	-5.12779	40	-3.68786	0.000226147	0.0299091	ZNRD1	6	30058899	30064909
ENSG00000066379	GTExv8.ALL.Spleen	rs3129054	-5.12779	rs375984	0.0652302	-4.21125	4.31583	40	-4.36499	1.27128e-05	0.00203925	ZNRD1	6	30058899	30064909
ENSG00000066379	GTExv8.ALL.Nerve_Tibial	rs3129054	-5.12779	rs375984	0.0343584	-5.08842	4.31583	39	-4.3036	1.68048e-05	0.00345452	ZNRD1	6	30058899	30064909
ENSG00000066379	GTExv8.ALL.Colon_Sigmoid	rs3129054	-5.12779	rs3129063	0.00851527	-3.56409	4.45582	39	-3.9256	8.65129e-05	0.01494	ZNRD1	6	30058899	30064909
ENSG00000066923	GTExv8.ALL.Breast_Mammary_Tissue	rs4729577	5.23051	rs4729577	0.0142009	-4.11115	5.23051	247	-4.03054	5.56488e-05	0.00853652	STAG3	7	100177563	100221488
ENSG00000070087	GTExv8.ALL.Breast_Mammary_Tissue	rs2130319	3.40435	rs3915852	0.0160625	-5.27595	3.22462	416	-3.6168	0.00029827	0.0357458	PFN2	3	149964904	150050788
ENSG00000076201	GTExv8.ALL.Adipose_Visceral_Omentum	rs12485875	-2.87077	rs12485875	0.0252062	-3.6685	-2.87077	147	4.02849	5.61369e-05	0.00936083	PTPN23	3	47381011	47413435
ENSG00000077080	GTExv8.ALL.Brain_Hypothalamus	rs1918353	3.54742	rs4131224	0.0110284	-3.50393	1.64476	304	-3.50819	0.000451161	0.0443989	ACTL6B	7	100643097	100656461
ENSG00000081019	GTExv8.ALL.Spleen	rs2476601	5.97331	rs7529353	-0.000477471	-3.64185	4.07631	484	-3.71005	0.000207214	0.0239757	RSBN1	1	113761832	113812476
ENSG00000081026	GTExv8.ALL.Esophagus_Muscularis	rs2476601	5.97331	rs2295853	0.00498915	-3.70103	4.19121	369	-4.51478	6.33826e-06	0.00138329	MAGI3	1	113390515	113685923
ENSG00000081026	GTExv8.ALL.Heart_Atrial_Appendage	rs2476601	5.97331	rs12074958	0.0197699	-4.17927	4.1028	369	-4.21484	2.4995e-05	0.00445609	MAGI3	1	113390515	113685923
ENSG00000081026	GTExv8.ALL.Adipose_Subcutaneous	rs2476601	5.97331	rs1217396	0.0120264	-4.33344	4.2673	369	-4.2673	1.97856e-05	0.00403253	MAGI3	1	113390515	113685923
ENSG00000090013	GTExv8.ALL.Adipose_Subcutaneous	rs814518	2.67608	rs4124633	0.00213329	-3.82885	0.991633	359	-3.77411	0.000160577	0.0251385	BLVRB	19	40447765	40465840
ENSG00000090372	GTExv8.ALL.Brain_Spinal_cord_cervical_c-1	rs10413222	-4.85397	rs314672	0.143848	-4.44495	-3.64141	337	3.64141	0.000271149	0.0278051	STRN4	19	46719511	46746994
ENSG00000090372	GTExv8.ALL.Pituitary	rs10413222	-4.85397	rs3786706	-0.00189719	-4.30694	-4.39503	338	4.20462	2.61519e-05	0.00393982	STRN4	19	46719511	46746994
ENSG00000090372	GTExv8.ALL.Colon_Sigmoid	rs10413222	-4.85397	rs314672	0.159421	-8.31821	-3.64141	337	3.94204	8.07906e-05	0.0146494	STRN4	19	46719511	46746994
ENSG00000090372	GTExv8.ALL.Ovary	rs10413222	-4.85397	rs3786706	0.0969943	-5.15582	-4.39503	337	4.37423	1.21863e-05	0.00179051	STRN4	19	46719511	46746994
ENSG00000090372	GTExv8.ALL.Uterus	rs10413222	-4.85397	rs3848528	0.0898818	-4.27624	-3.49991	336	3.49991	0.000465419	0.0421879	STRN4	19	46719511	46746994
ENSG00000090372	GTExv8.ALL.Stomach	rs10413222	-4.85397	rs314672	0.0956993	-6.32249	-3.64141	338	3.73694	0.00018627	0.0223268	STRN4	19	46719511	46746994
ENSG00000091592	GTExv8.ALL.Adipose_Visceral_Omentum	rs925596	5.2825	rs2137721	0.00964801	-3.80443	3.90509	536	-3.77295	0.00016133	0.0241189	NLRP1	17	5499427	5619424
ENSG00000091592	GTExv8.ALL.Breast_Mammary_Tissue	rs925596	5.2825	rs11078575	0.0965151	6.61326	-3.73457	537	-3.73457	0.000188034	0.0228924	NLRP1	17	5499427	5619424
ENSG00000091592	GTExv8.ALL.Artery_Tibial	rs925596	5.2825	rs961826	0.0811022	7.20301	-3.7867	540	-4.10403	4.06011e-05	0.00737194	NLRP1	17	5499427	5619424
ENSG00000091592	GTExv8.ALL.Nerve_Tibial	rs925596	5.2825	rs907875	0.0881443	-7.83974	3.50301	540	-3.67364	0.000239117	0.040962	NLRP1	17	5499427	5619424
ENSG00000091592	GTExv8.ALL.Prostate	rs925596	5.2825	rs961826	0.0676123	4.86266	-3.7867	542	-3.78703	0.000152457	0.0153862	NLRP1	17	5499427	5619424
ENSG00000092841	GTExv8.ALL.Skin_Not_Sun_Exposed_Suprapubic	rs3741499	3.96446	rs937117	-0.0019404	3.21314	2.36885	266	3.59567	0.00032356	0.0450568	MYL6	12	56158161	56163496
ENSG00000096433	GTExv8.ALL.Whole_Blood	rs9380351	-8.17304	rs430655	0.0975936	9.77069	-5.91064	515	-4.36623	1.2641e-05	0.00236413	ITPR3	6	33620365	33696574
ENSG00000096433	GTExv8.ALL.Spleen	rs9380351	-8.17304	rs9469532	0.194517	-6.6921	5.71498	519	-4.23196	2.31664e-05	0.00340643	ITPR3	6	33620365	33696574
ENSG00000096433	GTExv8.ALL.Ovary	rs9380351	-8.17304	rs420361	0.11465	4.90537	-5.85805	517	-3.51712	0.000436262	0.0437752	ITPR3	6	33620365	33696574
ENSG00000096433	GTExv8.ALL.Muscle_Skeletal	rs9380351	-8.17304	rs420361	0.0265643	5.80325	-5.85805	511	-4.46367	8.05683e-06	0.00192124	ITPR3	6	33620365	33696574
ENSG00000096433	GTExv8.ALL.Heart_Atrial_Appendage	rs9380351	-8.17304	rs420361	0.0518971	6.09716	-5.85805	520	-4.6959	2.65432e-06	0.000598472	ITPR3	6	33620365	33696574
ENSG00000096433	GTExv8.ALL.Adipose_Visceral_Omentum	rs9380351	-8.17304	rs9469532	0.0673759	-6.35626	5.71498	516	-5.10489	3.30983e-07	7.75662e-05	ITPR3	6	33620365	33696574
ENSG00000096654	GTExv8.ALL.Brain_Amygdala	rs4713118	6.27301	rs200480	0.0287722	4.03687	4.82011	424	5.34836	8.87533e-08	1.38455e-05	ZNF184	6	27450743	27473118
ENSG00000100319	GTExv8.ALL.Cells_EBV-transformed_lymphocytes	rs2899147	3.77883	rs737909	0.00953783	3.82359	-2.92646	375	-3.54548	0.000391895	0.0404567	ZMAT5	22	29730956	29767011
ENSG00000100325	GTExv8.ALL.Skin_Sun_Exposed_Lower_leg	rs2899147	3.77883	rs6006179	-0.000790638	4.04287	-3.45911	378	-3.60771	0.00030891	0.044244	ASCC2	22	29788609	29838304
ENSG00000100330	GTExv8.ALL.Brain_Hypothalamus	rs2899147	3.77883	rs41158	0.0194928	3.90938	3.52346	393	3.53019	0.000415261	0.0419413	MTMR3	22	29883155	30030866
ENSG00000100330	GTExv8.ALL.Spleen	rs2899147	3.77883	rs36576	0.0806664	5.40838	3.41737	393	3.54064	0.000399161	0.0414306	MTMR3	22	29883155	30030866
ENSG00000105287	GTExv8.ALL.Prostate	rs10413222	-4.85397	rs313841	0.0103798	4.05801	-1.71172	350	-3.82025	0.000133316	0.0137235	PRKD2	19	46674275	46717127
ENSG00000105287	GTExv8.ALL.Whole_Blood	rs10413222	-4.85397	rs3786705	0.228162	12.4427	-4.54341	349	-3.69443	0.000220382	0.0280747	PRKD2	19	46674275	46717127
ENSG00000105287	GTExv8.ALL.Muscle_Skeletal	rs10413222	-4.85397	rs874462	0.106379	-9.75419	2.94349	346	-3.9975	6.40159e-05	0.012667	PRKD2	19	46674275	46717127
ENSG00000105287	GTExv8.ALL.Esophagus_Muscularis	rs10413222	-4.85397	rs425105	0.169504	8.93357	-3.17359	351	-3.69581	0.00021919	0.0336353	PRKD2	19	46674275	46717127
ENSG00000105287	GTExv8.ALL.Brain_Spinal_cord_cervical_c-1	rs10413222	-4.85397	rs11668987	0.0300672	-4.27106	1.73314	350	-3.70911	0.000207987	0.0219947	PRKD2	19	46674275	46717127
ENSG00000105287	GTExv8.ALL.Adipose_Subcutaneous	rs10413222	-4.85397	rs10413222	0.0433975	6.13249	-4.85397	347	-3.92751	8.58315e-05	0.0151992	PRKD2	19	46674275	46717127
ENSG00000105287	GTExv8.ALL.Heart_Atrial_Appendage	rs10413222	-4.85397	rs874462	0.11331	-7.34767	2.94349	350	-3.67642	0.000236527	0.0355532	PRKD2	19	46674275	46717127
ENSG00000105287	GTExv8.ALL.Artery_Coronary	rs10413222	-4.85397	rs874462	0.0473745	-4.80716	2.94349	351	-3.68754	0.000226435	0.026651	PRKD2	19	46674275	46717127
ENSG00000105287	GTExv8.ALL.Heart_Left_Ventricle	rs10413222	-4.85397	rs874462	0.154313	-8.21676	2.94349	350	-3.98777	6.6697e-05	0.0104621	PRKD2	19	46674275	46717127
ENSG00000105287	GTExv8.ALL.Skin_Not_Sun_Exposed_Suprapubic	rs10413222	-4.85397	rs10413222	0.0702532	6.32939	-4.85397	351	-4.85397	1.21017e-06	0.000338646	PRKD2	19	46674275	46717127
ENSG00000105287	GTExv8.ALL.Stomach	rs10413222	-4.85397	rs10413222	0.0957314	6.24444	-4.85397	351	-4.44741	8.69117e-06	0.00123556	PRKD2	19	46674275	46717127
ENSG00000105287	GTExv8.ALL.Small_Intestine_Terminal_Ileum	rs10413222	-4.85397	rs3786705	0.0336913	4.16253	-4.54341	351	-4.4345	9.22844e-06	0.00106177	PRKD2	19	46674275	46717127
ENSG00000105287	GTExv8.ALL.Lung	rs10413222	-4.85397	rs10413222	0.0774131	6.48264	-4.85397	351	-4.38887	1.13943e-05	0.00212548	PRKD2	19	46674275	46717127
ENSG00000105287	GTExv8.ALL.Brain_Hippocampus	rs10413222	-4.85397	rs10413222	0.114047	5.71651	-4.85397	351	-3.72553	0.000194907	0.0219615	PRKD2	19	46674275	46717127
ENSG00000105287	GTExv8.ALL.Pancreas	rs10413222	-4.85397	rs3786705	0.0683042	6.63547	-4.54341	351	-3.57945	0.000344315	0.0468201	PRKD2	19	46674275	46717127
ENSG00000105287	GTExv8.ALL.Breast_Mammary_Tissue	rs10413222	-4.85397	rs3786705	0.0583741	5.92127	-4.54341	351	-4.07849	4.53292e-05	0.00724322	PRKD2	19	46674275	46717127
ENSG00000105856	GTExv8.ALL.Colon_Sigmoid	rs763386	-3.40286	rs6946931	0.0419011	5.47251	-2.8503	336	-3.61884	0.000295925	0.043803	HBP1	7	107168961	107202522
ENSG00000106258	GTExv8.ALL.Whole_Blood	rs4729577	5.23051	rs4729577	0.017508	5.09734	5.23051	249	5.18522	2.1576e-07	6.32178e-05	CYP3A5	7	99648194	99679998
ENSG00000106261	GTExv8.ALL.Brain_Caudate_basal_ganglia	rs4729577	5.23051	rs4729566	0.0803145	-5.02164	-2.72449	270	3.85903	0.000113836	0.015661	ZKSCAN1	7	100015572	100041689
ENSG00000106261	GTExv8.ALL.Brain_Cortex	rs4729577	5.23051	rs2285886	0.0547032	4.50318	3.79504	270	3.66088	0.00025135	0.0338596	ZKSCAN1	7	100015572	100041689
ENSG00000106290	GTExv8.ALL.Artery_Aorta	rs4729577	5.23051	rs4729561	0.0367499	-5.09346	-3.0122	267	3.92783	8.57167e-05	0.0149747	TAF6	7	100107070	100119841
ENSG00000106290	GTExv8.ALL.Cells_Cultured_fibroblasts	rs4729577	5.23051	rs2272338	0.271754	11.5223	5.22661	234	5.22661	1.72651e-07	5.20923e-05	TAF6	7	100107070	100119841
ENSG00000106290	GTExv8.ALL.Skin_Sun_Exposed_Lower_leg	rs4729577	5.23051	rs4729568	0.0362592	5.90221	4.93805	243	5.05277	4.35456e-07	0.000110993	TAF6	7	100107070	100119841
ENSG00000106290	GTExv8.ALL.Adipose_Visceral_Omentum	rs4729577	5.23051	rs4729577	0.158114	8.79253	5.23051	243	5.292	1.20988e-07	3.08556e-05	TAF6	7	100107070	100119841
ENSG00000106290	GTExv8.ALL.Thyroid	rs4729577	5.23051	rs4729577	0.129252	9.19374	5.23051	242	4.61827	3.8695e-06	0.00087766	TAF6	7	100107070	100119841
ENSG00000106290	GTExv8.ALL.Nerve_Tibial	rs4729577	5.23051	rs4729577	0.140045	8.67439	5.23051	244	5.23051	1.69043e-07	5.21244e-05	TAF6	7	100107070	100119841
ENSG00000106290	GTExv8.ALL.Vagina	rs4729577	5.23051	rs3735242	0.0329592	-3.89011	-2.79048	274	4.23814	2.25377e-05	0.00244038	TAF6	7	100107070	100119841
ENSG00000106290	GTExv8.ALL.Adipose_Subcutaneous	rs4729577	5.23051	rs3736591	0.0844312	8.05795	3.90141	242	4.52998	5.899e-06	0.00135577	TAF6	7	100107070	100119841
ENSG00000106290	GTExv8.ALL.Skin_Not_Sun_Exposed_Suprapubic	rs4729577	5.23051	rs4729568	0.0122496	4.88445	4.93805	243	4.30314	1.68397e-05	0.00338219	TAF6	7	100107070	100119841
ENSG00000106290	GTExv8.ALL.Cells_EBV-transformed_lymphocytes	rs4729577	5.23051	rs7778571	0.109922	4.84154	3.52333	272	4.44588	8.75346e-06	0.00122338	TAF6	7	100107070	100119841
ENSG00000106290	GTExv8.ALL.Esophagus_Mucosa	rs4729577	5.23051	rs4729568	0.0809936	6.70203	4.93805	253	4.93805	7.89073e-07	0.000176682	TAF6	7	100107070	100119841
ENSG00000106290	GTExv8.ALL.Artery_Tibial	rs4729577	5.23051	rs4729568	0.0301601	5.53017	4.93805	243	3.97251	7.11184e-05	0.01212	TAF6	7	100107070	100119841
ENSG00000106290	GTExv8.ALL.Breast_Mammary_Tissue	rs4729577	5.23051	rs4729577	0.0436562	4.40168	5.23051	243	5.23051	1.69043e-07	4.53989e-05	TAF6	7	100107070	100119841
ENSG00000106290	GTExv8.ALL.Adrenal_Gland	rs4729577	5.23051	rs4729577	0.128644	5.71923	5.23051	267	5.23051	1.69043e-07	3.86838e-05	TAF6	7	100107070	100119841
ENSG00000106290	GTExv8.ALL.Minor_Salivary_Gland	rs4729577	5.23051	rs4729568	-0.000961101	3.84476	4.93805	273	4.89006	1.00806e-06	0.000173487	TAF6	7	100107070	100119841
ENSG00000106290	GTExv8.ALL.Testis	rs4729577	5.23051	rs12878	0.134708	6.72298	4.39883	270	4.39883	1.08836e-05	0.00248174	TAF6	7	100107070	100119841
ENSG00000106290	GTExv8.ALL.Pituitary	rs4729577	5.23051	rs4729561	0.00853468	-4.28983	-3.0122	277	3.8423	0.000121886	0.0164496	TAF6	7	100107070	100119841
ENSG00000106290	GTExv8.ALL.Whole_Blood	rs4729577	5.23051	rs2272338	0.0277831	5.05379	5.22661	242	5.10713	3.27082e-07	8.71229e-05	TAF6	7	100107070	100119841
ENSG00000106327	GTExv8.ALL.Breast_Mammary_Tissue	rs12878	4.39883	rs2075671	0.00865793	-4.01732	0.814553	309	-4.02337	5.73703e-05	0.00862804	TFR2	7	100620416	100642779
ENSG00000107104	GTExv8.ALL.Brain_Cerebellar_Hemisphere	rs7043585	-3.51747	rs10975496	0.0442341	4.47811	2.5698	691	4.43515	9.20092e-06	0.00159442	KANK1	9	470291	746106
ENSG00000111206	GTExv8.ALL.Esophagus_Mucosa	rs7294943	3.58599	rs1860434	0.0445652	-5.20134	3.57921	584	-3.57921	0.000344638	0.046301	FOXM1	12	2857681	2877155
ENSG00000111540	GTExv8.ALL.Heart_Left_Ventricle	rs3741499	3.96446	rs772921	0.0379825	-4.5409	3.81806	289	-3.81806	0.000134507	0.0193032	RAB5B	12	55973913	55996683
ENSG00000111540	GTExv8.ALL.Pituitary	rs3741499	3.96446	rs705698	0.0911657	5.12151	3.64405	293	3.64405	0.000268385	0.0334345	RAB5B	12	55973913	55996683
ENSG00000111801	GTExv8.ALL.Breast_Mammary_Tissue	rs11758089	5.09458	rs1131936	0.0410054	-4.39311	-1.74354	489	3.96204	7.43124e-05	0.0103632	BTN3A3	6	26440472	26453415
ENSG00000112763	GTExv8.ALL.Stomach	rs11758089	5.09458	rs4712998	0.045745	5.33664	-3.03261	471	-3.61998	0.000294627	0.0339821	BTN2A1	6	26457904	26476621
ENSG00000112799	GTExv8.ALL.Cells_EBV-transformed_lymphocytes	rs9405997	3.91894	rs977785	0.152933	-5.2678	2.77382	784	-3.54428	0.000393682	0.0404567	LY86	6	6588108	6654983
ENSG00000112812	GTExv8.ALL.Thyroid	rs4713118	6.27301	rs6938200	0.0704807	7.02785	3.68248	339	4.9666	6.81359e-07	0.000189666	PRSS16	6	27247701	27256624
ENSG00000112812	GTExv8.ALL.Brain_Cortex	rs4713118	6.27301	rs6904071	0.037231	4.50561	4.114	337	4.114	3.88854e-05	0.00604418	PRSS16	6	27247701	27256624
ENSG00000112812	GTExv8.ALL.Prostate	rs4713118	6.27301	rs13219354	0.1039	5.60339	5.51559	339	4.70735	2.50955e-06	0.000391413	PRSS16	6	27247701	27256624
ENSG00000112812	GTExv8.ALL.Esophagus_Muscularis	rs4713118	6.27301	rs6938200	0.0381308	5.46335	3.68248	339	4.48772	7.19889e-06	0.00153696	PRSS16	6	27247701	27256624
ENSG00000112812	GTExv8.ALL.Brain_Cerebellar_Hemisphere	rs4713118	6.27301	rs4452638	0.108697	5.63712	5.49645	338	4.85172	1.22393e-06	0.000269306	PRSS16	6	27247701	27256624
ENSG00000112812	GTExv8.ALL.Adipose_Subcutaneous	rs4713118	6.27301	rs6913660	0.0263089	4.93052	4.12477	339	5.47222	4.44424e-08	1.33352e-05	PRSS16	6	27247701	27256624
ENSG00000112812	GTExv8.ALL.Brain_Cerebellum	rs4713118	6.27301	rs13219354	0.218473	7.36529	5.51559	335	5.18486	2.16175e-07	4.6934e-05	PRSS16	6	27247701	27256624
ENSG00000112812	GTExv8.ALL.Artery_Aorta	rs4713118	6.27301	rs6915678	0.0303385	6.18309	3.10468	339	3.96657	7.29137e-05	0.012998	PRSS16	6	27247701	27256624
ENSG00000112812	GTExv8.ALL.Skin_Sun_Exposed_Lower_leg	rs4713118	6.27301	rs6938200	0.0771707	7.24518	3.68248	339	3.68248	0.000230973	0.0353234	PRSS16	6	27247701	27256624
ENSG00000112812	GTExv8.ALL.Nerve_Tibial	rs4713118	6.27301	rs6915678	0.0266012	4.95985	3.10468	339	4.03031	5.57034e-05	0.0104098	PRSS16	6	27247701	27256624
ENSG00000112812	GTExv8.ALL.Heart_Atrial_Appendage	rs4713118	6.27301	rs6938200	0.00470101	4.10597	3.68248	339	3.96539	7.32768e-05	0.0119519	PRSS16	6	27247701	27256624
ENSG00000112812	GTExv8.ALL.Spleen	rs4713118	6.27301	rs6938200	0.10608	5.69422	3.68248	338	3.97402	7.06708e-05	0.0091553	PRSS16	6	27247701	27256624
ENSG00000112812	GTExv8.ALL.Uterus	rs4713118	6.27301	rs6938200	0.13074	4.91217	3.68248	339	3.98009	6.88901e-05	0.00744543	PRSS16	6	27247701	27256624
ENSG00000112812	GTExv8.ALL.Esophagus_Gastroesophageal_Junction	rs4713118	6.27301	rs6938200	0.0675774	5.50189	3.68248	339	4.70013	2.59999e-06	0.000573452	PRSS16	6	27247701	27256624
ENSG00000112812	GTExv8.ALL.Esophagus_Mucosa	rs4713118	6.27301	rs6904071	0.0479072	5.09484	4.114	339	4.114	3.88854e-05	0.00675533	PRSS16	6	27247701	27256624
ENSG00000112812	GTExv8.ALL.Adrenal_Gland	rs4713118	6.27301	rs6938200	0.242576	8.02261	3.68248	338	3.68455	0.000229109	0.0247308	PRSS16	6	27247701	27256624
ENSG00000112812	GTExv8.ALL.Brain_Nucleus_accumbens_basal_ganglia	rs4713118	6.27301	rs911186	0.0770895	4.274	4.54437	337	4.54437	5.50992e-06	0.000972413	PRSS16	6	27247701	27256624
ENSG00000112812	GTExv8.ALL.Skin_Not_Sun_Exposed_Suprapubic	rs4713118	6.27301	rs6938200	0.116702	7.8311	3.68248	338	3.68248	0.000230973	0.0344611	PRSS16	6	27247701	27256624
ENSG00000112874	GTExv8.ALL.Artery_Tibial	rs463221	4.26203	rs463221	0.129246	8.9627	4.26203	387	4.19005	2.78897e-05	0.00526219	NUDT12	5	103548855	103562790
ENSG00000112874	GTExv8.ALL.Thyroid	rs463221	4.26203	rs10900867	0.123566	8.77133	4.09405	386	4.40496	1.05803e-05	0.00212439	NUDT12	5	103548855	103562790
ENSG00000112874	GTExv8.ALL.Esophagus_Muscularis	rs463221	4.26203	rs463221	0.11616	7.73631	4.26203	387	3.78957	0.000150907	0.0260091	NUDT12	5	103548855	103562790
ENSG00000112874	GTExv8.ALL.Breast_Mammary_Tissue	rs463221	4.26203	rs10900867	0.144609	7.69453	4.09405	387	4.09405	4.23899e-05	0.00691766	NUDT12	5	103548855	103562790
ENSG00000112874	GTExv8.ALL.Cells_Cultured_fibroblasts	rs463221	4.26203	rs463221	0.143379	8.73942	4.26203	387	4.12959	3.63414e-05	0.00674392	NUDT12	5	103548855	103562790
ENSG00000112874	GTExv8.ALL.Minor_Salivary_Gland	rs463221	4.26203	rs10900867	0.207327	5.53962	4.09405	386	4.09405	4.23899e-05	0.00540392	NUDT12	5	103548855	103562790
ENSG00000112874	GTExv8.ALL.Esophagus_Gastroesophageal_Junction	rs463221	4.26203	rs463221	0.0948577	6.19578	4.26203	387	4.22859	2.35162e-05	0.00383366	NUDT12	5	103548855	103562790
ENSG00000112874	GTExv8.ALL.Artery_Coronary	rs463221	4.26203	rs10900867	0.149172	5.73482	4.09405	386	3.68417	0.000229453	0.026651	NUDT12	5	103548855	103562790
ENSG00000112874	GTExv8.ALL.Artery_Aorta	rs463221	4.26203	rs34225	0.168551	8.17372	4.1486	387	4.1486	3.3452e-05	0.00608756	NUDT12	5	103548855	103562790
ENSG00000112874	GTExv8.ALL.Muscle_Skeletal	rs463221	4.26203	rs34225	0.0807433	7.76723	4.1486	387	4.1486	3.3452e-05	0.00691341	NUDT12	5	103548855	103562790
ENSG00000112874	GTExv8.ALL.Adipose_Visceral_Omentum	rs463221	4.26203	rs10900867	0.191769	9.52137	4.09405	387	3.60303	0.000314532	0.0439888	NUDT12	5	103548855	103562790
ENSG00000115594	GTExv8.ALL.Brain_Hippocampus	rs12999517	-3.20833	rs4851616	0.0108183	3.62748	1.6599	521	4.00495	6.20295e-05	0.00742609	IL1R1	2	102064544	102179874
ENSG00000116679	GTExv8.ALL.Brain_Cerebellum	rs12093660	3.56195	rs17379801	0.000306065	-3.2118	2.76501	382	-4.20267	2.63782e-05	0.00389004	IVNS1ABP	1	185296388	185317273
ENSG00000116793	GTExv8.ALL.Thyroid	rs2476601	5.97331	rs1217413	0.0125618	-4.69271	4.59789	493	-4.34162	1.41437e-05	0.00269012	PHTF1	1	113696831	113759489
ENSG00000116793	GTExv8.ALL.Cells_Cultured_fibroblasts	rs2476601	5.97331	rs17359281	0.133556	8.52323	-2.04196	494	-3.99094	6.58123e-05	0.0117918	PHTF1	1	113696831	113759489
ENSG00000116793	GTExv8.ALL.Stomach	rs2476601	5.97331	rs6669008	0.0377552	4.94763	-3.2729	492	-3.60104	0.000316944	0.0358793	PHTF1	1	113696831	113759489
ENSG00000116793	GTExv8.ALL.Adrenal_Gland	rs2476601	5.97331	rs2797409	0.0294773	-3.79862	4.39768	493	-3.97073	7.16534e-05	0.0089115	PHTF1	1	113696831	113759489
ENSG00000116793	GTExv8.ALL.Artery_Tibial	rs2476601	5.97331	rs2797409	0.0281757	-4.92664	4.39768	493	-4.27701	1.89423e-05	0.00384893	PHTF1	1	113696831	113759489
ENSG00000116793	GTExv8.ALL.Brain_Cerebellar_Hemisphere	rs2476601	5.97331	rs17031716	0.178079	-5.75287	4.44018	494	-4.44018	8.98844e-06	0.00159442	PHTF1	1	113696831	113759489
ENSG00000116793	GTExv8.ALL.Colon_Transverse	rs2476601	5.97331	rs1217413	0.0328471	-3.94934	4.59789	494	-4.59789	4.26786e-06	0.000874687	PHTF1	1	113696831	113759489
ENSG00000116793	GTExv8.ALL.Esophagus_Muscularis	rs2476601	5.97331	rs12566340	-0.00186669	-3.52547	4.07819	494	-4.23153	2.32102e-05	0.00446956	PHTF1	1	113696831	113759489
ENSG00000116793	GTExv8.ALL.Brain_Cerebellum	rs2476601	5.97331	rs1217396	0.0403443	-4.22102	4.2673	493	-4.22641	2.37448e-05	0.00356902	PHTF1	1	113696831	113759489
ENSG00000116793	GTExv8.ALL.Adipose_Visceral_Omentum	rs2476601	5.97331	rs1230661	0.028517	-5.07493	4.528	493	-4.22592	2.37965e-05	0.00429874	PHTF1	1	113696831	113759489
ENSG00000116793	GTExv8.ALL.Brain_Caudate_basal_ganglia	rs2476601	5.97331	rs1217389	0.0562405	-4.46536	4.26525	494	-4.23689	2.26642e-05	0.00337084	PHTF1	1	113696831	113759489
ENSG00000118655	GTExv8.ALL.Adrenal_Gland	rs2476601	5.97331	rs2358994	0.0102992	-3.91716	2.81861	468	-3.85644	0.000115051	0.0137126	DCLRE1B	1	113905141	113914086
ENSG00000118655	GTExv8.ALL.Adipose_Subcutaneous	rs2476601	5.97331	rs3761936	-0.00123891	-3.79032	2.56671	467	-4.2166	2.48018e-05	0.00496127	DCLRE1B	1	113905141	113914086
ENSG00000118655	GTExv8.ALL.Artery_Coronary	rs2476601	5.97331	rs11102691	0.000505655	-3.62811	4.24539	468	-4.21794	2.46544e-05	0.00343518	DCLRE1B	1	113905141	113914086
ENSG00000118655	GTExv8.ALL.Artery_Tibial	rs2476601	5.97331	rs2636008	0.00525355	-4.03416	2.96355	468	-3.91216	9.14745e-05	0.0153416	DCLRE1B	1	113905141	113914086
ENSG00000118655	GTExv8.ALL.Spleen	rs2476601	5.97331	rs10776775	0.00245106	-4.30577	1.97006	469	-3.76919	0.000163779	0.0192659	DCLRE1B	1	113905141	113914086
ENSG00000119522	GTExv8.ALL.Esophagus_Muscularis	rs3739827	-3.9501	rs3739827	0.0491724	5.54216	-3.9501	431	-3.8529	0.000116726	0.021229	DENND1A	9	123379654	123930152
ENSG00000119522	GTExv8.ALL.Muscle_Skeletal	rs3739827	-3.9501	rs3739827	0.0330826	5.0017	-3.9501	421	-3.9501	7.81197e-05	0.0145303	DENND1A	9	123379654	123930152
ENSG00000119522	GTExv8.ALL.Esophagus_Mucosa	rs3739827	-3.9501	rs3739827	0.0528851	5.79165	-3.9501	431	-3.87085	0.000108458	0.0168126	DENND1A	9	123379654	123930152
ENSG00000120659	GTExv8.ALL.Pancreas	rs1009822	-3.98863	rs2147354	0.024713	4.36905	3.55369	593	3.64309	0.000269385	0.0373638	TNFSF11	13	42562736	42608013
ENSG00000122642	GTExv8.ALL.Brain_Putamen_basal_ganglia	rs11983766	3.68578	rs17161418	-0.00353146	-3.12359	1.70679	328	-3.68057	0.000232716	0.0334053	FKBP9	7	32957404	33006930
ENSG00000122870	GTExv8.ALL.Brain_Amygdala	rs7911971	-4.66803	rs7084402	0.0235942	4.09195	-3.53031	399	-4.83094	1.35891e-06	0.000173447	BICC1	10	58513140	58831437
ENSG00000122870	GTExv8.ALL.Brain_Putamen_basal_ganglia	rs7911971	-4.66803	rs10763558	0.0703926	4.28203	-3.63032	399	-3.60338	0.000314108	0.0425123	BICC1	10	58513140	58831437
ENSG00000122870	GTExv8.ALL.Brain_Substantia_nigra	rs7911971	-4.66803	rs7068336	0.0248096	3.43246	-3.11845	399	-3.52874	0.00041755	0.0326195	BICC1	10	58513140	58831437
ENSG00000123349	GTExv8.ALL.Cells_Cultured_fibroblasts	rs4759021	3.20059	rs4759021	0.352412	13.241	3.20059	413	3.62553	0.000288365	0.0429268	PFDN5	12	53295291	53299450
ENSG00000123384	GTExv8.ALL.Skin_Not_Sun_Exposed_Suprapubic	rs4759273	-3.08908	rs4759273	0.0267959	4.91075	-3.08908	331	-3.7033	0.00021281	0.0322114	LRP1	12	57128493	57213351
ENSG00000124549	GTExv8.ALL.Whole_Blood	rs11758089	5.09458	rs1535278	0.0209722	-4.52505	3.78208	479	-3.78208	0.000155525	0.0210317	BTN2A3P	6	26421391	26432383
ENSG00000124614	GTExv8.ALL.Colon_Sigmoid	rs2499743	4.23678	rs4711390	0.00504791	4.24405	1.18048	362	3.73594	0.000187017	0.0294878	RPS10	6	34417454	34426125
ENSG00000124614	GTExv8.ALL.Esophagus_Muscularis	rs2499743	4.23678	rs16883475	0.132655	-8.58176	-2.80981	362	3.95329	7.70825e-05	0.0145582	RPS10	6	34417454	34426125
ENSG00000125848	GTExv8.ALL.Colon_Transverse	rs11699420	3.58136	rs6135226	0.00746674	-4.0872	-2.18888	416	3.77933	0.000157254	0.0222672	FLRT3	20	14322985	14337614
ENSG00000127870	GTExv8.ALL.Brain_Hypothalamus	rs543474	4.11297	rs9512166	0.0886844	4.49702	3.47779	512	3.47779	0.000505569	0.0473262	RNF6	13	26132115	26222314
ENSG00000128285	GTExv8.ALL.Whole_Blood	rs5757949	3.60804	rs6002107	0.0224011	-5.39647	-2.48151	295	3.90824	9.29717e-05	0.0136203	MCHR1	22	40678750	40682814
ENSG00000130332	GTExv8.ALL.Brain_Hypothalamus	rs8111911	-4.51792	rs3746285	0.0993034	-5.63187	-3.32809	412	3.95265	7.72894e-05	0.00898899	LSM7	19	2321520	2328611
ENSG00000130332	GTExv8.ALL.Artery_Aorta	rs8111911	-4.51792	rs12460552	0.0788644	-7.08128	-2.56285	416	3.67232	0.00024036	0.0381736	LSM7	19	2321520	2328611
ENSG00000130520	GTExv8.ALL.Breast_Mammary_Tissue	rs8101249	2.81689	rs6792	0.00437043	-4.50595	1.89338	387	-4.00653	6.16181e-05	0.00891718	LSM4	19	18306230	18323274
ENSG00000130764	GTExv8.ALL.Brain_Nucleus_accumbens_basal_ganglia	rs9424303	-2.90951	rs7535775	0.041575	-4.74902	-2.65602	537	3.72699	0.000193779	0.0240947	LRRC47	1	3778559	3796498
ENSG00000132964	GTExv8.ALL.Adrenal_Gland	rs543474	4.11297	rs12873948	0.0425055	-4.64534	3.80831	513	-3.80831	0.000139922	0.0160099	CDK8	13	26254104	26405238
ENSG00000132965	GTExv8.ALL.Spleen	rs9550575	4.13638	rs4075132	0.0978341	5.27125	3.89716	564	3.89716	9.73287e-05	0.0122669	ALOX5AP	13	30713478	30764426
ENSG00000133561	GTExv8.ALL.Esophagus_Muscularis	rs2069459	-3.71227	rs12531207	0.00172827	3.74947	2.4739	465	3.66797	0.000244488	0.0369402	GIMAP6	7	150625375	150632648
ENSG00000134780	GTExv8.ALL.Heart_Atrial_Appendage	rs883724	-3.99296	rs7925523	0.0549546	-5.34796	-3.90189	348	3.90189	9.5445e-05	0.0152434	DAGLA	11	61680391	61747001
ENSG00000134780	GTExv8.ALL.Cells_Cultured_fibroblasts	rs883724	-3.99296	rs4963308	0.0819527	-6.52853	-3.99183	337	3.75026	0.000176648	0.0300939	DAGLA	11	61680391	61747001
ENSG00000135414	GTExv8.ALL.Muscle_Skeletal	rs3741499	3.96446	rs4759229	0.0148783	-4.17619	3.96438	292	-3.82634	0.000130062	0.0223996	GDF11	12	55743280	55757278
ENSG00000137185	GTExv8.ALL.Colon_Transverse	rs9348775	6.20857	rs1150666	0.0948632	-6.01454	4.25767	436	-4.25767	2.0657e-05	0.00349732	ZSCAN9	6	28224886	28233482
ENSG00000137185	GTExv8.ALL.Brain_Nucleus_accumbens_basal_ganglia	rs9348775	6.20857	rs2859356	0.0121696	-3.9191	1.78727	441	-3.65504	0.00025714	0.0305829	ZSCAN9	6	28224886	28233482
ENSG00000137185	GTExv8.ALL.Thyroid	rs9348775	6.20857	rs13212651	0.0400624	5.57125	4.66766	444	4.66766	3.04655e-06	0.000717579	ZSCAN9	6	28224886	28233482
ENSG00000137185	GTExv8.ALL.Brain_Cerebellum	rs9348775	6.20857	rs13218875	0.072203	5.01957	4.59589	441	4.59589	4.30898e-06	0.000783232	ZSCAN9	6	28224886	28233482
ENSG00000137185	GTExv8.ALL.Brain_Cerebellar_Hemisphere	rs9348775	6.20857	rs200979	0.0165913	3.80209	5.75	443	5.75	8.92426e-09	2.35636e-06	ZSCAN9	6	28224886	28233482
ENSG00000137185	GTExv8.ALL.Skin_Not_Sun_Exposed_Suprapubic	rs9348775	6.20857	rs10456357	0.118003	7.88893	-4.04006	437	-4.48536	7.279e-06	0.00152044	ZSCAN9	6	28224886	28233482
ENSG00000137185	GTExv8.ALL.Pituitary	rs9348775	6.20857	rs13218875	0.100344	5.00281	4.59589	443	4.59589	4.30898e-06	0.000872299	ZSCAN9	6	28224886	28233482
ENSG00000137185	GTExv8.ALL.Skin_Sun_Exposed_Lower_leg	rs9348775	6.20857	rs10456357	0.141873	9.57875	-4.04006	443	-5.34116	9.23529e-08	2.71612e-05	ZSCAN9	6	28224886	28233482
ENSG00000137185	GTExv8.ALL.Whole_Blood	rs9348775	6.20857	rs10456357	0.159827	10.5173	-4.04006	436	-4.85613	1.19705e-06	0.000276895	ZSCAN9	6	28224886	28233482
ENSG00000137288	GTExv8.ALL.Colon_Sigmoid	rs530878	7.54792	rs2296330	0.041346	-4.6344	2.2905	510	-4.00103	6.30682e-05	0.0117291	UQCC2	6	33694293	33711727
ENSG00000137288	GTExv8.ALL.Artery_Coronary	rs530878	7.54792	rs3828783	-0.00427176	3.30713	-3.41506	511	-3.62659	0.000287191	0.0314406	UQCC2	6	33694293	33711727
ENSG00000137310	GTExv8.ALL.Skin_Sun_Exposed_Lower_leg	rs1041981	11.0781	rs9264532	0.0348009	-5.31416	-4.40216	174	5.32713	9.97771e-08	2.86111e-05	TCF19	6	31158547	31167159
ENSG00000137310	GTExv8.ALL.Stomach	rs1041981	11.0781	rs1265063	-0.000136721	-3.58164	-1.37563	174	5.85251	4.84199e-09	1.05711e-06	TCF19	6	31158547	31167159
ENSG00000137310	GTExv8.ALL.Skin_Not_Sun_Exposed_Suprapubic	rs1041981	11.0781	rs1265100	0.0303782	6.05998	4.51376	174	5.55828	2.72439e-08	9.48451e-06	TCF19	6	31158547	31167159
ENSG00000137310	GTExv8.ALL.Pituitary	rs1041981	11.0781	rs2233976	0.236953	7.6333	-5.35669	174	-5.35669	8.47594e-08	2.11181e-05	TCF19	6	31158547	31167159
ENSG00000137310	GTExv8.ALL.Brain_Hypothalamus	rs1041981	11.0781	rs2233976	0.208558	6.24106	-5.35669	174	-4.46964	7.83526e-06	0.00107961	TCF19	6	31158547	31167159
ENSG00000137310	GTExv8.ALL.Cells_EBV-transformed_lymphocytes	rs1041981	11.0781	rs1265094	0.0543756	-4.64267	-1.53607	173	-5.77773	7.57156e-09	1.76367e-06	TCF19	6	31158547	31167159
ENSG00000137310	GTExv8.ALL.Brain_Cortex	rs1041981	11.0781	rs2233976	0.0985341	5.15496	-5.35669	173	-3.72303	0.000196843	0.0271196	TCF19	6	31158547	31167159
ENSG00000137310	GTExv8.ALL.Esophagus_Mucosa	rs1041981	11.0781	rs1265100	0.183632	9.6717	4.51376	174	5.0552	4.29935e-07	0.000103143	TCF19	6	31158547	31167159
ENSG00000137310	GTExv8.ALL.Pancreas	rs1041981	11.0781	rs2523591	0.0656827	5.29632	-7.95592	174	-5.63359	1.76501e-08	5.10014e-06	TCF19	6	31158547	31167159
ENSG00000137310	GTExv8.ALL.Cells_Cultured_fibroblasts	rs1041981	11.0781	rs3130923	0.0313737	4.89855	10.1373	174	10.1373	3.77195e-24	4.89976e-21	TCF19	6	31158547	31167159
ENSG00000137310	GTExv8.ALL.Adipose_Visceral_Omentum	rs1041981	11.0781	rs1265087	0.0356438	4.90229	-0.160435	173	5.26386	1.41059e-07	3.39757e-05	TCF19	6	31158547	31167159
ENSG00000137310	GTExv8.ALL.Prostate	rs1041981	11.0781	rs2233955	0.102667	5.47814	-4.67831	173	-4.87728	1.07556e-06	0.000178578	TCF19	6	31158547	31167159
ENSG00000137310	GTExv8.ALL.Brain_Cerebellar_Hemisphere	rs1041981	11.0781	rs3130560	0.196543	6.76931	-6.54375	172	-10.0512	9.07345e-24	5.98938e-21	TCF19	6	31158547	31167159
ENSG00000137310	GTExv8.ALL.Spleen	rs1041981	11.0781	rs2233976	0.209439	6.94686	-5.35669	174	-3.87792	0.000105352	0.0130452	TCF19	6	31158547	31167159
ENSG00000137310	GTExv8.ALL.Brain_Cerebellum	rs1041981	11.0781	rs3130560	0.234825	7.2733	-6.54375	173	-8.50149	1.87168e-17	7.31452e-15	TCF19	6	31158547	31167159
ENSG00000137310	GTExv8.ALL.Colon_Sigmoid	rs1041981	11.0781	rs3130975	0.0726346	5.88954	1.92129	174	3.74275	0.000182021	0.0293377	TCF19	6	31158547	31167159
ENSG00000137312	GTExv8.ALL.Pancreas	rs3130557	9.05461	rs1265099	0.0403626	4.67236	4.26521	77	7.57509	3.58872e-14	1.55549e-11	FLOT1	6	30727709	30742732
ENSG00000137312	GTExv8.ALL.Whole_Blood	rs3130557	9.05461	rs1265099	0.0191612	5.2291	4.26521	77	6.89624	5.33951e-12	2.13338e-09	FLOT1	6	30727709	30742732
ENSG00000137312	GTExv8.ALL.Stomach	rs3130557	9.05461	rs3130557	0.0235913	4.03884	9.05461	77	9.05461	1.37053e-19	8.37807e-17	FLOT1	6	30727709	30742732
ENSG00000137312	GTExv8.ALL.Brain_Caudate_basal_ganglia	rs3130557	9.05461	rs3130557	0.0180574	3.86269	9.05461	77	9.05461	1.37053e-19	5.38718e-17	FLOT1	6	30727709	30742732
ENSG00000137312	GTExv8.ALL.Colon_Transverse	rs3130557	9.05461	rs3130975	-0.000421854	3.77008	1.92129	77	6.9703	3.16269e-12	1.29637e-09	FLOT1	6	30727709	30742732
ENSG00000137312	GTExv8.ALL.Breast_Mammary_Tissue	rs3130557	9.05461	rs3130557	0.042001	4.64443	9.05461	77	9.05461	1.37053e-19	7.00799e-17	FLOT1	6	30727709	30742732
ENSG00000137312	GTExv8.ALL.Small_Intestine_Terminal_Ileum	rs3130557	9.05461	rs2233956	0.0884601	4.48202	7.40827	77	8.41757	3.84372e-17	1.25867e-14	FLOT1	6	30727709	30742732
ENSG00000137312	GTExv8.ALL.Prostate	rs3130557	9.05461	rs3130557	0.0940184	4.82913	9.05461	77	9.05461	1.37053e-19	4.70276e-17	FLOT1	6	30727709	30742732
ENSG00000137312	GTExv8.ALL.Artery_Aorta	rs3130557	9.05461	rs3130557	0.0444323	4.48703	9.05461	77	9.05461	1.37053e-19	7.48226e-17	FLOT1	6	30727709	30742732
ENSG00000137312	GTExv8.ALL.Brain_Cerebellum	rs3130557	9.05461	rs3130557	0.0250125	4.49983	9.05461	77	7.39571	1.40653e-13	4.77975e-11	FLOT1	6	30727709	30742732
ENSG00000137312	GTExv8.ALL.Skin_Sun_Exposed_Lower_leg	rs3130557	9.05461	rs3130557	0.0129869	3.76126	9.05461	77	4.53074	5.87767e-06	0.00124846	FLOT1	6	30727709	30742732
ENSG00000137312	GTExv8.ALL.Adipose_Visceral_Omentum	rs3130557	9.05461	rs3130557	0.0981435	6.84965	9.05461	77	9.05461	1.37053e-19	8.4885e-17	FLOT1	6	30727709	30742732
ENSG00000137312	GTExv8.ALL.Esophagus_Muscularis	rs3130557	9.05461	rs1265099	0.0410098	5.07468	4.26521	77	6.37793	1.79501e-10	7.34534e-08	FLOT1	6	30727709	30742732
ENSG00000137312	GTExv8.ALL.Artery_Tibial	rs3130557	9.05461	rs3130557	0.00389931	3.82819	9.05461	77	5.07182	3.94032e-07	0.000101545	FLOT1	6	30727709	30742732
ENSG00000137312	GTExv8.ALL.Pituitary	rs3130557	9.05461	rs3130557	0.139792	6.00097	9.05461	77	9.05461	1.37053e-19	6.82947e-17	FLOT1	6	30727709	30742732
ENSG00000137312	GTExv8.ALL.Lung	rs3130557	9.05461	rs3130557	0.0966849	7.13883	9.05461	77	9.5545	1.24176e-21	7.52818e-19	FLOT1	6	30727709	30742732
ENSG00000137312	GTExv8.ALL.Thyroid	rs3130557	9.05461	rs3130557	0.139028	9.0852	9.05461	77	9.07305	1.15731e-19	7.46037e-17	FLOT1	6	30727709	30742732
ENSG00000137312	GTExv8.ALL.Brain_Cerebellar_Hemisphere	rs3130557	9.05461	rs3130557	0.0514884	4.17168	9.05461	77	7.63904	2.18852e-14	9.02903e-12	FLOT1	6	30727709	30742732
ENSG00000137312	GTExv8.ALL.Adipose_Subcutaneous	rs3130557	9.05461	rs3130557	0.0321994	4.59758	9.05461	77	9.05461	1.37053e-19	8.22472e-17	FLOT1	6	30727709	30742732
ENSG00000137312	GTExv8.ALL.Esophagus_Gastroesophageal_Junction	rs3130557	9.05461	rs3130564	0.0600717	4.58242	7.32343	77	7.32343	2.4172e-13	1.20844e-10	FLOT1	6	30727709	30742732
ENSG00000137312	GTExv8.ALL.Spleen	rs3130557	9.05461	rs3130557	0.0763562	4.66666	9.05461	77	9.05461	1.37053e-19	6.90945e-17	FLOT1	6	30727709	30742732
ENSG00000137312	GTExv8.ALL.Nerve_Tibial	rs3130557	9.05461	rs3130557	0.0127982	5.44393	9.05461	77	4.82996	1.36559e-06	0.000350899	FLOT1	6	30727709	30742732
ENSG00000137331	GTExv8.ALL.Whole_Blood	rs3130557	9.05461	rs3130557	0.0286624	5.35945	9.05461	78	9.16984	4.73727e-20	2.77604e-17	IER3	6	30743199	30744548
ENSG00000137331	GTExv8.ALL.Spleen	rs3130557	9.05461	rs1265093	0.011258	3.26753	2.23385	78	7.16238	7.92866e-13	3.10891e-10	IER3	6	30743199	30744548
ENSG00000137338	GTExv8.ALL.Skin_Not_Sun_Exposed_Suprapubic	rs2179095	5.93787	rs149990	0.00771709	3.93576	3.78639	412	3.78639	0.000152854	0.0245602	PGBD1	6	28281572	28302549
ENSG00000137338	GTExv8.ALL.Brain_Nucleus_accumbens_basal_ganglia	rs2179095	5.93787	rs7770236	0.0178513	-3.79374	3.9871	416	-4.62025	3.8327e-06	0.000723058	PGBD1	6	28281572	28302549
ENSG00000137411	GTExv8.ALL.Brain_Hypothalamus	rs1811197	9.50925	rs3130557	0.0554515	-4.28838	9.05461	93	-4.12397	3.72398e-05	0.00452985	VARS2	6	30908242	30926459
ENSG00000137411	GTExv8.ALL.Brain_Frontal_Cortex_BA9	rs1811197	9.50925	rs3130557	0.109083	-4.65852	9.05461	93	-8.9694	2.98125e-19	9.92159e-17	VARS2	6	30908242	30926459
ENSG00000137411	GTExv8.ALL.Cells_Cultured_fibroblasts	rs1811197	9.50925	rs2523589	0.0108402	-4.77127	1.85945	93	-5.79164	6.97042e-09	2.68284e-06	VARS2	6	30908242	30926459
ENSG00000137411	GTExv8.ALL.Breast_Mammary_Tissue	rs1811197	9.50925	rs1265048	0.0318055	4.1237	-2.16149	93	-4.69898	2.61466e-06	0.000542013	VARS2	6	30908242	30926459
ENSG00000137411	GTExv8.ALL.Artery_Tibial	rs1811197	9.50925	rs1265048	0.0376317	6.10819	-2.16149	93	-7.82124	5.23051e-15	2.1256e-12	VARS2	6	30908242	30926459
ENSG00000137411	GTExv8.ALL.Skin_Sun_Exposed_Lower_leg	rs1811197	9.50925	rs3130557	0.0363474	-6.2619	9.05461	93	-8.10033	5.48089e-16	3.69799e-13	VARS2	6	30908242	30926459
ENSG00000137411	GTExv8.ALL.Nerve_Tibial	rs1811197	9.50925	rs3130557	0.00767237	-4.81066	9.05461	92	-6.44124	1.18502e-10	4.872e-08	VARS2	6	30908242	30926459
ENSG00000137411	GTExv8.ALL.Spleen	rs1811197	9.50925	rs1265048	-0.00196246	3.24823	-2.16149	93	-4.63806	3.517e-06	0.000752212	VARS2	6	30908242	30926459
ENSG00000137411	GTExv8.ALL.Brain_Putamen_basal_ganglia	rs1811197	9.50925	rs6909321	0.039022	-4.03965	-3.65371	93	3.65371	0.000258481	0.0360125	VARS2	6	30908242	30926459
ENSG00000137411	GTExv8.ALL.Skin_Not_Sun_Exposed_Suprapubic	rs1811197	9.50925	rs1265048	0.0731396	6.25156	-2.16149	93	-5.24531	1.56019e-07	4.93776e-05	VARS2	6	30908242	30926459
ENSG00000137411	GTExv8.ALL.Brain_Cerebellar_Hemisphere	rs1811197	9.50925	rs6909321	0.0323725	-3.68478	-3.65371	92	-4.18419	2.8619e-05	0.00419809	VARS2	6	30908242	30926459
ENSG00000137411	GTExv8.ALL.Small_Intestine_Terminal_Ileum	rs1811197	9.50925	rs2523578	0.0408579	-3.87673	3.75849	93	-4.5917	4.39659e-06	0.000584884	VARS2	6	30908242	30926459
ENSG00000137411	GTExv8.ALL.Brain_Cortex	rs1811197	9.50925	rs2523591	0.0585163	4.32479	-8.11664	92	-6.32426	2.54443e-10	7.71218e-08	VARS2	6	30908242	30926459
ENSG00000137411	GTExv8.ALL.Whole_Blood	rs1811197	9.50925	rs2523578	0.0259745	-5.7755	3.75849	93	-8.32811	8.21463e-17	3.80035e-14	VARS2	6	30908242	30926459
ENSG00000137411	GTExv8.ALL.Cells_EBV-transformed_lymphocytes	rs1811197	9.50925	rs1265048	0.0589389	4.14854	-2.16149	92	-4.84801	1.24707e-06	0.000202793	VARS2	6	30908242	30926459
ENSG00000137411	GTExv8.ALL.Lung	rs1811197	9.50925	rs1265048	0.0517806	5.44105	-2.16149	92	-4.45333	8.45484e-06	0.00167371	VARS2	6	30908242	30926459
ENSG00000137411	GTExv8.ALL.Pancreas	rs1811197	9.50925	rs1265048	0.105248	5.81933	-2.16149	93	-4.58059	4.63655e-06	0.0009187	VARS2	6	30908242	30926459
ENSG00000137411	GTExv8.ALL.Esophagus_Gastroesophageal_Junction	rs1811197	9.50925	rs2523578	0.00852601	-4.27973	3.75849	93	-7.08052	1.43618e-12	5.98329e-10	VARS2	6	30908242	30926459
ENSG00000137411	GTExv8.ALL.Heart_Atrial_Appendage	rs1811197	9.50925	rs1265048	0.004762	4.00707	-2.16149	92	-6.10906	1.00221e-09	4.80183e-07	VARS2	6	30908242	30926459
ENSG00000137411	GTExv8.ALL.Esophagus_Mucosa	rs1811197	9.50925	rs1265048	0.0354914	4.42409	-2.16149	93	-4.59435	4.34105e-06	0.000874809	VARS2	6	30908242	30926459
ENSG00000137411	GTExv8.ALL.Uterus	rs1811197	9.50925	rs2233969	0.0241987	3.3046	-2.72653	93	-4.34559	1.38899e-05	0.00177412	VARS2	6	30908242	30926459
ENSG00000137411	GTExv8.ALL.Colon_Sigmoid	rs1811197	9.50925	rs1265048	0.0495701	4.35074	-2.16149	93	-6.722	1.79246e-11	7.64749e-09	VARS2	6	30908242	30926459
ENSG00000137411	GTExv8.ALL.Liver	rs1811197	9.50925	rs1811197	0.0203073	-4.0626	9.50925	93	-7.45939	8.69232e-14	2.10661e-11	VARS2	6	30908242	30926459
ENSG00000137411	GTExv8.ALL.Artery_Aorta	rs1811197	9.50925	rs1265048	0.0646331	5.15626	-2.16149	93	-5.8356	5.35972e-09	1.67204e-06	VARS2	6	30908242	30926459
ENSG00000137411	GTExv8.ALL.Thyroid	rs1811197	9.50925	rs1265048	0.0480114	7.15996	-2.16149	93	-3.98514	6.74398e-05	0.0121471	VARS2	6	30908242	30926459
ENSG00000137411	GTExv8.ALL.Muscle_Skeletal	rs1811197	9.50925	rs2523578	0.0157507	-4.74623	3.75849	93	-6.0038	1.92758e-09	6.63944e-07	VARS2	6	30908242	30926459
ENSG00000137411	GTExv8.ALL.Pituitary	rs1811197	9.50925	rs1265048	0.0533056	4.39281	-2.16149	93	-6.74714	1.50793e-11	5.14125e-09	VARS2	6	30908242	30926459
ENSG00000137411	GTExv8.ALL.Adipose_Subcutaneous	rs1811197	9.50925	rs2523578	0.0103171	-4.64323	3.75849	93	-6.54452	5.96874e-11	2.14914e-08	VARS2	6	30908242	30926459
ENSG00000137411	GTExv8.ALL.Esophagus_Muscularis	rs1811197	9.50925	rs1265048	0.0250738	5.30027	-2.16149	93	-4.66807	3.04045e-06	0.000746507	VARS2	6	30908242	30926459
ENSG00000137411	GTExv8.ALL.Artery_Coronary	rs1811197	9.50925	rs1265048	0.110552	5.07349	-2.16149	92	-3.63296	0.000280184	0.0314216	VARS2	6	30908242	30926459
ENSG00000137411	GTExv8.ALL.Colon_Transverse	rs1811197	9.50925	rs3130557	0.0322967	-5.05763	9.05461	93	-10.0075	1.41264e-23	1.00015e-20	VARS2	6	30908242	30926459
ENSG00000137486	GTExv8.ALL.Minor_Salivary_Gland	rs1320709	-3.52447	rs1320709	0.174693	5.07894	-3.52447	450	-3.52447	0.000424336	0.0405712	ARRB1	11	75260122	75351705
ENSG00000138688	GTExv8.ALL.Heart_Atrial_Appendage	rs17454584	3.49504	rs1127348	0.00640373	-4.2038	3.42028	316	-4.11223	3.91852e-05	0.00667542	KIAA1109	4	122152333	122362758
ENSG00000139835	GTExv8.ALL.Brain_Frontal_Cortex_BA9	rs2993324	-3.38121	rs9577593	-0.00578017	-2.90096	2.97567	417	-3.47142	0.000517721	0.0497012	GRTP1	13	113324164	113364148
ENSG00000141401	GTExv8.ALL.Esophagus_Mucosa	rs656193	-3.78956	rs640088	0.0874927	-6.85274	-3.70227	450	3.55802	0.000373666	0.0488969	IMPA2	18	11981025	12030877
ENSG00000146112	GTExv8.ALL.Adrenal_Gland	rs3130557	9.05461	rs2074478	0.00315872	3.87323	-4.91107	77	-8.61837	6.79131e-18	2.9887e-15	PPP1R18	6	30676389	30687895
ENSG00000146112	GTExv8.ALL.Thyroid	rs3130557	9.05461	rs3130557	0.0227357	-4.15602	9.05461	77	-9.05461	1.37053e-19	7.99347e-17	PPP1R18	6	30676389	30687895
ENSG00000146112	GTExv8.ALL.Nerve_Tibial	rs3130557	9.05461	rs3130557	0.020931	-4.25354	9.05461	77	-9.05461	1.37053e-19	9.3912e-17	PPP1R18	6	30676389	30687895
ENSG00000146112	GTExv8.ALL.Artery_Tibial	rs3130557	9.05461	rs3130557	0.0703919	-6.55517	9.05461	77	-9.34469	9.21586e-21	5.40971e-18	PPP1R18	6	30676389	30687895
ENSG00000146112	GTExv8.ALL.Esophagus_Muscularis	rs3130557	9.05461	rs3130557	0.0374522	-5.35199	9.05461	77	-9.16464	4.97104e-20	3.48719e-17	PPP1R18	6	30676389	30687895
ENSG00000146112	GTExv8.ALL.Cells_Cultured_fibroblasts	rs3130557	9.05461	rs2233956	0.0391198	-5.22833	7.40827	77	-7.89564	2.88818e-15	2.00093e-12	PPP1R18	6	30676389	30687895
ENSG00000146112	GTExv8.ALL.Prostate	rs3130557	9.05461	rs3130557	0.0509907	-4.32171	9.05461	77	-9.20683	3.35911e-20	1.23495e-17	PPP1R18	6	30676389	30687895
ENSG00000146112	GTExv8.ALL.Esophagus_Gastroesophageal_Junction	rs3130557	9.05461	rs3130557	0.0117113	-3.08803	9.05461	77	-3.80121	0.000143992	0.0207653	PPP1R18	6	30676389	30687895
ENSG00000146112	GTExv8.ALL.Artery_Aorta	rs3130557	9.05461	rs3130557	0.113109	-6.6841	9.05461	77	-9.1583	5.27236e-20	3.28958e-17	PPP1R18	6	30676389	30687895
ENSG00000146828	GTExv8.ALL.Esophagus_Gastroesophageal_Junction	rs2405442	-3.45965	rs4729598	-0.00200535	3.35788	-2.47771	354	-3.93066	8.47127e-05	0.0129645	SLC12A9	7	100826820	100867010
ENSG00000146830	GTExv8.ALL.Brain_Frontal_Cortex_BA9	rs2405442	-3.45965	rs221784	0.0391387	4.71852	-3.15038	319	-3.61421	0.000301268	0.0300786	GIGYF1	7	100679507	100694037
ENSG00000146830	GTExv8.ALL.Ovary	rs2405442	-3.45965	rs4729598	0.0875533	5.6741	-2.47771	318	-3.68294	0.000230563	0.0256361	GIGYF1	7	100679507	100694037
ENSG00000152689	GTExv8.ALL.Cells_Cultured_fibroblasts	rs2123774	3.43745	rs12472160	0.0708711	6.16548	3.3317	643	3.67327	0.00023947	0.0387872	RASGRP3	2	33436324	33564750
ENSG00000154719	GTExv8.ALL.Adipose_Visceral_Omentum	rs17000768	4.39216	rs9984734	0.269939	-11.3558	3.02362	378	-3.68957	0.00022463	0.033013	MRPL39	21	25585656	25607517
ENSG00000161896	GTExv8.ALL.Spleen	rs530878	7.54792	rs602399	0.0416921	4.397	0.450764	517	-4.54982	5.36913e-06	0.00104697	IP6K3	6	33721662	33746905
ENSG00000164694	GTExv8.ALL.Ovary	rs2782552	-3.68931	rs294899	0.0599997	4.72149	-3.49219	570	-3.49219	0.000479076	0.0469267	FNDC1	6	159169400	159272108
ENSG00000166278	GTExv8.ALL.Whole_Blood	rs1041981	11.0781	rs3132445	0.01392	4.10389	10.261	226	10.261	1.05615e-24	7.14119e-22	C2	6	31897785	31945672
ENSG00000166278	GTExv8.ALL.Adipose_Subcutaneous	rs1041981	11.0781	rs1048709	0.0136584	-4.42837	-5.04512	226	5.04512	4.53226e-07	0.000116565	C2	6	31897785	31945672
ENSG00000166278	GTExv8.ALL.Brain_Nucleus_accumbens_basal_ganglia	rs1041981	11.0781	rs9267659	0.0462841	-4.42898	-4.95163	226	5.30045	1.1552e-07	3.00957e-05	C2	6	31897785	31945672
ENSG00000166278	GTExv8.ALL.Testis	rs1041981	11.0781	rs2072633	0.0783365	-5.86387	1.44836	226	4.34688	1.38085e-05	0.00302407	C2	6	31897785	31945672
ENSG00000166508	GTExv8.ALL.Nerve_Tibial	rs4729577	5.23051	rs4134927	0.0495407	6.22742	-2.77082	239	-3.78462	0.000153942	0.0275177	MCM7	7	100092728	100101940
ENSG00000166508	GTExv8.ALL.Brain_Cerebellar_Hemisphere	rs4729577	5.23051	rs4729565	0.0339977	4.12657	-2.65118	266	-3.56374	0.000365603	0.0464105	MCM7	7	100092728	100101940
ENSG00000166508	GTExv8.ALL.Lung	rs4729577	5.23051	rs4134909	0.00969596	-4.56909	2.52795	245	-3.98262	6.81599e-05	0.0112059	MCM7	7	100092728	100101940
ENSG00000166508	GTExv8.ALL.Esophagus_Mucosa	rs4729577	5.23051	rs2285886	0.0199094	-4.82946	3.79504	248	-3.71491	0.00020328	0.0296848	MCM7	7	100092728	100101940
ENSG00000166529	GTExv8.ALL.Brain_Cerebellum	rs4729577	5.23051	rs941289	0.201343	-6.97242	-3.24399	259	4.45073	8.55779e-06	0.00139349	ZSCAN21	7	100049774	100065038
ENSG00000166529	GTExv8.ALL.Kidney_Cortex	rs4729577	5.23051	rs4729568	0.132474	4.34741	4.93805	268	5.02548	5.02169e-07	7.93427e-05	ZSCAN21	7	100049774	100065038
ENSG00000166529	GTExv8.ALL.Brain_Hippocampus	rs4729577	5.23051	rs4729567	0.0971177	4.24574	4.91994	263	4.91994	8.65713e-07	0.000132662	ZSCAN21	7	100049774	100065038
ENSG00000166529	GTExv8.ALL.Skin_Sun_Exposed_Lower_leg	rs4729577	5.23051	rs4729568	0.121015	8.60445	4.93805	234	4.53152	5.85611e-06	0.00124846	ZSCAN21	7	100049774	100065038
ENSG00000166529	GTExv8.ALL.Brain_Substantia_nigra	rs4729577	5.23051	rs4729568	0.0847392	4.40607	4.93805	263	4.57413	4.78195e-06	0.000618351	ZSCAN21	7	100049774	100065038
ENSG00000166529	GTExv8.ALL.Brain_Hypothalamus	rs4729577	5.23051	rs4729568	0.166858	5.96634	4.93805	268	5.10882	3.24171e-07	5.40943e-05	ZSCAN21	7	100049774	100065038
ENSG00000166529	GTExv8.ALL.Stomach	rs4729577	5.23051	rs4729568	0.107338	7.10317	4.93805	247	4.93805	7.89073e-07	0.000133989	ZSCAN21	7	100049774	100065038
ENSG00000166529	GTExv8.ALL.Esophagus_Muscularis	rs4729577	5.23051	rs4729567	0.11461	7.4114	4.91994	243	4.91994	8.65713e-07	0.000223741	ZSCAN21	7	100049774	100065038
ENSG00000166529	GTExv8.ALL.Skin_Not_Sun_Exposed_Suprapubic	rs4729577	5.23051	rs4729568	0.133095	9.06126	4.93805	234	4.58563	4.52613e-06	0.00106444	ZSCAN21	7	100049774	100065038
ENSG00000166529	GTExv8.ALL.Brain_Cortex	rs4729577	5.23051	rs2272338	0.0723774	5.24234	5.22661	267	4.83752	1.31467e-06	0.000284626	ZSCAN21	7	100049774	100065038
ENSG00000166529	GTExv8.ALL.Lung	rs4729577	5.23051	rs4729568	0.172308	9.56116	4.93805	241	4.88431	1.03789e-06	0.000251689	ZSCAN21	7	100049774	100065038
ENSG00000166529	GTExv8.ALL.Artery_Coronary	rs4729577	5.23051	rs2285886	0.0470101	4.763	3.79504	245	4.35906	1.3062e-05	0.00193739	ZSCAN21	7	100049774	100065038
ENSG00000166529	GTExv8.ALL.Pituitary	rs4729577	5.23051	rs4729568	0.120369	5.6459	4.93805	270	4.93805	7.89073e-07	0.000176262	ZSCAN21	7	100049774	100065038
ENSG00000166529	GTExv8.ALL.Esophagus_Gastroesophageal_Junction	rs4729577	5.23051	rs4729568	0.0817981	6.21438	4.93805	251	4.56085	5.09465e-06	0.00103256	ZSCAN21	7	100049774	100065038
ENSG00000166529	GTExv8.ALL.Small_Intestine_Terminal_Ileum	rs4729577	5.23051	rs4729568	0.126023	5.01971	4.93805	263	4.95057	7.3996e-07	0.000108621	ZSCAN21	7	100049774	100065038
ENSG00000166529	GTExv8.ALL.Cells_EBV-transformed_lymphocytes	rs4729577	5.23051	rs3736591	0.112869	4.67778	3.90141	264	4.84332	1.27689e-06	0.000202793	ZSCAN21	7	100049774	100065038
ENSG00000166529	GTExv8.ALL.Colon_Sigmoid	rs4729577	5.23051	rs11558476	0.0940019	-6.05312	-3.26056	261	4.11599	3.85519e-05	0.00735835	ZSCAN21	7	100049774	100065038
ENSG00000166529	GTExv8.ALL.Nerve_Tibial	rs4729577	5.23051	rs11558475	0.126321	-8.45726	-3.24359	235	4.15304	3.28085e-05	0.00652677	ZSCAN21	7	100049774	100065038
ENSG00000166529	GTExv8.ALL.Pancreas	rs4729577	5.23051	rs11558475	0.0858587	-7.12606	-3.24359	242	4.43852	9.05813e-06	0.00165311	ZSCAN21	7	100049774	100065038
ENSG00000166529	GTExv8.ALL.Heart_Left_Ventricle	rs4729577	5.23051	rs4729567	0.0788167	6.41735	4.91994	249	4.8174	1.45439e-06	0.000326994	ZSCAN21	7	100049774	100065038
ENSG00000166529	GTExv8.ALL.Brain_Nucleus_accumbens_basal_ganglia	rs4729577	5.23051	rs3736591	0.168748	6.22158	3.90141	266	3.90141	9.56336e-05	0.0127613	ZSCAN21	7	100049774	100065038
ENSG00000166529	GTExv8.ALL.Brain_Caudate_basal_ganglia	rs4729577	5.23051	rs4729567	0.147231	5.53279	4.91994	267	4.91994	8.65713e-07	0.000164277	ZSCAN21	7	100049774	100065038
ENSG00000166529	GTExv8.ALL.Brain_Frontal_Cortex_BA9	rs4729577	5.23051	rs4729567	0.153109	6.06206	4.91994	265	5.17273	2.30693e-07	3.7149e-05	ZSCAN21	7	100049774	100065038
ENSG00000166529	GTExv8.ALL.Brain_Anterior_cingulate_cortex_BA24	rs4729577	5.23051	rs4727445	0.08117	-4.02034	-3.22549	267	4.27263	1.93184e-05	0.00233192	ZSCAN21	7	100049774	100065038
ENSG00000166529	GTExv8.ALL.Cells_Cultured_fibroblasts	rs4729577	5.23051	rs4727445	0.123058	-9.43197	-3.22549	225	4.05189	5.08046e-05	0.00926249	ZSCAN21	7	100049774	100065038
ENSG00000166529	GTExv8.ALL.Heart_Atrial_Appendage	rs4729577	5.23051	rs12878	0.11206	7.249	4.39883	240	4.45598	8.35117e-06	0.00168597	ZSCAN21	7	100049774	100065038
ENSG00000166529	GTExv8.ALL.Esophagus_Mucosa	rs4729577	5.23051	rs4729568	0.126719	8.00801	4.93805	244	4.93805	7.89073e-07	0.000176682	ZSCAN21	7	100049774	100065038
ENSG00000166529	GTExv8.ALL.Breast_Mammary_Tissue	rs4729577	5.23051	rs4729568	0.140932	7.75283	4.93805	234	4.79523	1.62486e-06	0.000356076	ZSCAN21	7	100049774	100065038
ENSG00000166529	GTExv8.ALL.Brain_Spinal_cord_cervical_c-1	rs4729577	5.23051	rs4729567	0.200599	5.13506	4.91994	268	4.91994	8.65713e-07	0.000122066	ZSCAN21	7	100049774	100065038
ENSG00000166529	GTExv8.ALL.Thyroid	rs4729577	5.23051	rs4729577	0.166292	10.3384	5.23051	233	4.71045	2.4717e-06	0.000593595	ZSCAN21	7	100049774	100065038
ENSG00000166529	GTExv8.ALL.Whole_Blood	rs4729577	5.23051	rs999885	0.0355015	6.22488	4.12453	233	4.49704	6.89047e-06	0.00140854	ZSCAN21	7	100049774	100065038
ENSG00000166529	GTExv8.ALL.Artery_Tibial	rs4729577	5.23051	rs11558475	0.107639	-8.09553	-3.24359	235	4.02941	5.59162e-05	0.00984685	ZSCAN21	7	100049774	100065038
ENSG00000166529	GTExv8.ALL.Brain_Cerebellar_Hemisphere	rs4729577	5.23051	rs4729567	0.100869	5.55086	4.91994	263	4.43007	9.42015e-06	0.00159442	ZSCAN21	7	100049774	100065038
ENSG00000166529	GTExv8.ALL.Spleen	rs4729577	5.23051	rs4729568	0.0372833	4.55284	4.93805	261	4.55539	5.2288e-06	0.00104697	ZSCAN21	7	100049774	100065038
ENSG00000166529	GTExv8.ALL.Adipose_Visceral_Omentum	rs4729577	5.23051	rs4729577	0.114729	8.55374	5.23051	235	4.57422	4.77995e-06	0.000963883	ZSCAN21	7	100049774	100065038
ENSG00000166529	GTExv8.ALL.Adrenal_Gland	rs4729577	5.23051	rs999885	0.0762802	5.24951	4.12453	260	4.87318	1.09819e-06	0.000190386	ZSCAN21	7	100049774	100065038
ENSG00000166529	GTExv8.ALL.Colon_Transverse	rs4729577	5.23051	rs11558476	0.0924194	-7.25286	-3.26056	253	4.74876	2.04672e-06	0.000442773	ZSCAN21	7	100049774	100065038
ENSG00000166529	GTExv8.ALL.Prostate	rs4729577	5.23051	rs4729567	0.217927	7.1434	4.91994	265	4.72867	2.25998e-06	0.000363504	ZSCAN21	7	100049774	100065038
ENSG00000166529	GTExv8.ALL.Brain_Amygdala	rs4729577	5.23051	rs1527423	0.0642303	4.21688	3.7239	267	3.76876	0.000164058	0.0139599	ZSCAN21	7	100049774	100065038
ENSG00000166529	GTExv8.ALL.Adipose_Subcutaneous	rs4729577	5.23051	rs4729567	0.160408	9.74618	4.91994	233	4.30892	1.64057e-05	0.00340797	ZSCAN21	7	100049774	100065038
ENSG00000166925	GTExv8.ALL.Brain_Caudate_basal_ganglia	rs4729577	5.23051	rs2571601	0.0059001	-3.45178	1.07047	307	-3.65871	0.00025349	0.030999	TSC22D4	7	100463359	100479232
ENSG00000167642	GTExv8.ALL.Adrenal_Gland	rs11881082	3.74902	rs7253245	0.0588454	-5.16044	1.83819	361	-3.4861	0.000490126	0.0475256	SPINT2	19	38244035	38292615
ENSG00000168394	GTExv8.ALL.Artery_Tibial	rs2071479	16.5361	rs2071543	0.0296629	-5.70735	13.301	272	-11.9748	4.81763e-33	7.27186e-30	TAP1	6	32845209	32853978
ENSG00000168394	GTExv8.ALL.Muscle_Skeletal	rs2071479	16.5361	rs9357155	0.014655	-4.70603	13.4299	272	-8.24314	1.67751e-16	1.04006e-13	TAP1	6	32845209	32853978
ENSG00000168394	GTExv8.ALL.Adrenal_Gland	rs2071479	16.5361	rs2071543	0.0100107	-4.17429	13.301	272	-9.52153	1.70653e-21	1.22038e-18	TAP1	6	32845209	32853978
ENSG00000168394	GTExv8.ALL.Testis	rs2071479	16.5361	rs2621332	0.202039	8.23497	-1.68509	272	-8.13201	4.22239e-16	2.55394e-13	TAP1	6	32845209	32853978
ENSG00000168394	GTExv8.ALL.Adipose_Subcutaneous	rs2071479	16.5361	rs3763346	0.0444378	6.27128	1.37393	272	-7.81461	5.51341e-15	2.70708e-12	TAP1	6	32845209	32853978
ENSG00000168394	GTExv8.ALL.Thyroid	rs2071479	16.5361	rs2071476	0.00404484	4.16748	1.37858	272	3.96623	7.30178e-05	0.0129612	TAP1	6	32845209	32853978
ENSG00000168394	GTExv8.ALL.Esophagus_Gastroesophageal_Junction	rs2071479	16.5361	rs3763346	0.0681687	6.10898	1.37393	272	-7.81322	5.57437e-15	3.21556e-12	TAP1	6	32845209	32853978
ENSG00000168394	GTExv8.ALL.Colon_Sigmoid	rs2071479	16.5361	rs1351383	0.00559648	4.22321	2.4769	272	-4.39675	1.09884e-05	0.00241512	TAP1	6	32845209	32853978
ENSG00000168394	GTExv8.ALL.Brain_Cerebellum	rs2071479	16.5361	rs2071540	0.0356003	4.1202	-11.1054	272	-11.1054	1.18136e-28	7.10273e-26	TAP1	6	32845209	32853978
ENSG00000168394	GTExv8.ALL.Artery_Aorta	rs2071479	16.5361	rs2071543	0.0711416	-5.78193	13.301	272	-9.20918	3.28624e-20	2.2081e-17	TAP1	6	32845209	32853978
ENSG00000168394	GTExv8.ALL.Brain_Cerebellar_Hemisphere	rs2071479	16.5361	rs2071540	0.11495	4.68194	-11.1054	272	-11.1054	1.18136e-28	9.74774e-26	TAP1	6	32845209	32853978
ENSG00000168394	GTExv8.ALL.Heart_Left_Ventricle	rs2071479	16.5361	rs3763346	0.0394109	5.03214	1.37393	272	-4.00338	6.24427e-05	0.010028	TAP1	6	32845209	32853978
ENSG00000168394	GTExv8.ALL.Cells_Cultured_fibroblasts	rs2071479	16.5361	rs9357155	0.147742	-8.68913	13.4299	272	-13.4456	3.26703e-41	1.69755e-37	TAP1	6	32845209	32853978
ENSG00000168394	GTExv8.ALL.Nerve_Tibial	rs2071479	16.5361	rs3763346	0.0928719	7.24844	1.37393	272	-5.88602	3.95606e-09	1.43512e-06	TAP1	6	32845209	32853978
ENSG00000168394	GTExv8.ALL.Esophagus_Muscularis	rs2071479	16.5361	rs2071543	0.0616642	-5.84133	13.301	272	-12.5516	3.8944e-36	5.46384e-33	TAP1	6	32845209	32853978
ENSG00000168477	GTExv8.ALL.Brain_Cerebellar_Hemisphere	rs660895	14.0216	rs2072634	-0.00553843	-3.59817	-5.06585	160	6.09372	1.10318e-09	3.16612e-07	TNXB	6	32041153	32115334
ENSG00000168477	GTExv8.ALL.Brain_Cerebellum	rs660895	14.0216	rs2072634	0.0154772	-3.9081	-5.06585	161	6.26208	3.79874e-10	1.06039e-07	TNXB	6	32041153	32115334
ENSG00000168477	GTExv8.ALL.Skin_Sun_Exposed_Lower_leg	rs660895	14.0216	rs411337	0.00489781	-3.3147	-5.45466	161	5.45466	4.90654e-08	1.481e-05	TNXB	6	32041153	32115334
ENSG00000168477	GTExv8.ALL.Spleen	rs660895	14.0216	rs3101018	0.0391631	-4.17253	10.2714	160	-12.7765	2.2175e-37	2.60852e-34	TNXB	6	32041153	32115334
ENSG00000168631	GTExv8.ALL.Nerve_Tibial	rs1811197	9.50925	rs2233956	0.0317634	-4.26514	7.40827	92	-5.04186	4.61019e-07	0.00012636	MUCL3	6	30934523	30954221
ENSG00000171792	GTExv8.ALL.Esophagus_Gastroesophageal_Junction	rs7294943	3.58599	rs11062389	0.0544783	-5.29551	3.53424	590	-3.66494	0.000247392	0.0319861	RHNO1	12	2876258	2889524
ENSG00000171792	GTExv8.ALL.Adipose_Subcutaneous	rs7294943	3.58599	rs7134422	0.188833	-10.8678	3.57693	585	-3.62849	0.000285081	0.0427701	RHNO1	12	2876258	2889524
ENSG00000171792	GTExv8.ALL.Skin_Not_Sun_Exposed_Suprapubic	rs7294943	3.58599	rs1860434	0.217243	-10.7225	3.57921	585	-3.62945	0.000284023	0.0406348	RHNO1	12	2876258	2889524
ENSG00000171792	GTExv8.ALL.Small_Intestine_Terminal_Ileum	rs7294943	3.58599	rs11062389	0.0872684	-4.95203	3.53424	594	-3.53424	0.000408951	0.0370405	RHNO1	12	2876258	2889524
ENSG00000171792	GTExv8.ALL.Pancreas	rs7294943	3.58599	rs11062389	0.0243516	-4.44572	3.53424	593	-3.56781	0.000359983	0.0480092	RHNO1	12	2876258	2889524
ENSG00000171792	GTExv8.ALL.Artery_Coronary	rs7294943	3.58599	rs1860434	0.071462	-4.33654	3.57921	594	-3.57921	0.000344638	0.0360147	RHNO1	12	2876258	2889524
ENSG00000171792	GTExv8.ALL.Adipose_Visceral_Omentum	rs7294943	3.58599	rs2074985	0.0987344	-7.21225	3.5804	587	-3.57065	0.000356103	0.0490122	RHNO1	12	2876258	2889524
ENSG00000171792	GTExv8.ALL.Spleen	rs7294943	3.58599	rs2074985	0.144064	-6.39616	3.5804	593	-3.54437	0.000393548	0.0414306	RHNO1	12	2876258	2889524
ENSG00000171792	GTExv8.ALL.Breast_Mammary_Tissue	rs7294943	3.58599	rs2907608	0.0760305	-5.91995	3.58161	592	-3.57688	0.000347725	0.0410316	RHNO1	12	2876258	2889524
ENSG00000171792	GTExv8.ALL.Stomach	rs7294943	3.58599	rs2074985	0.0260907	-4.45265	3.5804	594	-3.5804	0.000343067	0.0372159	RHNO1	12	2876258	2889524
ENSG00000171792	GTExv8.ALL.Cells_Cultured_fibroblasts	rs7294943	3.58599	rs2074985	0.229611	-10.748	3.5804	582	-3.70372	0.000212459	0.0352635	RHNO1	12	2876258	2889524
ENSG00000171792	GTExv8.ALL.Esophagus_Mucosa	rs7294943	3.58599	rs2907608	0.30558	-12.7844	3.58161	584	-3.6289	0.000284632	0.0398326	RHNO1	12	2876258	2889524
ENSG00000171792	GTExv8.ALL.Whole_Blood	rs7294943	3.58599	rs1860434	0.148052	-10.029	3.57921	580	-3.54828	0.000387754	0.0473383	RHNO1	12	2876258	2889524
ENSG00000171792	GTExv8.ALL.Lung	rs7294943	3.58599	rs7294943	0.0791997	-6.88157	3.58599	579	-3.61627	0.000298884	0.0432713	RHNO1	12	2876258	2889524
ENSG00000173253	GTExv8.ALL.Esophagus_Muscularis	rs7043585	-3.51747	rs2063279	0.122947	-7.6316	-2.52	858	3.73392	0.000188525	0.0303525	DMRT2	9	1049858	1057552
ENSG00000175206	GTExv8.ALL.Whole_Blood	rs1994798	-4.00038	rs198358	0.00456357	4.11076	-3.78089	467	-4.32993	1.49159e-05	0.00268573	NPPA	1	11845709	11848345
ENSG00000175309	GTExv8.ALL.Brain_Spinal_cord_cervical_c-1	rs11952173	3.30372	rs4549545	-0.00716008	3.72172	2.97025	430	3.59606	0.000323071	0.0321551	PHYKPL	5	178208471	178232802
ENSG00000176125	GTExv8.ALL.Esophagus_Gastroesophageal_Junction	rs12540832	-3.39228	rs7803865	0.0137048	-5.46929	-3.27305	359	3.72844	0.000192666	0.0258	UFSP1	7	100888721	100889715
ENSG00000176933	GTExv8.ALL.Colon_Transverse	rs9468203	6.26011	rs1150666	0.0637168	-5.02331	4.25767	441	-4.25767	2.0657e-05	0.00349732	TOB2P1	6	28217643	28218634
ENSG00000177000	GTExv8.ALL.Minor_Salivary_Gland	rs1994798	-4.00038	rs198401	0.0165235	4.12718	-3.62969	482	-3.7516	0.00017571	0.0188998	MTHFR	1	11785723	11806920
ENSG00000178297	GTExv8.ALL.Thyroid	rs8111911	-4.51792	rs1865111	0.0527353	6.63815	2.59321	419	3.68311	0.000230406	0.0371318	TMPRSS9	19	2360238	2426239
ENSG00000178297	GTExv8.ALL.Esophagus_Gastroesophageal_Junction	rs8111911	-4.51792	rs743578	0.00720022	4.4958	2.58085	424	4.52525	6.03237e-06	0.00115992	TMPRSS9	19	2360238	2426239
ENSG00000178297	GTExv8.ALL.Colon_Sigmoid	rs8111911	-4.51792	rs757322	0.0311638	-5.2686	-2.45916	429	4.405	1.05784e-05	0.00239767	TMPRSS9	19	2360238	2426239
ENSG00000179344	GTExv8.ALL.Esophagus_Mucosa	rs2071479	16.5361	rs1063355	0.574933	16.9203	-14.6703	227	-13.9501	3.14337e-44	5.27876e-41	HLA-DQB1	6	32659467	32668383
ENSG00000179344	GTExv8.ALL.Lung	rs2071479	16.5361	rs1063355	0.544189	16.7682	-14.6703	227	-13.6669	1.60119e-42	2.58859e-39	HLA-DQB1	6	32659467	32668383
ENSG00000179344	GTExv8.ALL.Whole_Blood	rs2071479	16.5361	rs1063355	0.682502	21.3989	-14.6703	227	-14.5841	3.54331e-48	1.03819e-44	HLA-DQB1	6	32659467	32668383
ENSG00000179344	GTExv8.ALL.Brain_Cerebellum	rs2071479	16.5361	rs1063355	0.545293	10.702	-14.6703	227	-15.9673	2.16043e-57	8.44297e-54	HLA-DQB1	6	32659467	32668383
ENSG00000179344	GTExv8.ALL.Esophagus_Gastroesophageal_Junction	rs2071479	16.5361	rs1063355	0.622952	14.331	-14.6703	227	-14.6703	9.98709e-49	2.49644e-45	HLA-DQB1	6	32659467	32668383
ENSG00000179344	GTExv8.ALL.Brain_Hippocampus	rs2071479	16.5361	rs1063355	0.487196	8.9948	-14.6703	227	-14.5309	7.72303e-48	9.86231e-45	HLA-DQB1	6	32659467	32668383
ENSG00000179344	GTExv8.ALL.Skin_Sun_Exposed_Lower_leg	rs2071479	16.5361	rs1063355	0.710076	20.713	-14.6703	227	-15.6329	4.345e-55	1.66124e-51	HLA-DQB1	6	32659467	32668383
ENSG00000179344	GTExv8.ALL.Minor_Salivary_Gland	rs2071479	16.5361	rs1063355	0.47822	8.3561	-14.6703	226	-14.6703	9.98709e-49	1.14585e-45	HLA-DQB1	6	32659467	32668383
ENSG00000179344	GTExv8.ALL.Muscle_Skeletal	rs2071479	16.5361	rs1063355	0.630778	21.1027	-14.6703	227	-14.2559	4.11977e-46	9.57848e-43	HLA-DQB1	6	32659467	32668383
ENSG00000179344	GTExv8.ALL.Artery_Aorta	rs2071479	16.5361	rs1063355	0.451202	13.2384	-14.6703	227	-13.1317	2.1666e-39	3.1542e-36	HLA-DQB1	6	32659467	32668383
ENSG00000179344	GTExv8.ALL.Brain_Amygdala	rs2071479	16.5361	rs1063355	0.482048	8.25074	-14.6703	226	-14.7424	3.44423e-49	3.2238e-46	HLA-DQB1	6	32659467	32668383
ENSG00000179344	GTExv8.ALL.Adipose_Subcutaneous	rs2071479	16.5361	rs1063355	0.659744	19.5684	-14.6703	227	-16.472	5.83085e-61	3.14924e-57	HLA-DQB1	6	32659467	32668383
ENSG00000179344	GTExv8.ALL.Spleen	rs2071479	16.5361	rs1063355	0.615965	11.821	-14.6703	227	-16.1263	1.66743e-58	3.92291e-55	HLA-DQB1	6	32659467	32668383
ENSG00000179344	GTExv8.ALL.Colon_Transverse	rs2071479	16.5361	rs1063355	0.545152	14.1467	-14.6703	227	-14.1678	1.44946e-45	2.8221e-42	HLA-DQB1	6	32659467	32668383
ENSG00000179344	GTExv8.ALL.Adrenal_Gland	rs2071479	16.5361	rs1063355	0.179169	6.51734	-14.6703	227	-14.6303	1.80054e-48	2.57522e-45	HLA-DQB1	6	32659467	32668383
ENSG00000179344	GTExv8.ALL.Nerve_Tibial	rs2071479	16.5361	rs1063355	0.607356	17.9801	-14.6703	227	-15.9298	3.93722e-57	2.42809e-53	HLA-DQB1	6	32659467	32668383
ENSG00000179344	GTExv8.ALL.Pancreas	rs2071479	16.5361	rs1063355	0.55654	13.0374	-14.6703	227	-13.9888	1.82346e-44	2.52914e-41	HLA-DQB1	6	32659467	32668383
ENSG00000179344	GTExv8.ALL.Cells_EBV-transformed_lymphocytes	rs2071479	16.5361	rs1063355	0.578109	9.23235	-14.6703	227	-16.0872	3.13868e-58	1.09665e-54	HLA-DQB1	6	32659467	32668383
ENSG00000179344	GTExv8.ALL.Heart_Left_Ventricle	rs2071479	16.5361	rs1063355	0.623638	15.5093	-14.6703	227	-14.6703	9.98709e-49	1.68407e-45	HLA-DQB1	6	32659467	32668383
ENSG00000179344	GTExv8.ALL.Breast_Mammary_Tissue	rs2071479	16.5361	rs1063355	0.671044	16.2873	-14.6703	227	-15.6895	1.78533e-55	4.56449e-52	HLA-DQB1	6	32659467	32668383
ENSG00000179344	GTExv8.ALL.Brain_Hypothalamus	rs2071479	16.5361	rs1063355	0.443632	8.80237	-14.6703	226	-14.6704	9.97413e-49	9.58261e-46	HLA-DQB1	6	32659467	32668383
ENSG00000179344	GTExv8.ALL.Thyroid	rs2071479	16.5361	rs1063355	0.63557	19.0974	-14.6703	227	-17.3252	3.03413e-67	1.8581e-63	HLA-DQB1	6	32659467	32668383
ENSG00000179344	GTExv8.ALL.Brain_Frontal_Cortex_BA9	rs2071479	16.5361	rs3891175	0.227791	-6.541	8.68288	227	-16.3786	2.7207e-60	6.79086e-57	HLA-DQB1	6	32659467	32668383
ENSG00000179344	GTExv8.ALL.Stomach	rs2071479	16.5361	rs1063355	0.574347	13.6242	-14.6703	227	-13.9742	2.24027e-44	2.73895e-41	HLA-DQB1	6	32659467	32668383
ENSG00000179344	GTExv8.ALL.Artery_Tibial	rs2071479	16.5361	rs1063355	0.559199	18.0778	-14.6703	227	-15.0586	3.0304e-51	8.00481e-48	HLA-DQB1	6	32659467	32668383
ENSG00000179344	GTExv8.ALL.Vagina	rs2071479	16.5361	rs1063355	0.619007	9.3075	-14.6703	227	-14.6703	9.98709e-49	5.40701e-46	HLA-DQB1	6	32659467	32668383
ENSG00000179344	GTExv8.ALL.Skin_Not_Sun_Exposed_Suprapubic	rs2071479	16.5361	rs1063355	0.65492	18.3961	-14.6703	227	-15.7809	4.20948e-56	1.46546e-52	HLA-DQB1	6	32659467	32668383
ENSG00000179344	GTExv8.ALL.Brain_Nucleus_accumbens_basal_ganglia	rs2071479	16.5361	rs17843604	0.464222	9.94156	-15.3882	227	-15.1326	9.87778e-52	1.80138e-48	HLA-DQB1	6	32659467	32668383
ENSG00000179344	GTExv8.ALL.Brain_Spinal_cord_cervical_c-1	rs2071479	16.5361	rs1063355	0.466888	7.94738	-14.6703	226	-14.6003	2.79614e-48	2.36554e-45	HLA-DQB1	6	32659467	32668383
ENSG00000179344	GTExv8.ALL.Adipose_Visceral_Omentum	rs2071479	16.5361	rs1063355	0.59466	16.691	-14.6703	227	-14.3436	1.16752e-46	2.02471e-43	HLA-DQB1	6	32659467	32668383
ENSG00000179344	GTExv8.ALL.Small_Intestine_Terminal_Ileum	rs2071479	16.5361	rs1063355	0.455987	8.92247	-14.6703	227	-14.6703	9.98709e-49	6.07358e-46	HLA-DQB1	6	32659467	32668383
ENSG00000179344	GTExv8.ALL.Testis	rs2071479	16.5361	rs1063355	0.442241	12.6243	-14.6703	227	-14.2554	4.14718e-46	1.05355e-42	HLA-DQB1	6	32659467	32668383
ENSG00000179344	GTExv8.ALL.Prostate	rs2071479	16.5361	rs1063355	0.581277	11.3513	-14.6703	227	-14.8528	6.67213e-50	1.14471e-46	HLA-DQB1	6	32659467	32668383
ENSG00000179344	GTExv8.ALL.Artery_Coronary	rs2071479	16.5361	rs1063355	0.489621	10.2335	-14.6703	226	-13.5082	1.39963e-41	9.19356e-39	HLA-DQB1	6	32659467	32668383
ENSG00000179344	GTExv8.ALL.Brain_Anterior_cingulate_cortex_BA24	rs2071479	16.5361	rs3891175	0.197708	-6.90576	8.68288	227	-16.3276	6.27988e-60	7.8331e-57	HLA-DQB1	6	32659467	32668383
ENSG00000179344	GTExv8.ALL.Brain_Cerebellar_Hemisphere	rs2071479	16.5361	rs1063355	0.436021	8.94112	-14.6703	227	-15.3031	7.29387e-53	2.40734e-49	HLA-DQB1	6	32659467	32668383
ENSG00000179344	GTExv8.ALL.Pituitary	rs2071479	16.5361	rs17843604	0.501244	11.1	-15.3882	227	-14.047	8.03262e-45	1.30088e-41	HLA-DQB1	6	32659467	32668383
ENSG00000179344	GTExv8.ALL.Brain_Caudate_basal_ganglia	rs2071479	16.5361	rs1063355	0.517867	10.1162	-14.6703	227	-15.5661	1.23785e-54	3.40594e-51	HLA-DQB1	6	32659467	32668383
ENSG00000179344	GTExv8.ALL.Colon_Sigmoid	rs2071479	16.5361	rs1063355	0.582374	13.5996	-14.6703	227	-14.7676	2.37165e-49	8.60079e-46	HLA-DQB1	6	32659467	32668383
ENSG00000179344	GTExv8.ALL.Liver	rs2071479	16.5361	rs1063355	0.4659	9.88617	-14.6703	227	-13.3802	7.89839e-41	5.42356e-38	HLA-DQB1	6	32659467	32668383
ENSG00000179344	GTExv8.ALL.Esophagus_Muscularis	rs2071479	16.5361	rs1063355	0.614903	16.9215	-14.6703	227	-14.3046	2.04905e-46	4.02475e-43	HLA-DQB1	6	32659467	32668383
ENSG00000179344	GTExv8.ALL.Kidney_Cortex	rs2071479	16.5361	rs1063355	0.33117	5.27797	-14.6703	226	-17.5261	9.0494e-69	1.28682e-65	HLA-DQB1	6	32659467	32668383
ENSG00000179344	GTExv8.ALL.Brain_Cortex	rs2071479	16.5361	rs3891175	0.238984	-7.16844	8.68288	226	-15.7307	9.32247e-56	1.88376e-52	HLA-DQB1	6	32659467	32668383
ENSG00000179344	GTExv8.ALL.Brain_Substantia_nigra	rs2071479	16.5361	rs1063355	0.465291	7.33566	-14.6703	227	-15.3046	7.12152e-53	9.17964e-50	HLA-DQB1	6	32659467	32668383
ENSG00000179344	GTExv8.ALL.Brain_Putamen_basal_ganglia	rs2071479	16.5361	rs1063355	0.533199	9.5221	-14.6703	227	-14.6703	9.98709e-49	6.7584e-46	HLA-DQB1	6	32659467	32668383
ENSG00000179344	GTExv8.ALL.Heart_Atrial_Appendage	rs2071479	16.5361	rs1063355	0.55464	14.3696	-14.6703	227	-14.9651	1.24096e-50	3.17106e-47	HLA-DQB1	6	32659467	32668383
ENSG00000179344	GTExv8.ALL.Uterus	rs2071479	16.5361	rs1063355	0.64211	9.04556	-14.6703	227	-14.6703	9.98709e-49	1.40319e-45	HLA-DQB1	6	32659467	32668383
ENSG00000179344	GTExv8.ALL.Ovary	rs2071479	16.5361	rs1063355	0.328931	7.57245	-14.6703	227	-14.6945	6.99303e-49	9.58978e-46	HLA-DQB1	6	32659467	32668383
ENSG00000179604	GTExv8.ALL.Skin_Not_Sun_Exposed_Suprapubic	rs7222791	-3.58061	rs12938083	0.0168058	-5.27108	-3.04065	582	3.84818	0.000119	0.0194193	CDC42EP4	17	73283624	73312005
ENSG00000180176	GTExv8.ALL.Thyroid	rs3842727	-5.0018	rs3842756	0.109852	-8.07296	-4.8711	396	4.63266	3.60996e-06	0.00083424	TH	11	2163929	2171877
ENSG00000180190	GTExv8.ALL.Esophagus_Gastroesophageal_Junction	rs2084414	3.81035	rs2906349	-0.00304781	3.53931	-1.52129	456	-3.52728	0.000419848	0.0489261	TDRP	8	489792	545781
ENSG00000180190	GTExv8.ALL.Esophagus_Muscularis	rs2084414	3.81035	rs1703896	0.026055	-5.57734	1.16349	454	-4.66021	3.15881e-06	0.000756651	TDRP	8	489792	545781
ENSG00000181027	GTExv8.ALL.Uterus	rs10413222	-4.85397	rs3848528	0.122827	5.56096	-3.49991	336	-3.70796	0.000208938	0.0209684	FKRP	19	46746046	46776988
ENSG00000181027	GTExv8.ALL.Adipose_Subcutaneous	rs10413222	-4.85397	rs3848528	0.42957	15.8047	-3.49991	334	-3.61227	0.000303525	0.0449133	FKRP	19	46746046	46776988
ENSG00000181027	GTExv8.ALL.Muscle_Skeletal	rs10413222	-4.85397	rs3848528	0.259197	14.2316	-3.49991	333	-3.90973	9.23976e-05	0.0165249	FKRP	19	46746046	46776988
ENSG00000181027	GTExv8.ALL.Ovary	rs10413222	-4.85397	rs3786706	0.331215	7.61195	-4.39503	337	-4.14228	3.43868e-05	0.00456346	FKRP	19	46746046	46776988
ENSG00000181027	GTExv8.ALL.Lung	rs10413222	-4.85397	rs3848528	0.31728	12.9065	-3.49991	338	-3.85639	0.000115075	0.0186037	FKRP	19	46746046	46776988
ENSG00000181027	GTExv8.ALL.Brain_Spinal_cord_cervical_c-1	rs10413222	-4.85397	rs3848528	0.246987	5.77009	-3.49991	337	-3.49991	0.000465419	0.0449993	FKRP	19	46746046	46776988
ENSG00000181027	GTExv8.ALL.Pituitary	rs10413222	-4.85397	rs3848528	0.347204	9.13054	-3.49991	338	-3.96625	7.30136e-05	0.0105107	FKRP	19	46746046	46776988
ENSG00000181027	GTExv8.ALL.Liver	rs10413222	-4.85397	rs3848528	0.145906	5.8506	-3.49991	338	-3.908	9.30629e-05	0.0109548	FKRP	19	46746046	46776988
ENSG00000181027	GTExv8.ALL.Artery_Coronary	rs10413222	-4.85397	rs3848528	0.353387	8.69858	-3.49991	338	-3.49991	0.000465419	0.0465216	FKRP	19	46746046	46776988
ENSG00000181027	GTExv8.ALL.Heart_Atrial_Appendage	rs10413222	-4.85397	rs3848528	0.366976	11.7116	-3.49991	337	-3.60113	0.000316836	0.0467089	FKRP	19	46746046	46776988
ENSG00000181027	GTExv8.ALL.Artery_Aorta	rs10413222	-4.85397	rs3848528	0.369373	12.2115	-3.49991	338	-3.84201	0.000122033	0.0204992	FKRP	19	46746046	46776988
ENSG00000181027	GTExv8.ALL.Stomach	rs10413222	-4.85397	rs3848528	0.309106	10.0195	-3.49991	338	-3.49991	0.000465419	0.0474184	FKRP	19	46746046	46776988
ENSG00000181027	GTExv8.ALL.Heart_Left_Ventricle	rs10413222	-4.85397	rs3848528	0.309443	11.2942	-3.49991	337	-3.89081	9.99109e-05	0.0149755	FKRP	19	46746046	46776988
ENSG00000181027	GTExv8.ALL.Brain_Hypothalamus	rs10413222	-4.85397	rs3848528	0.0777287	5.12658	-3.49991	338	-3.56285	0.000366848	0.0391101	FKRP	19	46746046	46776988
ENSG00000181027	GTExv8.ALL.Minor_Salivary_Gland	rs10413222	-4.85397	rs2871987	0.0662955	4.98236	-4.32755	337	-3.80216	0.00014344	0.0170249	FKRP	19	46746046	46776988
ENSG00000181027	GTExv8.ALL.Breast_Mammary_Tissue	rs10413222	-4.85397	rs3848528	0.336185	11.582	-3.49991	338	-3.76183	0.000168675	0.0212088	FKRP	19	46746046	46776988
ENSG00000181027	GTExv8.ALL.Adrenal_Gland	rs10413222	-4.85397	rs3848528	0.238668	7.59145	-3.49991	337	-3.6454	0.000266978	0.0282484	FKRP	19	46746046	46776988
ENSG00000181027	GTExv8.ALL.Kidney_Cortex	rs10413222	-4.85397	rs3848528	0.265109	5.13481	-3.49991	337	-3.94003	8.14708e-05	0.00827511	FKRP	19	46746046	46776988
ENSG00000181027	GTExv8.ALL.Spleen	rs10413222	-4.85397	rs3848528	0.256461	7.73654	-3.49991	338	-3.53432	0.000408821	0.0418182	FKRP	19	46746046	46776988
ENSG00000181027	GTExv8.ALL.Pancreas	rs10413222	-4.85397	rs3848528	0.203076	8.62501	-3.49991	338	-4.051	5.0999e-05	0.00832851	FKRP	19	46746046	46776988
ENSG00000181126	GTExv8.ALL.Brain_Substantia_nigra	rs3129054	-5.12779	rs3129063	0.10875	-3.76552	4.45582	40	-4.45582	8.35727e-06	0.00089771	HLA-V	6	29790954	29797811
ENSG00000181126	GTExv8.ALL.Lung	rs3129054	-5.12779	rs375984	0.0659781	-6.81642	4.31583	41	-4.03551	5.44849e-05	0.00911214	HLA-V	6	29790954	29797811
ENSG00000182477	GTExv8.ALL.Ovary	rs4713118	6.27301	rs4713135	0.326978	8.05119	4.54579	495	4.51117	6.447e-06	0.00110512	OR2B8P	6	28053228	28054165
ENSG00000182477	GTExv8.ALL.Nerve_Tibial	rs4713118	6.27301	rs4713135	0.166963	9.558	4.54579	496	4.54579	5.47302e-06	0.00127366	OR2B8P	6	28053228	28054165
ENSG00000182477	GTExv8.ALL.Testis	rs4713118	6.27301	rs4713135	0.225273	8.6765	4.54579	496	4.54579	5.47302e-06	0.00131167	OR2B8P	6	28053228	28054165
ENSG00000182477	GTExv8.ALL.Thyroid	rs4713118	6.27301	rs4713135	0.427442	15.7173	4.54579	496	4.54579	5.47302e-06	0.00121879	OR2B8P	6	28053228	28054165
ENSG00000182477	GTExv8.ALL.Prostate	rs4713118	6.27301	rs4713135	0.306388	8.30505	4.54579	496	4.54579	5.47302e-06	0.000804846	OR2B8P	6	28053228	28054165
ENSG00000182477	GTExv8.ALL.Pituitary	rs4713118	6.27301	rs4713135	0.434466	10.1831	4.54579	493	4.54579	5.47302e-06	0.000958222	OR2B8P	6	28053228	28054165
ENSG00000182952	GTExv8.ALL.Stomach	rs11758089	5.09458	rs1535278	0.0880121	-6.2484	3.78208	455	-3.78208	0.000155525	0.0190145	HMGN4	6	26538366	26546933
ENSG00000182993	GTExv8.ALL.Brain_Cerebellum	rs7132680	4.01261	rs2075268	0.185451	7.32294	2.87957	367	3.72768	0.000193251	0.0251741	C12orf60	12	14803572	14906586
ENSG00000184357	GTExv8.ALL.Skin_Not_Sun_Exposed_Suprapubic	rs4713118	6.27301	rs13218875	0.0319953	-4.27757	4.59589	525	-4.59589	4.30898e-06	0.00106444	HIST1H1B	6	27866849	27867529
ENSG00000185955	GTExv8.ALL.Esophagus_Gastroesophageal_Junction	rs4729577	5.23051	rs11769700	-0.00298954	3.18727	0.718398	308	4.21434	2.50514e-05	0.00399703	C7orf61	7	100456620	100464260
ENSG00000186153	GTExv8.ALL.Brain_Substantia_nigra	rs1922617	-3.63642	rs11641213	0.135643	-4.54956	-3.58114	862	3.58114	0.000342092	0.0275598	WWOX	16	78099430	79212667
ENSG00000186153	GTExv8.ALL.Brain_Anterior_cingulate_cortex_BA24	rs1922617	-3.63642	rs1922617	0.0522412	-4.11666	-3.63642	865	3.63642	0.000276451	0.0295566	WWOX	16	78099430	79212667
ENSG00000186153	GTExv8.ALL.Brain_Cerebellar_Hemisphere	rs1922617	-3.63642	rs1922617	0.106291	-4.45674	-3.63642	863	3.63642	0.000276451	0.0364971	WWOX	16	78099430	79212667
ENSG00000186205	GTExv8.ALL.Brain_Frontal_Cortex_BA9	rs4131748	-3.38194	rs2786617	-0.00575496	-3.40218	-2.55405	411	4.25554	2.08547e-05	0.00242109	MARC1	1	220786913	220819659
ENSG00000187626	GTExv8.ALL.Whole_Blood	rs7776351	6.11386	rs13218875	0.00422187	4.41653	4.59589	424	3.95148	7.7669e-05	0.0115714	ZKSCAN4	6	28241697	28252269
ENSG00000187763	GTExv8.ALL.Pituitary	rs4713118	6.27301	rs9380047	0.286618	8.4311	4.574	496	4.574	4.78505e-06	0.00093932	OR2B7P	6	28046434	28047367
ENSG00000187763	GTExv8.ALL.Testis	rs4713118	6.27301	rs16893666	0.197356	8.1359	4.5895	500	4.5895	4.44309e-06	0.00117666	OR2B7P	6	28046434	28047367
ENSG00000188186	GTExv8.ALL.Adipose_Subcutaneous	rs4729577	5.23051	rs11540426	0.00416372	-3.84357	-1.93374	249	4.64966	3.32491e-06	0.000835247	LAMTOR4	7	100148907	100155944
ENSG00000188186	GTExv8.ALL.Spleen	rs4729577	5.23051	rs1918353	0.118501	5.287	3.54742	271	3.54742	0.000389023	0.0414306	LAMTOR4	7	100148907	100155944
ENSG00000188186	GTExv8.ALL.Brain_Cerebellum	rs4729577	5.23051	rs3736591	0.440456	9.62111	3.90141	267	4.08182	4.46853e-05	0.00646778	LAMTOR4	7	100148907	100155944
ENSG00000188186	GTExv8.ALL.Brain_Cerebellar_Hemisphere	rs4729577	5.23051	rs12878	0.492133	9.37695	4.39883	271	4.39883	1.08836e-05	0.00179606	LAMTOR4	7	100148907	100155944
ENSG00000188186	GTExv8.ALL.Stomach	rs4729577	5.23051	rs7785392	-0.00220126	3.83858	3.26854	261	3.8224	0.00013216	0.0168311	LAMTOR4	7	100148907	100155944
ENSG00000188766	GTExv8.ALL.Skin_Sun_Exposed_Lower_leg	rs11881082	3.74902	rs4491650	0.00411545	-3.67526	2.31028	373	-4.63381	3.59004e-06	0.000807407	SPRED3	19	38388421	38399587
ENSG00000196126	GTExv8.ALL.Stomach	rs2071479	16.5361	rs28366298	0.171367	-7.55105	12.8233	239	-7.81044	5.69898e-15	2.18658e-12	HLA-DRB1	6	32578769	32589848
ENSG00000196126	GTExv8.ALL.Spleen	rs2071479	16.5361	rs477515	0.225692	-7.43856	13.3447	239	-4.15839	3.20496e-05	0.00435011	HLA-DRB1	6	32578769	32589848
ENSG00000196126	GTExv8.ALL.Artery_Aorta	rs2071479	16.5361	rs477515	0.183743	-8.86654	13.3447	239	-5.8922	3.81097e-09	1.23292e-06	HLA-DRB1	6	32578769	32589848
ENSG00000196126	GTExv8.ALL.Brain_Amygdala	rs2071479	16.5361	rs477515	0.245675	-5.82484	13.3447	238	-13.3447	1.27147e-40	5.95047e-38	HLA-DRB1	6	32578769	32589848
ENSG00000196126	GTExv8.ALL.Brain_Cortex	rs2071479	16.5361	rs9270856	0.215714	7.51349	-12.4339	238	-15.3899	1.91233e-53	2.3814e-50	HLA-DRB1	6	32578769	32589848
ENSG00000196126	GTExv8.ALL.Lung	rs2071479	16.5361	rs28366298	0.366711	-13.8443	12.8233	239	-10.6463	1.81353e-26	1.75913e-23	HLA-DRB1	6	32578769	32589848
ENSG00000196126	GTExv8.ALL.Nerve_Tibial	rs2071479	16.5361	rs28366298	0.123229	-8.53313	12.8233	239	-15.1616	6.34988e-52	2.61065e-48	HLA-DRB1	6	32578769	32589848
ENSG00000196126	GTExv8.ALL.Artery_Tibial	rs2071479	16.5361	rs477515	0.138567	-10.1521	13.3447	239	-15.4047	1.52097e-53	5.35687e-50	HLA-DRB1	6	32578769	32589848
ENSG00000196126	GTExv8.ALL.Skin_Sun_Exposed_Lower_leg	rs2071479	16.5361	rs28366298	0.278938	-13.01	12.8233	239	-15.2397	1.92809e-52	5.52879e-49	HLA-DRB1	6	32578769	32589848
ENSG00000196126	GTExv8.ALL.Minor_Salivary_Gland	rs2071479	16.5361	rs9270856	0.121898	5.02826	-12.4339	238	-12.5261	5.37133e-36	3.69762e-33	HLA-DRB1	6	32578769	32589848
ENSG00000196126	GTExv8.ALL.Cells_Cultured_fibroblasts	rs2071479	16.5361	rs9270856	0.0856633	6.77881	-12.4339	239	-11.0592	1.97963e-28	5.14307e-25	HLA-DRB1	6	32578769	32589848
ENSG00000196126	GTExv8.ALL.Brain_Cerebellum	rs2071479	16.5361	rs9270856	0.375242	8.90946	-12.4339	239	-12.4339	1.71087e-35	1.67152e-32	HLA-DRB1	6	32578769	32589848
ENSG00000196126	GTExv8.ALL.Brain_Putamen_basal_ganglia	rs2071479	16.5361	rs9270856	0.298142	7.34605	-12.4339	239	-14.8249	1.0106e-49	9.57441e-47	HLA-DRB1	6	32578769	32589848
ENSG00000196126	GTExv8.ALL.Pituitary	rs2071479	16.5361	rs9270856	0.231745	7.49781	-12.4339	239	-11.587	4.79442e-31	3.88229e-28	HLA-DRB1	6	32578769	32589848
ENSG00000196126	GTExv8.ALL.Brain_Hypothalamus	rs2071479	16.5361	rs9270856	0.0756952	5.52627	-12.4339	238	-14.0402	8.84797e-45	6.7917e-42	HLA-DRB1	6	32578769	32589848
ENSG00000196126	GTExv8.ALL.Muscle_Skeletal	rs2071479	16.5361	rs9270856	0.18445	11.4435	-12.4339	239	-15.1164	1.26242e-51	3.91352e-48	HLA-DRB1	6	32578769	32589848
ENSG00000196126	GTExv8.ALL.Testis	rs2071479	16.5361	rs9271055	0.418298	11.7161	-9.13957	239	-10.9257	8.68722e-28	9.19542e-25	HLA-DRB1	6	32578769	32589848
ENSG00000196126	GTExv8.ALL.Brain_Caudate_basal_ganglia	rs2071479	16.5361	rs9270856	0.262824	7.65336	-12.4339	239	-10.0153	1.3063e-23	6.53505e-21	HLA-DRB1	6	32578769	32589848
ENSG00000196126	GTExv8.ALL.Adipose_Subcutaneous	rs2071479	16.5361	rs9270856	0.24456	12.0269	-12.4339	239	-14.1733	1.33972e-45	3.60545e-42	HLA-DRB1	6	32578769	32589848
ENSG00000196126	GTExv8.ALL.Brain_Anterior_cingulate_cortex_BA24	rs2071479	16.5361	rs477515	0.212602	-6.91967	13.3447	239	-16.8748	6.89819e-64	2.5813e-60	HLA-DRB1	6	32578769	32589848
ENSG00000196126	GTExv8.ALL.Esophagus_Mucosa	rs2071479	16.5361	rs28366298	0.14708	-9.23961	12.8233	239	-14.3397	1.23551e-46	2.4898e-43	HLA-DRB1	6	32578769	32589848
ENSG00000196126	GTExv8.ALL.Heart_Left_Ventricle	rs2071479	16.5361	rs9270856	0.148365	9.24851	-12.4339	239	-10.7032	9.82743e-27	7.36511e-24	HLA-DRB1	6	32578769	32589848
ENSG00000196126	GTExv8.ALL.Heart_Atrial_Appendage	rs2071479	16.5361	rs9270856	0.350083	11.4364	-12.4339	239	-11.2912	1.44976e-29	1.23487e-26	HLA-DRB1	6	32578769	32589848
ENSG00000196126	GTExv8.ALL.Brain_Frontal_Cortex_BA9	rs2071479	16.5361	rs17843604	0.224332	7.32023	-15.3882	239	-13.2072	7.97003e-40	7.95728e-37	HLA-DRB1	6	32578769	32589848
ENSG00000196126	GTExv8.ALL.Vagina	rs2071479	16.5361	rs9270856	0.0393386	4.00637	-12.4339	239	-14.7253	4.43527e-49	4.00209e-46	HLA-DRB1	6	32578769	32589848
ENSG00000196126	GTExv8.ALL.Small_Intestine_Terminal_Ileum	rs2071479	16.5361	rs532098	0.168867	-6.05084	8.63145	239	-5.6905	1.2667e-08	2.56779e-06	HLA-DRB1	6	32578769	32589848
ENSG00000196126	GTExv8.ALL.Brain_Cerebellar_Hemisphere	rs2071479	16.5361	rs9270856	0.203919	6.6276	-12.4339	239	-14.7453	3.29752e-49	7.25563e-46	HLA-DRB1	6	32578769	32589848
ENSG00000196126	GTExv8.ALL.Whole_Blood	rs2071479	16.5361	rs28366298	0.164643	-10.5611	12.8233	239	-11.1448	7.59317e-29	7.41599e-26	HLA-DRB1	6	32578769	32589848
ENSG00000196126	GTExv8.ALL.Liver	rs2071479	16.5361	rs28366298	0.0980264	-4.91957	12.8233	239	-10.8386	2.25959e-27	1.03439e-24	HLA-DRB1	6	32578769	32589848
ENSG00000196126	GTExv8.ALL.Breast_Mammary_Tissue	rs2071479	16.5361	rs477515	0.142476	-8.17857	13.3447	239	-12.3752	3.5588e-35	3.03289e-32	HLA-DRB1	6	32578769	32589848
ENSG00000196126	GTExv8.ALL.Pancreas	rs2071479	16.5361	rs28366298	0.226197	-8.60311	12.8233	239	-13.9005	6.29222e-44	7.27276e-41	HLA-DRB1	6	32578769	32589848
ENSG00000196126	GTExv8.ALL.Adipose_Visceral_Omentum	rs2071479	16.5361	rs532098	0.137377	-8.62975	8.63145	239	-11.7395	7.99534e-32	8.66594e-29	HLA-DRB1	6	32578769	32589848
ENSG00000196126	GTExv8.ALL.Brain_Nucleus_accumbens_basal_ganglia	rs2071479	16.5361	rs9271055	0.1379	7.08674	-9.13957	239	-10.9641	5.68744e-28	3.45733e-25	HLA-DRB1	6	32578769	32589848
ENSG00000196126	GTExv8.ALL.Prostate	rs2071479	16.5361	rs9270856	0.167093	6.19269	-12.4339	239	-12.4339	1.71087e-35	1.10073e-32	HLA-DRB1	6	32578769	32589848
ENSG00000196126	GTExv8.ALL.Cells_EBV-transformed_lymphocytes	rs2071479	16.5361	rs9270623	0.272438	6.39123	5.87686	239	5.87686	4.18132e-09	1.04354e-06	HLA-DRB1	6	32578769	32589848
ENSG00000196126	GTExv8.ALL.Brain_Substantia_nigra	rs2071479	16.5361	rs477515	0.135823	-4.994	13.3447	239	-13.2604	3.92666e-40	1.68715e-37	HLA-DRB1	6	32578769	32589848
ENSG00000196126	GTExv8.ALL.Colon_Transverse	rs2071479	16.5361	rs9271055	0.0562182	6.85951	-9.13957	239	-4.1269	3.67683e-05	0.00572702	HLA-DRB1	6	32578769	32589848
ENSG00000196126	GTExv8.ALL.Brain_Hippocampus	rs2071479	16.5361	rs28366298	0.139368	-5.41858	12.8233	239	-14.511	1.03272e-47	9.89091e-45	HLA-DRB1	6	32578769	32589848
ENSG00000196126	GTExv8.ALL.Artery_Coronary	rs2071479	16.5361	rs477515	0.0809511	-5.60734	13.3447	238	-12.2045	2.94084e-34	1.69025e-31	HLA-DRB1	6	32578769	32589848
ENSG00000196126	GTExv8.ALL.Skin_Not_Sun_Exposed_Suprapubic	rs2071479	16.5361	rs477515	0.252414	-11.6643	13.3447	239	-15.3483	3.63744e-53	9.49736e-50	HLA-DRB1	6	32578769	32589848
ENSG00000196126	GTExv8.ALL.Thyroid	rs2071479	16.5361	rs28366298	0.253183	-12.3789	12.8233	239	-13.286	2.7915e-40	3.41902e-37	HLA-DRB1	6	32578769	32589848
ENSG00000196126	GTExv8.ALL.Brain_Spinal_cord_cervical_c-1	rs2071479	16.5361	rs9270856	0.0853908	4.30735	-12.4339	238	-12.2691	1.32666e-34	7.48234e-32	HLA-DRB1	6	32578769	32589848
ENSG00000196218	GTExv8.ALL.Brain_Anterior_cingulate_cortex_BA24	rs11881082	3.74902	rs2071088	0.216132	-6.31281	2.6255	390	-3.79586	0.000147134	0.0166841	RYR1	19	38433699	38587564
ENSG00000196218	GTExv8.ALL.Brain_Caudate_basal_ganglia	rs11881082	3.74902	rs11881082	0.175005	-6.23277	3.74902	390	-3.74902	0.00017753	0.0222034	RYR1	19	38433699	38587564
ENSG00000196218	GTExv8.ALL.Brain_Amygdala	rs11881082	3.74902	rs11881082	0.000615879	-3.77053	3.74902	389	-4.06183	4.86894e-05	0.00488285	RYR1	19	38433699	38587564
ENSG00000196218	GTExv8.ALL.Brain_Nucleus_accumbens_basal_ganglia	rs11881082	3.74902	rs11881082	0.13279	-5.67535	3.74902	389	-3.74902	0.00017753	0.0225876	RYR1	19	38433699	38587564
ENSG00000196260	GTExv8.ALL.Lung	rs1811197	9.50925	rs2233956	0.06801	6.16291	7.40827	95	6.14048	8.22712e-10	2.75183e-07	SFTA2	6	30931353	30955636
ENSG00000196260	GTExv8.ALL.Esophagus_Mucosa	rs1811197	9.50925	rs2233956	0.0209449	4.92596	7.40827	96	6.82282	8.92691e-12	3.21241e-09	SFTA2	6	30931353	30955636
ENSG00000196260	GTExv8.ALL.Muscle_Skeletal	rs1811197	9.50925	rs3130977	0.00386489	3.28598	2.30883	96	6.57732	4.78993e-11	1.9368e-08	SFTA2	6	30931353	30955636
ENSG00000196301	GTExv8.ALL.Spleen	rs2071479	16.5361	rs9271055	0.249421	-7.91294	-9.13957	214	9.7964	1.16673e-22	6.33442e-20	HLA-DRB9	6	32459821	32473500
ENSG00000196301	GTExv8.ALL.Thyroid	rs2071479	16.5361	rs9270856	0.168494	-9.90886	-12.4339	214	13.5644	6.51117e-42	8.86098e-39	HLA-DRB9	6	32459821	32473500
ENSG00000196301	GTExv8.ALL.Artery_Aorta	rs2071479	16.5361	rs9270856	0.156384	-7.83956	-12.4339	214	12.7888	1.89349e-37	2.3628e-34	HLA-DRB9	6	32459821	32473500
ENSG00000196301	GTExv8.ALL.Artery_Coronary	rs2071479	16.5361	rs9270856	0.101915	-5.83103	-12.4339	213	13.8738	9.13668e-44	7.00174e-41	HLA-DRB9	6	32459821	32473500
ENSG00000196301	GTExv8.ALL.Lung	rs2071479	16.5361	rs9270856	0.303242	-12.5919	-12.4339	214	13.7088	8.99272e-43	1.74459e-39	HLA-DRB9	6	32459821	32473500
ENSG00000196301	GTExv8.ALL.Adrenal_Gland	rs2071479	16.5361	rs9271775	0.0785315	-5.64476	-8.65566	214	13.103	3.16553e-39	3.622e-36	HLA-DRB9	6	32459821	32473500
ENSG00000196301	GTExv8.ALL.Skin_Not_Sun_Exposed_Suprapubic	rs2071479	16.5361	rs9271775	0.117216	-7.84995	-8.65566	214	4.49487	6.96111e-06	0.00148371	HLA-DRB9	6	32459821	32473500
ENSG00000196301	GTExv8.ALL.Skin_Sun_Exposed_Lower_leg	rs2071479	16.5361	rs9271775	0.073239	-6.76219	-8.65566	214	6.05236	1.42741e-09	5.11639e-07	HLA-DRB9	6	32459821	32473500
ENSG00000196301	GTExv8.ALL.Colon_Transverse	rs2071479	16.5361	rs9270856	0.085859	-6.84161	-12.4339	214	12.0519	1.89595e-33	2.46094e-30	HLA-DRB9	6	32459821	32473500
ENSG00000196301	GTExv8.ALL.Vagina	rs2071479	16.5361	rs9271775	0.113302	-4.65048	-8.65566	214	9.23904	2.4873e-20	7.48125e-18	HLA-DRB9	6	32459821	32473500
ENSG00000196301	GTExv8.ALL.Cells_EBV-transformed_lymphocytes	rs2071479	16.5361	rs9270856	0.335392	-7.06269	-12.4339	214	10.4614	1.29865e-25	6.48211e-23	HLA-DRB9	6	32459821	32473500
ENSG00000196301	GTExv8.ALL.Prostate	rs2071479	16.5361	rs9270856	0.0544271	-4.37542	-12.4339	214	12.5093	6.63865e-36	4.88131e-33	HLA-DRB9	6	32459821	32473500
ENSG00000196301	GTExv8.ALL.Nerve_Tibial	rs2071479	16.5361	rs9270856	0.103008	-9.25418	-12.4339	214	12.4879	8.69303e-36	1.53171e-32	HLA-DRB9	6	32459821	32473500
ENSG00000196301	GTExv8.ALL.Breast_Mammary_Tissue	rs2071479	16.5361	rs9270856	0.129667	-7.86256	-12.4339	214	12.7595	2.75884e-37	2.64504e-34	HLA-DRB9	6	32459821	32473500
ENSG00000196301	GTExv8.ALL.Adipose_Subcutaneous	rs2071479	16.5361	rs9270856	0.265473	-12.536	-12.4339	214	10.1183	4.58189e-24	3.29957e-21	HLA-DRB9	6	32459821	32473500
ENSG00000196301	GTExv8.ALL.Whole_Blood	rs2071479	16.5361	rs9270856	0.212543	-12.0161	-12.4339	214	9.6613	4.40242e-22	2.76409e-19	HLA-DRB9	6	32459821	32473500
ENSG00000196301	GTExv8.ALL.Small_Intestine_Terminal_Ileum	rs2071479	16.5361	rs9271055	0.218879	-6.84684	-9.13957	214	12.547	4.12688e-36	2.19602e-33	HLA-DRB9	6	32459821	32473500
ENSG00000196301	GTExv8.ALL.Adipose_Visceral_Omentum	rs2071479	16.5361	rs9270856	0.251592	-10.9058	-12.4339	214	13.6551	1.88199e-42	2.71979e-39	HLA-DRB9	6	32459821	32473500
ENSG00000196465	GTExv8.ALL.Skin_Sun_Exposed_Lower_leg	rs3741499	3.96446	rs2292239	0.0160606	-4.17253	3.7435	259	-3.7435	0.000181472	0.0297355	MYL6B	12	56152256	56159647
ENSG00000196588	GTExv8.ALL.Brain_Caudate_basal_ganglia	rs5757949	3.60804	rs5758001	0.0127979	3.8947	-2.05226	283	-3.548	0.000388171	0.0435939	MRTFA	22	40410281	40636719
ENSG00000196735	GTExv8.ALL.Liver	rs2071479	16.5361	rs1063355	0.158612	6.03749	-14.6703	220	-15.157	6.81109e-52	9.35389e-49	HLA-DQA1	6	32628179	32647062
ENSG00000196735	GTExv8.ALL.Nerve_Tibial	rs2071479	16.5361	rs1063355	0.296947	12.5978	-14.6703	220	-14.6736	9.51595e-49	2.93424e-45	HLA-DQA1	6	32628179	32647062
ENSG00000196735	GTExv8.ALL.Skin_Sun_Exposed_Lower_leg	rs2071479	16.5361	rs28366298	0.390531	-15.3963	12.8233	220	-16.4505	8.31207e-61	9.53395e-57	HLA-DQA1	6	32628179	32647062
ENSG00000196735	GTExv8.ALL.Adipose_Subcutaneous	rs2071479	16.5361	rs17843604	0.166181	10.2596	-15.3882	220	-18.3911	1.54902e-75	1.67325e-71	HLA-DQA1	6	32628179	32647062
ENSG00000196735	GTExv8.ALL.Brain_Anterior_cingulate_cortex_BA24	rs2071479	16.5361	rs17843604	0.113342	5.15329	-15.3882	220	-15.484	4.44766e-54	4.16078e-51	HLA-DQA1	6	32628179	32647062
ENSG00000196735	GTExv8.ALL.Artery_Aorta	rs2071479	16.5361	rs17843604	0.276683	10.4649	-15.3882	220	-13.8049	2.38105e-43	4.1597e-40	HLA-DQA1	6	32628179	32647062
ENSG00000196735	GTExv8.ALL.Lung	rs2071479	16.5361	rs17843604	0.527816	16.5209	-15.3882	220	-15.3329	4.60608e-53	1.4893e-49	HLA-DQA1	6	32628179	32647062
ENSG00000196735	GTExv8.ALL.Cells_EBV-transformed_lymphocytes	rs2071479	16.5361	rs28366298	0.368955	-7.50504	12.8233	220	-15.7696	5.0335e-56	8.79352e-53	HLA-DQA1	6	32628179	32647062
ENSG00000196735	GTExv8.ALL.Spleen	rs2071479	16.5361	rs477515	0.201276	-7.65803	13.3447	220	-17.1824	3.59558e-66	1.26888e-62	HLA-DQA1	6	32628179	32647062
ENSG00000196735	GTExv8.ALL.Stomach	rs2071479	16.5361	rs1063355	0.335796	10.7437	-14.6703	220	-15.3683	2.6706e-53	5.44179e-50	HLA-DQA1	6	32628179	32647062
ENSG00000196735	GTExv8.ALL.Heart_Atrial_Appendage	rs2071479	16.5361	rs17843604	0.288787	10.7146	-15.3882	220	-15.376	2.37209e-53	9.09221e-50	HLA-DQA1	6	32628179	32647062
ENSG00000196735	GTExv8.ALL.Brain_Frontal_Cortex_BA9	rs2071479	16.5361	rs17843604	0.146697	5.3668	-15.3882	220	-13.0867	3.92361e-39	3.26444e-36	HLA-DQA1	6	32628179	32647062
ENSG00000196735	GTExv8.ALL.Adrenal_Gland	rs2071479	16.5361	rs9273012	0.0771745	-4.62582	3.82478	220	-3.82478	0.000130888	0.0152818	HLA-DQA1	6	32628179	32647062
ENSG00000196735	GTExv8.ALL.Brain_Cortex	rs2071479	16.5361	rs17843604	0.129998	5.46601	-15.3882	219	-15.3882	1.9642e-53	2.3814e-50	HLA-DQA1	6	32628179	32647062
ENSG00000196735	GTExv8.ALL.Brain_Amygdala	rs2071479	16.5361	rs17843604	0.0710839	4.51402	-15.3882	219	-14.6416	1.52429e-48	1.07005e-45	HLA-DQA1	6	32628179	32647062
ENSG00000196735	GTExv8.ALL.Muscle_Skeletal	rs2071479	16.5361	rs17843604	0.211679	12.2679	-15.3882	220	-15.5092	3.00424e-54	2.79395e-50	HLA-DQA1	6	32628179	32647062
ENSG00000196735	GTExv8.ALL.Brain_Hippocampus	rs2071479	16.5361	rs28366298	0.104745	-5.1582	12.8233	220	-6.60703	3.92103e-11	1.00143e-08	HLA-DQA1	6	32628179	32647062
ENSG00000196735	GTExv8.ALL.Artery_Coronary	rs2071479	16.5361	rs17843604	0.201641	6.88778	-15.3882	219	-15.5562	1.44353e-54	3.31868e-51	HLA-DQA1	6	32628179	32647062
ENSG00000196735	GTExv8.ALL.Esophagus_Muscularis	rs2071479	16.5361	rs17843604	0.300584	12.0504	-15.3882	220	-15.697	1.58482e-55	7.78228e-52	HLA-DQA1	6	32628179	32647062
ENSG00000196735	GTExv8.ALL.Esophagus_Gastroesophageal_Junction	rs2071479	16.5361	rs17843604	0.348144	10.7565	-15.3882	220	-15.5863	9.02074e-55	3.38233e-51	HLA-DQA1	6	32628179	32647062
ENSG00000196735	GTExv8.ALL.Artery_Tibial	rs2071479	16.5361	rs17843604	0.252979	12.1747	-15.3882	220	-17.7021	4.03702e-70	4.26552e-66	HLA-DQA1	6	32628179	32647062
ENSG00000196735	GTExv8.ALL.Heart_Left_Ventricle	rs2071479	16.5361	rs17843604	0.298858	11.0646	-15.3882	220	-15.4839	4.45615e-54	1.50284e-50	HLA-DQA1	6	32628179	32647062
ENSG00000196735	GTExv8.ALL.Esophagus_Mucosa	rs2071479	16.5361	rs17843604	0.285529	12.2174	-15.3882	220	-16.3097	8.42489e-60	4.24446e-56	HLA-DQA1	6	32628179	32647062
ENSG00000196735	GTExv8.ALL.Brain_Nucleus_accumbens_basal_ganglia	rs2071479	16.5361	rs17843604	0.038675	4.79504	-15.3882	220	-14.782	1.91394e-49	2.09424e-46	HLA-DQA1	6	32628179	32647062
ENSG00000196735	GTExv8.ALL.Small_Intestine_Terminal_Ileum	rs2071479	16.5361	rs1063355	0.189961	5.96072	-14.6703	220	-14.6703	9.98709e-49	6.07358e-46	HLA-DQA1	6	32628179	32647062
ENSG00000196735	GTExv8.ALL.Colon_Transverse	rs2071479	16.5361	rs17843604	0.309313	10.7201	-15.3882	220	-16.5595	1.36693e-61	5.32281e-58	HLA-DQA1	6	32628179	32647062
ENSG00000196735	GTExv8.ALL.Testis	rs2071479	16.5361	rs17843604	0.19177	8.02031	-15.3882	220	-15.0504	3.42979e-51	1.45217e-47	HLA-DQA1	6	32628179	32647062
ENSG00000196735	GTExv8.ALL.Breast_Mammary_Tissue	rs2071479	16.5361	rs17843604	0.235278	10.0338	-15.3882	220	-15.8566	1.26572e-56	4.85403e-53	HLA-DQA1	6	32628179	32647062
ENSG00000196735	GTExv8.ALL.Brain_Putamen_basal_ganglia	rs2071479	16.5361	rs17843604	0.148187	5.55427	-15.3882	220	-15.4716	5.39427e-54	8.51756e-51	HLA-DQA1	6	32628179	32647062
ENSG00000196735	GTExv8.ALL.Thyroid	rs2071479	16.5361	rs17843604	0.358442	14.3767	-15.3882	220	-16.4454	9.04814e-61	3.69406e-57	HLA-DQA1	6	32628179	32647062
ENSG00000196735	GTExv8.ALL.Brain_Spinal_cord_cervical_c-1	rs2071479	16.5361	rs28366298	0.146147	-4.85591	12.8233	219	-12.8233	1.21349e-37	8.21291e-35	HLA-DQA1	6	32628179	32647062
ENSG00000196735	GTExv8.ALL.Skin_Not_Sun_Exposed_Suprapubic	rs2071479	16.5361	rs28366298	0.368701	-13.9748	12.8233	220	-17.7758	1.08747e-70	1.13575e-66	HLA-DQA1	6	32628179	32647062
ENSG00000196735	GTExv8.ALL.Whole_Blood	rs2071479	16.5361	rs1063355	0.34641	15.3163	-14.6703	220	-15.0157	5.79694e-51	5.09551e-47	HLA-DQA1	6	32628179	32647062
ENSG00000196735	GTExv8.ALL.Adipose_Visceral_Omentum	rs2071479	16.5361	rs1063355	0.245751	11.0786	-14.6703	220	-15.4303	1.02427e-53	2.9605e-50	HLA-DQA1	6	32628179	32647062
ENSG00000196735	GTExv8.ALL.Vagina	rs2071479	16.5361	rs17843604	0.217907	5.84774	-15.3882	220	-16.0361	7.15341e-58	9.68215e-55	HLA-DQA1	6	32628179	32647062
ENSG00000196735	GTExv8.ALL.Pituitary	rs2071479	16.5361	rs17843604	0.226194	7.68108	-15.3882	220	-15.979	1.79096e-57	5.80093e-54	HLA-DQA1	6	32628179	32647062
ENSG00000196735	GTExv8.ALL.Brain_Caudate_basal_ganglia	rs2071479	16.5361	rs17843604	0.258612	7.16533	-15.3882	220	-15.3882	1.9642e-53	3.60301e-50	HLA-DQA1	6	32628179	32647062
ENSG00000196735	GTExv8.ALL.Pancreas	rs2071479	16.5361	rs17843604	0.360592	10.5181	-15.3882	220	-15.3882	1.9642e-53	6.81088e-50	HLA-DQA1	6	32628179	32647062
ENSG00000196735	GTExv8.ALL.Colon_Sigmoid	rs2071479	16.5361	rs1063355	0.286684	9.61167	-14.6703	220	-14.6703	9.98709e-49	2.41454e-45	HLA-DQA1	6	32628179	32647062
ENSG00000196735	GTExv8.ALL.Prostate	rs2071479	16.5361	rs17843604	0.265917	7.77327	-15.3882	220	-15.3882	1.9642e-53	5.05488e-50	HLA-DQA1	6	32628179	32647062
ENSG00000196812	GTExv8.ALL.Brain_Hippocampus	rs4713118	6.27301	rs9468274	0.0605081	-4.28207	4.7639	470	-4.81711	1.45649e-06	0.000214609	ZSCAN16	6	28124609	28130082
ENSG00000196812	GTExv8.ALL.Ovary	rs4713118	6.27301	rs1233708	0.0011521	-3.60068	2.63368	471	-4.40262	1.06949e-05	0.00169226	ZSCAN16	6	28124609	28130082
ENSG00000196812	GTExv8.ALL.Thyroid	rs4713118	6.27301	rs1150683	0.00135603	-3.35917	0.299397	472	3.86918	0.000109201	0.0191071	ZSCAN16	6	28124609	28130082
ENSG00000197062	GTExv8.ALL.Adipose_Subcutaneous	rs742046	6.04273	rs1736895	0.169271	-9.98371	3.257	426	-4.00406	6.22643e-05	0.0115962	ZSCAN26	6	28267010	28278224
ENSG00000197062	GTExv8.ALL.Pancreas	rs742046	6.04273	rs13408	0.0600794	-6.40694	3.36386	425	-4.23923	2.24288e-05	0.00388858	ZSCAN26	6	28267010	28278224
ENSG00000197062	GTExv8.ALL.Lung	rs742046	6.04273	rs12214383	0.112123	-7.86484	3.2589	426	-3.6108	0.00030525	0.043543	ZSCAN26	6	28267010	28278224
ENSG00000197062	GTExv8.ALL.Heart_Atrial_Appendage	rs742046	6.04273	rs1233708	0.0938638	-7.0988	2.63368	425	-4.01761	5.87919e-05	0.0097978	ZSCAN26	6	28267010	28278224
ENSG00000197062	GTExv8.ALL.Vagina	rs742046	6.04273	rs1052215	0.0470203	-4.25351	2.91529	426	-4.33968	1.42689e-05	0.00160941	ZSCAN26	6	28267010	28278224
ENSG00000197062	GTExv8.ALL.Cells_Cultured_fibroblasts	rs742046	6.04273	rs1736895	0.185258	-10.2968	3.257	420	-4.2348	2.28751e-05	0.00466113	ZSCAN26	6	28267010	28278224
ENSG00000197062	GTExv8.ALL.Adrenal_Gland	rs742046	6.04273	rs149951	0.0307351	-5.23347	4.05593	426	-4.85686	1.19262e-06	0.000200676	ZSCAN26	6	28267010	28278224
ENSG00000197062	GTExv8.ALL.Esophagus_Mucosa	rs742046	6.04273	rs12214383	0.110031	-7.97218	3.2589	426	-4.20033	2.66524e-05	0.00488273	ZSCAN26	6	28267010	28278224
ENSG00000197062	GTExv8.ALL.Thyroid	rs742046	6.04273	rs12214383	0.212401	-11.1177	3.2589	426	-3.74037	0.000183752	0.0302261	ZSCAN26	6	28267010	28278224
ENSG00000197062	GTExv8.ALL.Skin_Not_Sun_Exposed_Suprapubic	rs742046	6.04273	rs12214383	0.171517	-9.62969	3.2589	419	-4.51348	6.37722e-06	0.0014171	ZSCAN26	6	28267010	28278224
ENSG00000197062	GTExv8.ALL.Pituitary	rs742046	6.04273	rs12214383	0.31011	-8.68312	3.2589	425	-3.91585	9.0085e-05	0.0126863	ZSCAN26	6	28267010	28278224
ENSG00000197062	GTExv8.ALL.Nerve_Tibial	rs742046	6.04273	rs12214383	0.267003	-12.032	3.2589	426	-3.74676	0.000179134	0.0315633	ZSCAN26	6	28267010	28278224
ENSG00000197062	GTExv8.ALL.Small_Intestine_Terminal_Ileum	rs742046	6.04273	rs203876	0.133285	-5.97655	4.33835	426	-4.223	2.4107e-05	0.00270061	ZSCAN26	6	28267010	28278224
ENSG00000197062	GTExv8.ALL.Breast_Mammary_Tissue	rs742046	6.04273	rs1531681	0.188472	-8.73444	3.24084	426	-4.47308	7.70996e-06	0.00147839	ZSCAN26	6	28267010	28278224
ENSG00000197062	GTExv8.ALL.Colon_Transverse	rs742046	6.04273	rs1225715	0.136542	-8.48543	4.69265	418	-3.95942	7.51332e-05	0.0112526	ZSCAN26	6	28267010	28278224
ENSG00000197062	GTExv8.ALL.Ovary	rs742046	6.04273	rs13408	0.169871	-5.88443	3.36386	425	-3.90375	9.4715e-05	0.0118078	ZSCAN26	6	28267010	28278224
ENSG00000197093	GTExv8.ALL.Pituitary	rs4729577	5.23051	rs3735242	0.00426319	-3.81032	-2.79048	275	4.55888	5.14282e-06	0.000951863	GAL3ST4	7	100159244	100168617
ENSG00000197153	GTExv8.ALL.Testis	rs4713118	6.27301	rs200973	0.402777	11.6973	5.70236	528	5.87469	4.2363e-09	1.63059e-06	HIST1H3J	6	27890382	27893106
ENSG00000197238	GTExv8.ALL.Spleen	rs4713118	6.27301	rs149901	-0.00156401	-3.55588	4.18689	507	-4.65081	3.30627e-06	0.000729239	HIST1H4J	6	27824108	27824480
ENSG00000197251	GTExv8.ALL.Brain_Hypothalamus	rs9380351	-8.17304	rs375555	0.110436	5.41459	7.30872	504	7.5085	5.98101e-14	1.91293e-11	LINC00336	6	33586106	33593338
ENSG00000197251	GTExv8.ALL.Adrenal_Gland	rs9380351	-8.17304	rs375555	0.170938	6.4904	7.30872	504	6.18636	6.15696e-10	1.95689e-07	LINC00336	6	33586106	33593338
ENSG00000197251	GTExv8.ALL.Nerve_Tibial	rs9380351	-8.17304	rs210162	0.025589	4.62736	6.43353	501	4.16199	3.15486e-05	0.00637903	LINC00336	6	33586106	33593338
ENSG00000197251	GTExv8.ALL.Lung	rs9380351	-8.17304	rs375555	0.127426	8.41466	7.30872	502	7.13577	9.62494e-13	3.89008e-10	LINC00336	6	33586106	33593338
ENSG00000197251	GTExv8.ALL.Thyroid	rs9380351	-8.17304	rs210137	0.0361712	5.54297	7.46869	500	7.60777	2.78868e-14	1.21985e-11	LINC00336	6	33586106	33593338
ENSG00000197251	GTExv8.ALL.Brain_Caudate_basal_ganglia	rs9380351	-8.17304	rs210162	0.221483	6.68161	6.43353	504	6.43353	1.24677e-10	3.61103e-08	LINC00336	6	33586106	33593338
ENSG00000197251	GTExv8.ALL.Brain_Substantia_nigra	rs9380351	-8.17304	rs210162	0.196297	5.1199	6.43353	504	6.43353	1.24677e-10	2.67847e-08	LINC00336	6	33586106	33593338
ENSG00000197251	GTExv8.ALL.Brain_Putamen_basal_ganglia	rs9380351	-8.17304	rs210137	0.145487	5.65957	7.46869	504	7.48378	7.22139e-14	2.13798e-11	LINC00336	6	33586106	33593338
ENSG00000197251	GTExv8.ALL.Brain_Frontal_Cortex_BA9	rs9380351	-8.17304	rs210162	0.224941	6.50385	6.43353	504	6.70419	2.0252e-11	4.8142e-09	LINC00336	6	33586106	33593338
ENSG00000197251	GTExv8.ALL.Brain_Hippocampus	rs9380351	-8.17304	rs210162	0.106476	4.58564	6.43353	504	6.43353	1.24677e-10	2.80963e-08	LINC00336	6	33586106	33593338
ENSG00000197251	GTExv8.ALL.Brain_Nucleus_accumbens_basal_ganglia	rs9380351	-8.17304	rs210162	0.178221	6.42945	6.43353	503	6.43353	1.24677e-10	4.26317e-08	LINC00336	6	33586106	33593338
ENSG00000197251	GTExv8.ALL.Colon_Transverse	rs9380351	-8.17304	rs375555	0.0469615	5.62502	7.30872	502	7.34183	2.1069e-13	1.0939e-10	LINC00336	6	33586106	33593338
ENSG00000197279	GTExv8.ALL.Skin_Sun_Exposed_Lower_leg	rs4713118	6.27301	rs149974	0.0231793	-4.46767	4.71947	482	-4.71947	2.36458e-06	0.000553504	ZNF165	6	28080568	28089563
ENSG00000197279	GTExv8.ALL.Nerve_Tibial	rs4713118	6.27301	rs1233704	0.167634	-9.96746	2.75148	483	-4.84151	1.28854e-06	0.000338146	ZNF165	6	28080568	28089563
ENSG00000197279	GTExv8.ALL.Cells_Cultured_fibroblasts	rs4713118	6.27301	rs1225710	0.0680015	-6.74985	4.64942	477	-4.56696	4.9484e-06	0.00116872	ZNF165	6	28080568	28089563
ENSG00000197279	GTExv8.ALL.Artery_Tibial	rs4713118	6.27301	rs1225715	0.0751255	-7.28418	4.69265	477	-4.21217	2.52924e-05	0.00494889	ZNF165	6	28080568	28089563
ENSG00000197279	GTExv8.ALL.Adipose_Visceral_Omentum	rs4713118	6.27301	rs2142730	0.0557455	-5.58333	3.09636	483	-4.48502	7.29065e-06	0.00140483	ZNF165	6	28080568	28089563
ENSG00000197279	GTExv8.ALL.Thyroid	rs4713118	6.27301	rs9295762	0.0643553	-6.51034	2.65264	483	-3.85932	0.000113704	0.0196147	ZNF165	6	28080568	28089563
ENSG00000197279	GTExv8.ALL.Esophagus_Gastroesophageal_Junction	rs4713118	6.27301	rs203878	0.034522	-4.9962	4.6513	482	-4.87651	1.07981e-06	0.00024538	ZNF165	6	28080568	28089563
ENSG00000197279	GTExv8.ALL.Adrenal_Gland	rs4713118	6.27301	rs6912584	-0.00381789	-3.57841	4.57479	483	-4.74535	2.08149e-06	0.000330783	ZNF165	6	28080568	28089563
ENSG00000197279	GTExv8.ALL.Ovary	rs4713118	6.27301	rs1225715	0.103248	-4.56029	4.69265	482	-4.69265	2.69691e-06	0.000504321	ZNF165	6	28080568	28089563
ENSG00000197279	GTExv8.ALL.Colon_Sigmoid	rs4713118	6.27301	rs1225715	0.0908852	-6.96558	4.69265	481	-4.19267	2.75688e-05	0.00540423	ZNF165	6	28080568	28089563
ENSG00000197279	GTExv8.ALL.Heart_Left_Ventricle	rs4713118	6.27301	rs156743	0.0138441	-4.37588	3.74283	483	-5.25512	1.47928e-07	3.56347e-05	ZNF165	6	28080568	28089563
ENSG00000197279	GTExv8.ALL.Artery_Aorta	rs4713118	6.27301	rs1225715	0.0389328	-5.30695	4.69265	483	-5.99498	2.03506e-09	7.04669e-07	ZNF165	6	28080568	28089563
ENSG00000197279	GTExv8.ALL.Adipose_Subcutaneous	rs4713118	6.27301	rs1225710	0.0516834	-6.6729	4.64942	483	-3.98546	6.73498e-05	0.0121252	ZNF165	6	28080568	28089563
ENSG00000197279	GTExv8.ALL.Muscle_Skeletal	rs4713118	6.27301	rs203893	0.114985	-9.46364	4.32614	476	-4.15616	3.23642e-05	0.00684062	ZNF165	6	28080568	28089563
ENSG00000197279	GTExv8.ALL.Esophagus_Mucosa	rs4713118	6.27301	rs16893666	0.0520333	5.34832	4.5895	483	4.5895	4.44309e-06	0.000877815	ZNF165	6	28080568	28089563
ENSG00000197279	GTExv8.ALL.Esophagus_Muscularis	rs4713118	6.27301	rs2791333	0.0612725	-6.48852	4.72524	483	-4.34772	1.37563e-05	0.00270201	ZNF165	6	28080568	28089563
ENSG00000197903	GTExv8.ALL.Esophagus_Mucosa	rs6915987	5.71669	rs13194053	0.0293245	4.35745	4.15315	317	4.15315	3.27933e-05	0.00590045	HIST1H2BK	6	27146418	27146798
ENSG00000197903	GTExv8.ALL.Adipose_Visceral_Omentum	rs6915987	5.71669	rs6938200	0.0421462	4.6099	3.68248	317	3.68248	0.000230973	0.0333794	HIST1H2BK	6	27146418	27146798
ENSG00000198315	GTExv8.ALL.Artery_Tibial	rs4713118	6.27301	rs9380059	0.0151123	-4.90814	4.51237	464	-4.38093	1.18174e-05	0.0026013	ZKSCAN8	6	28141883	28159460
ENSG00000198315	GTExv8.ALL.Thyroid	rs4713118	6.27301	rs203876	0.0195461	5.14735	4.33835	470	3.77728	0.000158548	0.0266013	ZKSCAN8	6	28141883	28159460
ENSG00000198315	GTExv8.ALL.Brain_Amygdala	rs4713118	6.27301	rs1340004	0.0387925	-3.97568	4.55907	455	-4.60731	4.07905e-06	0.000477249	ZKSCAN8	6	28141883	28159460
ENSG00000198315	GTExv8.ALL.Brain_Frontal_Cortex_BA9	rs4713118	6.27301	rs1904840	0.14559	-5.5489	4.48899	468	-4.49806	6.85767e-06	0.00092523	ZKSCAN8	6	28141883	28159460
ENSG00000198315	GTExv8.ALL.Brain_Cerebellar_Hemisphere	rs4713118	6.27301	rs4713135	0.0721412	-4.70955	4.54579	468	-4.45777	8.28156e-06	0.0015619	ZKSCAN8	6	28141883	28159460
ENSG00000198315	GTExv8.ALL.Esophagus_Muscularis	rs4713118	6.27301	rs17767294	0.00424244	-3.29292	3.87612	470	-5.25009	1.52027e-07	4.81631e-05	ZKSCAN8	6	28141883	28159460
ENSG00000198315	GTExv8.ALL.Adipose_Subcutaneous	rs4713118	6.27301	rs17767294	0.0451439	-5.38357	3.87612	470	-3.87612	0.000106134	0.0181977	ZKSCAN8	6	28141883	28159460
ENSG00000198315	GTExv8.ALL.Brain_Nucleus_accumbens_basal_ganglia	rs4713118	6.27301	rs9295762	0.146369	-6.31179	2.65264	466	-4.21392	2.50971e-05	0.00392304	ZKSCAN8	6	28141883	28159460
ENSG00000198315	GTExv8.ALL.Brain_Cerebellum	rs4713118	6.27301	rs9295755	0.0993986	-5.56432	4.39136	466	-4.43903	9.03635e-06	0.00144139	ZKSCAN8	6	28141883	28159460
ENSG00000198315	GTExv8.ALL.Brain_Putamen_basal_ganglia	rs4713118	6.27301	rs1340004	0.108684	-4.74426	4.55907	468	-4.47714	7.56498e-06	0.00143341	ZKSCAN8	6	28141883	28159460
ENSG00000198315	GTExv8.ALL.Muscle_Skeletal	rs4713118	6.27301	rs1904840	0.0431601	-5.81848	4.48899	463	-4.48899	7.15617e-06	0.00175138	ZKSCAN8	6	28141883	28159460
ENSG00000198315	GTExv8.ALL.Brain_Cortex	rs4713118	6.27301	rs200979	0.00845048	-4.36002	5.75	467	-4.27164	1.94039e-05	0.00336075	ZKSCAN8	6	28141883	28159460
ENSG00000198315	GTExv8.ALL.Brain_Caudate_basal_ganglia	rs4713118	6.27301	rs1340004	0.0700637	-5.24481	4.55907	468	-4.57957	4.65927e-06	0.000822879	ZKSCAN8	6	28141883	28159460
ENSG00000198315	GTExv8.ALL.Colon_Transverse	rs4713118	6.27301	rs16893666	0.0448147	-4.65575	4.5895	462	-3.93981	8.15457e-05	0.0117607	ZKSCAN8	6	28141883	28159460
ENSG00000198315	GTExv8.ALL.Brain_Anterior_cingulate_cortex_BA24	rs4713118	6.27301	rs200979	0.0170095	-4.00092	5.75	463	-5.10173	3.36562e-07	5.99722e-05	ZKSCAN8	6	28141883	28159460
ENSG00000198502	GTExv8.ALL.Brain_Cerebellum	rs2071479	16.5361	rs9271055	0.491175	10.1194	-9.13957	262	-9.13957	6.27005e-20	2.88275e-17	HLA-DRB5	6	32517353	32530287
ENSG00000198502	GTExv8.ALL.Brain_Amygdala	rs2071479	16.5361	rs9271055	0.515969	8.22388	-9.13957	261	-9.13957	6.27005e-20	1.60057e-17	HLA-DRB5	6	32517353	32530287
ENSG00000198502	GTExv8.ALL.Cells_EBV-transformed_lymphocytes	rs2071479	16.5361	rs9271055	0.347885	7.17875	-9.13957	262	-8.29581	1.07846e-16	3.76813e-14	HLA-DRB5	6	32517353	32530287
ENSG00000198502	GTExv8.ALL.Pituitary	rs2071479	16.5361	rs9271055	0.598525	11.8921	-9.13957	262	-5.52435	3.30709e-08	8.9264e-06	HLA-DRB5	6	32517353	32530287
ENSG00000198502	GTExv8.ALL.Brain_Cortex	rs2071479	16.5361	rs9271055	0.567986	10.8087	-9.13957	261	-7.85018	4.15435e-15	1.79884e-12	HLA-DRB5	6	32517353	32530287
ENSG00000198502	GTExv8.ALL.Brain_Hypothalamus	rs2071479	16.5361	rs9271055	0.498554	9.2171	-9.13957	261	-10.0695	7.53578e-24	3.61529e-21	HLA-DRB5	6	32517353	32530287
ENSG00000198502	GTExv8.ALL.Heart_Atrial_Appendage	rs2071479	16.5361	rs9271055	0.563658	14.4698	-9.13957	262	-7.80363	6.0153e-15	3.84277e-12	HLA-DRB5	6	32517353	32530287
ENSG00000198502	GTExv8.ALL.Lung	rs2071479	16.5361	rs9271055	0.610302	17.7474	-9.13957	262	-8.36418	6.05358e-17	2.79618e-14	HLA-DRB5	6	32517353	32530287
ENSG00000198502	GTExv8.ALL.Muscle_Skeletal	rs2071479	16.5361	rs9271055	0.615399	20.8172	-9.13957	262	-8.06665	7.22509e-16	3.95255e-13	HLA-DRB5	6	32517353	32530287
ENSG00000198502	GTExv8.ALL.Spleen	rs2071479	16.5361	rs9271055	0.494128	10.6027	-9.13957	262	-4.31556	1.59197e-05	0.00249692	HLA-DRB5	6	32517353	32530287
ENSG00000198502	GTExv8.ALL.Colon_Transverse	rs2071479	16.5361	rs9271055	0.538598	14.0574	-9.13957	262	-5.17263	2.30826e-07	5.44751e-05	HLA-DRB5	6	32517353	32530287
ENSG00000198502	GTExv8.ALL.Brain_Caudate_basal_ganglia	rs2071479	16.5361	rs9271055	0.562531	10.4215	-9.13957	262	-5.50526	3.6863e-08	7.51323e-06	HLA-DRB5	6	32517353	32530287
ENSG00000198502	GTExv8.ALL.Adrenal_Gland	rs2071479	16.5361	rs9271055	0.43314	10.0318	-9.13957	262	-5.49843	3.83182e-08	9.53125e-06	HLA-DRB5	6	32517353	32530287
ENSG00000198502	GTExv8.ALL.Thyroid	rs2071479	16.5361	rs9271055	0.652121	19.3503	-9.13957	262	-9.76534	1.58578e-22	1.1425e-19	HLA-DRB5	6	32517353	32530287
ENSG00000198502	GTExv8.ALL.Artery_Tibial	rs2071479	16.5361	rs9271055	0.62395	19.0736	-9.13957	262	-8.56829	1.0503e-17	5.04429e-15	HLA-DRB5	6	32517353	32530287
ENSG00000198502	GTExv8.ALL.Whole_Blood	rs2071479	16.5361	rs9271055	0.540113	19.0371	-9.13957	262	-8.59041	8.66601e-18	4.48084e-15	HLA-DRB5	6	32517353	32530287
ENSG00000198502	GTExv8.ALL.Adipose_Subcutaneous	rs2071479	16.5361	rs9271055	0.56387	18.1226	-9.13957	262	-7.22233	5.11038e-13	2.04453e-10	HLA-DRB5	6	32517353	32530287
ENSG00000198502	GTExv8.ALL.Skin_Sun_Exposed_Lower_leg	rs2071479	16.5361	rs9271055	0.52083	17.7433	-9.13957	262	-7.85915	3.8676e-15	2.33481e-12	HLA-DRB5	6	32517353	32530287
ENSG00000198502	GTExv8.ALL.Skin_Not_Sun_Exposed_Suprapubic	rs2071479	16.5361	rs9271055	0.543548	16.7693	-9.13957	262	-7.68116	1.57652e-14	9.14732e-12	HLA-DRB5	6	32517353	32530287
ENSG00000198502	GTExv8.ALL.Brain_Spinal_cord_cervical_c-1	rs2071479	16.5361	rs9271055	0.554967	8.35313	-9.13957	261	-4.98793	6.10304e-07	8.97943e-05	HLA-DRB5	6	32517353	32530287
ENSG00000198502	GTExv8.ALL.Brain_Frontal_Cortex_BA9	rs2071479	16.5361	rs9271055	0.563261	9.93959	-9.13957	262	-10.9554	6.26288e-28	2.84221e-25	HLA-DRB5	6	32517353	32530287
ENSG00000198502	GTExv8.ALL.Stomach	rs2071479	16.5361	rs9271055	0.547608	13.3086	-9.13957	262	-8.37117	5.70469e-17	2.90606e-14	HLA-DRB5	6	32517353	32530287
ENSG00000198502	GTExv8.ALL.Liver	rs2071479	16.5361	rs9271055	0.581294	10.9875	-9.13957	262	-4.36176	1.29021e-05	0.00171473	HLA-DRB5	6	32517353	32530287
ENSG00000198502	GTExv8.ALL.Uterus	rs2071479	16.5361	rs9271055	0.514035	8.16953	-9.13957	262	-9.13957	6.27005e-20	1.76188e-17	HLA-DRB5	6	32517353	32530287
ENSG00000198502	GTExv8.ALL.Breast_Mammary_Tissue	rs2071479	16.5361	rs9271055	0.529218	14.487	-9.13957	262	-6.33487	2.37536e-10	9.10951e-08	HLA-DRB5	6	32517353	32530287
ENSG00000198502	GTExv8.ALL.Artery_Aorta	rs2071479	16.5361	rs9271055	0.566768	14.8173	-9.13957	262	-6.72186	1.7942e-11	6.81407e-09	HLA-DRB5	6	32517353	32530287
ENSG00000198502	GTExv8.ALL.Esophagus_Mucosa	rs2071479	16.5361	rs9271055	0.574929	16.8885	-9.13957	262	-7.55343	4.23959e-14	2.1359e-11	HLA-DRB5	6	32517353	32530287
ENSG00000198502	GTExv8.ALL.Esophagus_Gastroesophageal_Junction	rs2071479	16.5361	rs9271055	0.472315	12.4895	-9.13957	262	-4.3537	1.33861e-05	0.00228141	HLA-DRB5	6	32517353	32530287
ENSG00000198502	GTExv8.ALL.Vagina	rs2071479	16.5361	rs9271055	0.60719	9.20752	-9.13957	262	-9.13957	6.27005e-20	1.6973e-17	HLA-DRB5	6	32517353	32530287
ENSG00000198502	GTExv8.ALL.Colon_Sigmoid	rs2071479	16.5361	rs9271055	0.519901	12.8496	-9.13957	262	-4.29309	1.76204e-05	0.00355002	HLA-DRB5	6	32517353	32530287
ENSG00000198502	GTExv8.ALL.Pancreas	rs2071479	16.5361	rs9271055	0.577808	13.272	-9.13957	262	-5.8352	5.37248e-09	1.69355e-06	HLA-DRB5	6	32517353	32530287
ENSG00000198502	GTExv8.ALL.Brain_Anterior_cingulate_cortex_BA24	rs2071479	16.5361	rs9271055	0.436874	8.0969	-9.13957	262	-9.94222	2.72676e-23	1.13373e-20	HLA-DRB5	6	32517353	32530287
ENSG00000198502	GTExv8.ALL.Brain_Nucleus_accumbens_basal_ganglia	rs2071479	16.5361	rs9271055	0.472116	9.8279	-9.13957	262	-4.46877	7.8669e-06	0.00134499	HLA-DRB5	6	32517353	32530287
ENSG00000198502	GTExv8.ALL.Small_Intestine_Terminal_Ileum	rs2071479	16.5361	rs9271055	0.496698	9.29646	-9.13957	262	-11.1316	8.80455e-29	4.16455e-26	HLA-DRB5	6	32517353	32530287
ENSG00000198502	GTExv8.ALL.Testis	rs2071479	16.5361	rs9271055	0.599962	13.9613	-9.13957	262	-5.42533	5.78482e-08	1.79217e-05	HLA-DRB5	6	32517353	32530287
ENSG00000198502	GTExv8.ALL.Brain_Putamen_basal_ganglia	rs2071479	16.5361	rs9271055	0.565997	9.77201	-9.13957	262	-9.13957	6.27005e-20	2.28471e-17	HLA-DRB5	6	32517353	32530287
ENSG00000198502	GTExv8.ALL.Heart_Left_Ventricle	rs2071479	16.5361	rs9271055	0.615107	15.4068	-9.13957	262	-7.81958	5.29992e-15	2.10282e-12	HLA-DRB5	6	32517353	32530287
ENSG00000198502	GTExv8.ALL.Brain_Substantia_nigra	rs2071479	16.5361	rs9271055	0.525811	7.73189	-9.13957	262	-9.13957	6.27005e-20	1.79602e-17	HLA-DRB5	6	32517353	32530287
ENSG00000198502	GTExv8.ALL.Adipose_Visceral_Omentum	rs2071479	16.5361	rs9271055	0.594302	16.7147	-9.13957	262	-5.96281	2.47941e-09	7.67821e-07	HLA-DRB5	6	32517353	32530287
ENSG00000198502	GTExv8.ALL.Nerve_Tibial	rs2071479	16.5361	rs9271055	0.554134	17.1606	-9.13957	262	-4.93846	7.87436e-07	0.000211136	HLA-DRB5	6	32517353	32530287
ENSG00000198502	GTExv8.ALL.Brain_Hippocampus	rs2071479	16.5361	rs9271055	0.474825	8.88862	-9.13957	262	-6.27884	3.41107e-10	7.2599e-08	HLA-DRB5	6	32517353	32530287
ENSG00000198502	GTExv8.ALL.Artery_Coronary	rs2071479	16.5361	rs9271055	0.644657	11.6939	-9.13957	261	-6.83569	8.16094e-12	2.88646e-09	HLA-DRB5	6	32517353	32530287
ENSG00000198502	GTExv8.ALL.Minor_Salivary_Gland	rs2071479	16.5361	rs9271055	0.462779	8.1622	-9.13957	261	-6.29193	3.13538e-10	8.99331e-08	HLA-DRB5	6	32517353	32530287
ENSG00000198502	GTExv8.ALL.Ovary	rs2071479	16.5361	rs9271055	0.579226	9.84224	-9.13957	262	-9.13957	6.27005e-20	2.5795e-17	HLA-DRB5	6	32517353	32530287
ENSG00000198502	GTExv8.ALL.Prostate	rs2071479	16.5361	rs9271055	0.570402	11.214	-9.13957	262	-5.49767	3.84832e-08	8.25305e-06	HLA-DRB5	6	32517353	32530287
ENSG00000198563	GTExv8.ALL.Adipose_Subcutaneous	rs1041981	11.0781	rs1041981	0.0477475	-5.49601	11.0781	277	-8.56473	1.08326e-17	5.85068e-15	DDX39B	6	31530219	31542448
ENSG00000198563	GTExv8.ALL.Heart_Left_Ventricle	rs1041981	11.0781	rs6929796	0.0208781	-4.33605	4.95295	277	-6.47299	9.6083e-11	3.2404e-08	DDX39B	6	31530219	31542448
ENSG00000198563	GTExv8.ALL.Skin_Not_Sun_Exposed_Suprapubic	rs1041981	11.0781	rs2071591	0.0240295	-4.77349	10.4982	277	-9.09977	9.05252e-20	7.87871e-17	DDX39B	6	31530219	31542448
ENSG00000198563	GTExv8.ALL.Artery_Tibial	rs1041981	11.0781	rs2071591	0.0437837	-5.32779	10.4982	277	-10.4982	8.79965e-26	6.73028e-23	DDX39B	6	31530219	31542448
ENSG00000198563	GTExv8.ALL.Brain_Hypothalamus	rs1041981	11.0781	rs2534671	-0.0033337	-3.51114	1.98328	277	-5.62384	1.8676e-08	3.58392e-06	DDX39B	6	31530219	31542448
ENSG00000198563	GTExv8.ALL.Skin_Sun_Exposed_Lower_leg	rs1041981	11.0781	rs1041981	0.0758732	-7.07541	11.0781	277	-10.64	1.94072e-26	2.47334e-23	DDX39B	6	31530219	31542448
ENSG00000198563	GTExv8.ALL.Lung	rs1041981	11.0781	rs6929796	0.0141921	-4.14686	4.95295	276	-4.63003	3.65616e-06	0.000806017	DDX39B	6	31530219	31542448
ENSG00000198563	GTExv8.ALL.Cells_Cultured_fibroblasts	rs1041981	11.0781	rs6929796	0.0462957	-4.96605	4.95295	277	-4.20157	2.65068e-05	0.00519734	DDX39B	6	31530219	31542448
ENSG00000198563	GTExv8.ALL.Heart_Atrial_Appendage	rs1041981	11.0781	rs6929796	0.0145987	-4.02792	4.95295	276	-4.95295	7.30981e-07	0.000200132	DDX39B	6	31530219	31542448
ENSG00000198563	GTExv8.ALL.Brain_Anterior_cingulate_cortex_BA24	rs1041981	11.0781	rs9267659	0.103836	-4.09346	-4.95163	276	4.95163	7.35952e-07	0.000125179	DDX39B	6	31530219	31542448
ENSG00000198563	GTExv8.ALL.Whole_Blood	rs1041981	11.0781	rs6929796	0.162808	-10.5235	4.95295	277	-7.30993	2.67283e-13	1.11877e-10	DDX39B	6	31530219	31542448
ENSG00000199332	GTExv8.ALL.Nerve_Tibial	rs1041981	11.0781	rs6917517	0.0262709	-5.52373	-0.0872506	239	7.03637	1.97318e-12	9.36044e-10	RF00019	6	31402152	31402250
ENSG00000199332	GTExv8.ALL.Lung	rs1041981	11.0781	rs3093971	0.0295592	5.27199	4.80417	239	9.75673	1.72639e-22	1.1164e-19	RF00019	6	31402152	31402250
ENSG00000199332	GTExv8.ALL.Artery_Aorta	rs1041981	11.0781	rs6916921	0.0714609	-5.67496	-2.63893	240	3.74944	0.000177233	0.0292101	RF00019	6	31402152	31402250
ENSG00000199332	GTExv8.ALL.Adipose_Visceral_Omentum	rs1041981	11.0781	rs3093971	0.00820513	3.98178	4.80417	239	6.45572	1.07703e-10	3.59191e-08	RF00019	6	31402152	31402250
ENSG00000199332	GTExv8.ALL.Artery_Tibial	rs1041981	11.0781	rs6916921	0.0073605	-5.1542	-2.63893	240	8.03616	9.27009e-16	4.2586e-13	RF00019	6	31402152	31402250
ENSG00000199332	GTExv8.ALL.Thyroid	rs1041981	11.0781	rs9263719	0.00932011	-5.2841	2.45808	240	6.99065	2.7361e-12	1.08102e-09	RF00019	6	31402152	31402250
ENSG00000199332	GTExv8.ALL.Esophagus_Gastroesophageal_Junction	rs1041981	11.0781	rs3093971	0.0334149	4.94513	4.80417	240	6.84598	7.59565e-12	2.84799e-09	RF00019	6	31402152	31402250
ENSG00000199332	GTExv8.ALL.Esophagus_Muscularis	rs1041981	11.0781	rs3093971	0.0709865	5.91489	4.80417	240	10.9645	5.66056e-28	6.17693e-25	RF00019	6	31402152	31402250
ENSG00000199332	GTExv8.ALL.Cells_Cultured_fibroblasts	rs1041981	11.0781	rs3093971	0.00351484	4.94476	4.80417	240	4.65497	3.24033e-06	0.000821306	RF00019	6	31402152	31402250
ENSG00000199332	GTExv8.ALL.Colon_Transverse	rs1041981	11.0781	rs3093971	0.0340947	4.06008	4.80417	240	6.00137	1.9566e-09	6.62521e-07	RF00019	6	31402152	31402250
ENSG00000199332	GTExv8.ALL.Prostate	rs1041981	11.0781	rs3093971	0.0623556	4.21293	4.80417	239	5.19327	2.06634e-07	3.6674e-05	RF00019	6	31402152	31402250
ENSG00000204188	GTExv8.ALL.Brain_Amygdala	rs9380351	-8.17304	rs943475	0.0124755	3.80471	-1.76967	473	-4.43313	9.28758e-06	0.00100306	GGNBP1	6	33540046	33589026
ENSG00000204188	GTExv8.ALL.Brain_Hippocampus	rs9380351	-8.17304	rs530878	0.0204115	-3.54139	7.54792	478	-4.66069	3.15148e-06	0.000447161	GGNBP1	6	33540046	33589026
ENSG00000204188	GTExv8.ALL.Brain_Cortex	rs9380351	-8.17304	rs530878	0.0587019	-4.9175	7.54792	477	-5.86249	4.55989e-09	1.20183e-06	GGNBP1	6	33540046	33589026
ENSG00000204188	GTExv8.ALL.Brain_Anterior_cingulate_cortex_BA24	rs9380351	-8.17304	rs530878	0.0433131	-5.15769	7.54792	478	-7.54792	4.42267e-14	1.27305e-11	GGNBP1	6	33540046	33589026
ENSG00000204209	GTExv8.ALL.Small_Intestine_Terminal_Ileum	rs3819720	13.4927	rs10947428	-0.00126847	3.39888	0.286789	472	5.14306	2.70294e-07	4.26164e-05	DAXX	6	33318558	33323016
ENSG00000204209	GTExv8.ALL.Lung	rs3819720	13.4927	rs2282851	0.0812864	-6.72188	3.17957	472	-4.05575	4.99731e-05	0.00850419	DAXX	6	33318558	33323016
ENSG00000204227	GTExv8.ALL.Cells_Cultured_fibroblasts	rs2071479	16.5361	rs1570760	-0.000119276	3.63935	-1.94291	409	-4.59912	4.24282e-06	0.00102538	RING1	6	33208500	33212722
ENSG00000204227	GTExv8.ALL.Adipose_Visceral_Omentum	rs2071479	16.5361	rs1799910	0.0351791	-5.27753	3.73049	409	-3.91211	9.1495e-05	0.0149689	RING1	6	33208500	33212722
ENSG00000204228	GTExv8.ALL.Liver	rs2071479	16.5361	rs1057373	0.00122432	4.08227	-2.82801	404	-5.67635	1.37602e-08	2.69962e-06	HSD17B8	6	33204655	33206831
ENSG00000204228	GTExv8.ALL.Cells_Cultured_fibroblasts	rs2071479	16.5361	rs2855455	0.0492364	5.67699	6.89142	404	6.89142	5.52394e-12	2.87024e-09	HSD17B8	6	33204655	33206831
ENSG00000204228	GTExv8.ALL.Artery_Tibial	rs2071479	16.5361	rs2855423	0.133521	9.60687	3.2422	404	4.61369	3.95581e-06	0.000995168	HSD17B8	6	33204655	33206831
ENSG00000204228	GTExv8.ALL.Pituitary	rs2071479	16.5361	rs3116956	-0.00425494	3.9109	6.74866	404	4.2824	1.8489e-05	0.00292126	HSD17B8	6	33204655	33206831
ENSG00000204228	GTExv8.ALL.Esophagus_Gastroesophageal_Junction	rs2071479	16.5361	rs2855423	0.150754	7.45371	3.2422	404	3.94434	8.00216e-05	0.0125017	HSD17B8	6	33204655	33206831
ENSG00000204228	GTExv8.ALL.Adrenal_Gland	rs2071479	16.5361	rs2855440	0.0738725	4.61251	3.12578	404	5.04911	4.43867e-07	8.46455e-05	HSD17B8	6	33204655	33206831
ENSG00000204228	GTExv8.ALL.Colon_Transverse	rs2071479	16.5361	rs2855423	0.113676	7.4265	3.2422	404	4.86866	1.12358e-06	0.000250014	HSD17B8	6	33204655	33206831
ENSG00000204228	GTExv8.ALL.Nerve_Tibial	rs2071479	16.5361	rs2076310	0.0215644	-5.44424	-0.839116	404	3.84114	0.000122465	0.0225445	HSD17B8	6	33204655	33206831
ENSG00000204228	GTExv8.ALL.Artery_Coronary	rs2071479	16.5361	rs3116956	0.113162	5.7825	6.74866	403	6.74552	1.5248e-11	5.00787e-09	HSD17B8	6	33204655	33206831
ENSG00000204228	GTExv8.ALL.Skin_Sun_Exposed_Lower_leg	rs2071479	16.5361	rs2855423	0.10234	8.52026	3.2422	404	3.62693	0.000286807	0.0421754	HSD17B8	6	33204655	33206831
ENSG00000204228	GTExv8.ALL.Spleen	rs2071479	16.5361	rs2855423	0.120633	5.99087	3.2422	404	3.69268	0.000221902	0.0250699	HSD17B8	6	33204655	33206831
ENSG00000204228	GTExv8.ALL.Whole_Blood	rs2071479	16.5361	rs2855448	0.0244897	4.86222	2.69507	404	3.78314	0.00015486	0.0210317	HSD17B8	6	33204655	33206831
ENSG00000204228	GTExv8.ALL.Adipose_Subcutaneous	rs2071479	16.5361	rs2855442	0.0610218	7.00762	3.08566	404	3.67765	0.000235389	0.0358123	HSD17B8	6	33204655	33206831
ENSG00000204228	GTExv8.ALL.Artery_Aorta	rs2071479	16.5361	rs2855423	0.130117	7.80244	3.2422	404	4.7066	2.51876e-06	0.000564139	HSD17B8	6	33204655	33206831
ENSG00000204228	GTExv8.ALL.Muscle_Skeletal	rs2071479	16.5361	rs2855448	0.177002	11.4689	2.69507	404	4.26244	2.02206e-05	0.00447742	HSD17B8	6	33204655	33206831
ENSG00000204228	GTExv8.ALL.Esophagus_Mucosa	rs2071479	16.5361	rs3116956	0.130311	8.71454	6.74866	404	6.68243	2.35013e-11	8.1655e-09	HSD17B8	6	33204655	33206831
ENSG00000204228	GTExv8.ALL.Skin_Not_Sun_Exposed_Suprapubic	rs2071479	16.5361	rs3116956	0.126902	8.27276	6.74866	404	4.99768	5.80228e-07	0.00017314	HSD17B8	6	33204655	33206831
ENSG00000204228	GTExv8.ALL.Colon_Sigmoid	rs2071479	16.5361	rs2855423	0.15644	7.73607	3.2422	404	4.93093	8.18403e-07	0.000237435	HSD17B8	6	33204655	33206831
ENSG00000204231	GTExv8.ALL.Colon_Transverse	rs2071479	16.5361	rs4713603	-0.00178046	3.24905	-2.41256	398	-7.02941	2.07405e-12	8.97371e-10	RXRB	6	33193588	33200688
ENSG00000204231	GTExv8.ALL.Brain_Cerebellum	rs2071479	16.5361	rs2855441	0.115113	-5.53573	6.46568	396	-6.46568	1.00842e-10	2.9192e-08	RXRB	6	33193588	33200688
ENSG00000204248	GTExv8.ALL.Brain_Cerebellar_Hemisphere	rs2071479	16.5361	rs2076311	0.0810859	4.59196	3.67443	385	-3.53945	0.000400959	0.0499384	COL11A2	6	33162681	33192499
ENSG00000204248	GTExv8.ALL.Brain_Spinal_cord_cervical_c-1	rs2071479	16.5361	rs11539216	0.0145108	3.4928	-3.89783	384	-7.07151	1.53256e-12	4.71471e-10	COL11A2	6	33162681	33192499
ENSG00000204248	GTExv8.ALL.Brain_Cortex	rs2071479	16.5361	rs2076312	0.0324578	-4.04458	0.634697	384	-4.23133	2.32313e-05	0.00380616	COL11A2	6	33162681	33192499
ENSG00000204248	GTExv8.ALL.Stomach	rs2071479	16.5361	rs986521	-0.00284797	3.62061	3.64308	385	3.78223	0.000155427	0.0190145	COL11A2	6	33162681	33192499
ENSG00000204252	GTExv8.ALL.Brain_Cerebellar_Hemisphere	rs2071479	16.5361	rs381218	0.409561	-8.9619	5.95921	293	-7.41239	1.24044e-13	4.81657e-11	HLA-DOA	6	33004182	33009591
ENSG00000204252	GTExv8.ALL.Esophagus_Mucosa	rs2071479	16.5361	rs6910721	0.00123147	3.93628	-3.1029	293	-5.60898	2.03518e-08	5.69623e-06	HLA-DOA	6	33004182	33009591
ENSG00000204252	GTExv8.ALL.Breast_Mammary_Tissue	rs2071479	16.5361	rs396090	0.0331034	4.0886	-2.26258	293	-7.59248	3.13831e-14	1.50443e-11	HLA-DOA	6	33004182	33009591
ENSG00000204252	GTExv8.ALL.Skin_Sun_Exposed_Lower_leg	rs2071479	16.5361	rs399604	0.00840652	-5.25093	3.49012	293	-6.06109	1.35202e-09	5.00248e-07	HLA-DOA	6	33004182	33009591
ENSG00000204252	GTExv8.ALL.Artery_Tibial	rs2071479	16.5361	rs399604	-0.00165372	-3.24285	3.49012	293	-10.7837	4.10966e-27	3.94752e-24	HLA-DOA	6	33004182	33009591
ENSG00000204252	GTExv8.ALL.Colon_Transverse	rs2071479	16.5361	rs396090	-0.00170797	3.79396	-2.26258	293	-3.58478	0.000337364	0.0460946	HLA-DOA	6	33004182	33009591
ENSG00000204252	GTExv8.ALL.Brain_Cerebellum	rs2071479	16.5361	rs381218	0.420812	-9.52074	5.95921	293	-5.94721	2.72752e-09	7.35114e-07	HLA-DOA	6	33004182	33009591
ENSG00000204252	GTExv8.ALL.Thyroid	rs2071479	16.5361	rs3130603	0.00934456	5.35143	-2.92407	293	-7.71904	1.17211e-14	5.74241e-12	HLA-DOA	6	33004182	33009591
ENSG00000204252	GTExv8.ALL.Whole_Blood	rs2071479	16.5361	rs369150	0.0742305	-7.29586	5.99065	293	-3.95771	7.56721e-05	0.0114682	HLA-DOA	6	33004182	33009591
ENSG00000204252	GTExv8.ALL.Adipose_Subcutaneous	rs2071479	16.5361	rs399604	0.0189276	-4.42062	3.49012	293	-3.72829	0.000192782	0.029749	HLA-DOA	6	33004182	33009591
ENSG00000204252	GTExv8.ALL.Skin_Not_Sun_Exposed_Suprapubic	rs2071479	16.5361	rs369150	0.0207209	-4.66559	5.99065	293	-5.99065	2.09007e-09	8.0847e-07	HLA-DOA	6	33004182	33009591
ENSG00000204256	GTExv8.ALL.Nerve_Tibial	rs2071479	16.5361	rs10679	0.0135276	-4.5821	-3.83768	286	12.217	2.52184e-34	3.88804e-31	BRD2	6	32968594	32981505
ENSG00000204256	GTExv8.ALL.Esophagus_Muscularis	rs2071479	16.5361	rs580962	0.06444	5.67749	-6.92005	286	-6.91374	4.72052e-12	2.24007e-09	BRD2	6	32968594	32981505
ENSG00000204256	GTExv8.ALL.Colon_Transverse	rs2071479	16.5361	rs580962	0.00617299	4.41374	-6.92005	286	-9.71447	2.616e-22	1.69778e-19	BRD2	6	32968594	32981505
ENSG00000204257	GTExv8.ALL.Pancreas	rs2071479	16.5361	rs2854275	0.133978	6.50584	11.8401	286	9.54893	1.31043e-21	1.00976e-18	HLA-DMA	6	32948613	32969094
ENSG00000204257	GTExv8.ALL.Ovary	rs2071479	16.5361	rs9276815	0.0173217	4.25438	3.45173	286	10.0703	7.47486e-24	3.84395e-21	HLA-DMA	6	32948613	32969094
ENSG00000204257	GTExv8.ALL.Brain_Cerebellum	rs2071479	16.5361	rs35404844	0.0605677	5.31749	4.78995	286	10.0136	1.32896e-23	6.49198e-21	HLA-DMA	6	32948613	32969094
ENSG00000204257	GTExv8.ALL.Brain_Hippocampus	rs2071479	16.5361	rs35404844	0.0412113	4.32954	4.78995	286	8.8799	6.69178e-19	2.13635e-16	HLA-DMA	6	32948613	32969094
ENSG00000204257	GTExv8.ALL.Muscle_Skeletal	rs2071479	16.5361	rs35404844	0.0979491	8.3955	4.78995	286	6.93348	4.10614e-12	1.90936e-09	HLA-DMA	6	32948613	32969094
ENSG00000204257	GTExv8.ALL.Liver	rs2071479	16.5361	rs2854275	0.187048	6.48749	11.8401	286	9.97354	1.99015e-23	7.454e-21	HLA-DMA	6	32948613	32969094
ENSG00000204257	GTExv8.ALL.Esophagus_Muscularis	rs2071479	16.5361	rs2854275	0.0686572	5.90621	11.8401	286	9.59109	8.71587e-22	7.13321e-19	HLA-DMA	6	32948613	32969094
ENSG00000204257	GTExv8.ALL.Stomach	rs2071479	16.5361	rs2854275	0.00919052	4.03632	11.8401	286	8.03044	9.71257e-16	4.56715e-13	HLA-DMA	6	32948613	32969094
ENSG00000204257	GTExv8.ALL.Skin_Sun_Exposed_Lower_leg	rs2071479	16.5361	rs2854275	0.0462975	5.66377	11.8401	286	9.28955	1.54937e-20	1.18476e-17	HLA-DMA	6	32948613	32969094
ENSG00000204257	GTExv8.ALL.Brain_Cerebellar_Hemisphere	rs2071479	16.5361	rs35404844	0.165816	5.46738	4.78995	286	5.65688	1.54148e-08	3.91358e-06	HLA-DMA	6	32948613	32969094
ENSG00000204257	GTExv8.ALL.Brain_Cortex	rs2071479	16.5361	rs429916	0.0928741	5.28019	7.25505	285	5.15789	2.49753e-07	5.60742e-05	HLA-DMA	6	32948613	32969094
ENSG00000204257	GTExv8.ALL.Thyroid	rs2071479	16.5361	rs2854275	0.122429	8.46133	11.8401	286	11.632	2.83399e-31	2.67005e-28	HLA-DMA	6	32948613	32969094
ENSG00000204257	GTExv8.ALL.Brain_Nucleus_accumbens_basal_ganglia	rs2071479	16.5361	rs35404844	0.046274	4.72416	4.78995	286	7.62488	2.4426e-14	9.92573e-12	HLA-DMA	6	32948613	32969094
ENSG00000204257	GTExv8.ALL.Colon_Transverse	rs2071479	16.5361	rs35404844	0.0118602	4.5218	4.78995	286	10.2139	1.71865e-24	1.33848e-21	HLA-DMA	6	32948613	32969094
ENSG00000204257	GTExv8.ALL.Cells_Cultured_fibroblasts	rs2071479	16.5361	rs35404844	0.0818395	8.11182	4.78995	286	9.03341	1.66402e-19	1.3302e-16	HLA-DMA	6	32948613	32969094
ENSG00000204257	GTExv8.ALL.Heart_Left_Ventricle	rs2071479	16.5361	rs35404844	0.0201719	5.17716	4.78995	286	8.67578	4.10708e-18	2.30852e-15	HLA-DMA	6	32948613	32969094
ENSG00000204257	GTExv8.ALL.Esophagus_Mucosa	rs2071479	16.5361	rs2854275	0.0556719	6.11817	11.8401	286	11.0896	1.40971e-28	1.57825e-25	HLA-DMA	6	32948613	32969094
ENSG00000204257	GTExv8.ALL.Pituitary	rs2071479	16.5361	rs2854275	0.0653073	4.94965	11.8401	286	12.0683	1.55246e-33	1.67614e-30	HLA-DMA	6	32948613	32969094
ENSG00000204257	GTExv8.ALL.Artery_Tibial	rs2071479	16.5361	rs2854275	0.0311641	4.56427	11.8401	286	11.8401	2.42162e-32	3.19835e-29	HLA-DMA	6	32948613	32969094
ENSG00000204257	GTExv8.ALL.Heart_Atrial_Appendage	rs2071479	16.5361	rs2854275	0.0746285	5.59809	11.8401	286	5.09126	3.55698e-07	0.000104876	HLA-DMA	6	32948613	32969094
ENSG00000204257	GTExv8.ALL.Testis	rs2071479	16.5361	rs35404844	0.0290811	5.35241	4.78995	286	10.4224	1.95929e-25	1.84345e-22	HLA-DMA	6	32948613	32969094
ENSG00000204257	GTExv8.ALL.Skin_Not_Sun_Exposed_Suprapubic	rs2071479	16.5361	rs2854275	0.0483263	5.29143	11.8401	286	9.51967	1.73725e-21	2.26797e-18	HLA-DMA	6	32948613	32969094
ENSG00000204261	GTExv8.ALL.Skin_Sun_Exposed_Lower_leg	rs2071479	16.5361	rs4148882	0.0185778	4.46501	-11.2115	272	-11.2115	3.57915e-29	6.84215e-26	PSMB8-AS1	6	32844086	32846495
ENSG00000204261	GTExv8.ALL.Testis	rs2071479	16.5361	rs11244	0.0597969	-4.71537	16.1211	272	-16.1211	1.81396e-58	1.15204e-54	PSMB8-AS1	6	32844086	32846495
ENSG00000204261	GTExv8.ALL.Colon_Transverse	rs2071479	16.5361	rs13215	0.0510306	-4.46518	-1.99655	272	6.22989	4.66752e-10	1.73098e-07	PSMB8-AS1	6	32844086	32846495
ENSG00000204264	GTExv8.ALL.Whole_Blood	rs2071479	16.5361	rs12529313	0.063792	6.93061	-1.73416	272	-6.6077	3.90346e-11	1.37246e-08	PSMB8	6	32840717	32844703
ENSG00000204267	GTExv8.ALL.Brain_Frontal_Cortex_BA9	rs2071479	16.5361	rs4148870	0.150615	6.66262	12.7287	272	7.14531	8.97919e-13	2.24121e-10	TAP2	6	32821833	32838770
ENSG00000204267	GTExv8.ALL.Brain_Hypothalamus	rs2071479	16.5361	rs2071544	0.196036	5.93778	11.5532	271	5.1724	2.31107e-07	4.03177e-05	TAP2	6	32821833	32838770
ENSG00000204267	GTExv8.ALL.Brain_Cortex	rs2071479	16.5361	rs4148870	0.202505	6.99415	12.7287	271	3.57274	0.000353272	0.0465551	TAP2	6	32821833	32838770
ENSG00000204267	GTExv8.ALL.Pancreas	rs2071479	16.5361	rs3763355	0.0412444	-5.25694	2.68649	272	-6.54619	5.90237e-11	2.40782e-08	TAP2	6	32821833	32838770
ENSG00000204267	GTExv8.ALL.Pituitary	rs2071479	16.5361	rs3763365	0.0375	4.80414	10.8006	272	6.51474	7.28133e-11	2.35842e-08	TAP2	6	32821833	32838770
ENSG00000204267	GTExv8.ALL.Nerve_Tibial	rs2071479	16.5361	rs4148876	0.171161	-9.66023	2.92299	272	-4.80748	1.52848e-06	0.000377044	TAP2	6	32821833	32838770
ENSG00000204267	GTExv8.ALL.Muscle_Skeletal	rs2071479	16.5361	rs4148876	0.0286328	-7.52395	2.92299	272	6.39426	1.61323e-10	6.25126e-08	TAP2	6	32821833	32838770
ENSG00000204267	GTExv8.ALL.Artery_Tibial	rs2071479	16.5361	rs4148876	0.195399	-10.7441	2.92299	272	-5.9724	2.33794e-09	7.05792e-07	TAP2	6	32821833	32838770
ENSG00000204267	GTExv8.ALL.Brain_Cerebellar_Hemisphere	rs2071479	16.5361	rs4713598	0.172145	5.87338	13.1584	272	12.9587	2.09906e-38	2.77118e-35	TAP2	6	32821833	32838770
ENSG00000204267	GTExv8.ALL.Small_Intestine_Terminal_Ileum	rs2071479	16.5361	rs4148876	0.0658708	-4.7413	2.92299	272	-15.1184	1.22436e-51	1.30303e-48	TAP2	6	32821833	32838770
ENSG00000204267	GTExv8.ALL.Esophagus_Muscularis	rs2071479	16.5361	rs4148876	0.147133	-8.58786	2.92299	272	3.75401	0.00017403	0.0284857	TAP2	6	32821833	32838770
ENSG00000204267	GTExv8.ALL.Lung	rs2071479	16.5361	rs4148876	0.165684	-9.36062	2.92299	272	-4.44428	8.81866e-06	0.00171082	TAP2	6	32821833	32838770
ENSG00000204267	GTExv8.ALL.Esophagus_Gastroesophageal_Junction	rs2071479	16.5361	rs3763365	0.0573953	5.81582	10.8006	272	7.25402	4.04566e-13	1.89615e-10	TAP2	6	32821833	32838770
ENSG00000204267	GTExv8.ALL.Stomach	rs2071479	16.5361	rs4148876	0.0884884	-6.54443	2.92299	272	-6.49435	8.33934e-11	2.1241e-08	TAP2	6	32821833	32838770
ENSG00000204267	GTExv8.ALL.Adipose_Subcutaneous	rs2071479	16.5361	rs4148876	0.207842	-10.9723	2.92299	272	-5.0883	3.61281e-07	9.51844e-05	TAP2	6	32821833	32838770
ENSG00000204267	GTExv8.ALL.Testis	rs2071479	16.5361	rs11244	0.108613	-6.01374	16.1211	272	-13.8525	1.22847e-43	2.22914e-40	TAP2	6	32821833	32838770
ENSG00000204267	GTExv8.ALL.Brain_Hippocampus	rs2071479	16.5361	rs4148876	0.0481857	-4.41706	2.92299	272	11.3232	1.00746e-29	4.2884e-27	TAP2	6	32821833	32838770
ENSG00000204267	GTExv8.ALL.Brain_Cerebellum	rs2071479	16.5361	rs4148870	0.264542	7.69453	12.7287	272	15.2789	1.05693e-52	1.6522e-49	TAP2	6	32821833	32838770
ENSG00000204267	GTExv8.ALL.Spleen	rs2071479	16.5361	rs4148876	0.138939	-7.25749	2.92299	272	-11.5965	4.29399e-31	3.78837e-28	TAP2	6	32821833	32838770
ENSG00000204267	GTExv8.ALL.Cells_Cultured_fibroblasts	rs2071479	16.5361	rs4148876	0.334221	-12.7598	2.92299	272	-5.3431	9.13722e-08	3.06303e-05	TAP2	6	32821833	32838770
ENSG00000204267	GTExv8.ALL.Whole_Blood	rs2071479	16.5361	rs4148876	0.0987183	-10.074	2.92299	272	-12.5828	2.62505e-36	3.8457e-33	TAP2	6	32821833	32838770
ENSG00000204267	GTExv8.ALL.Liver	rs2071479	16.5361	rs4148876	0.0718938	-5.03268	2.92299	272	-8.24403	1.66502e-16	4.57325e-14	TAP2	6	32821833	32838770
ENSG00000204267	GTExv8.ALL.Brain_Spinal_cord_cervical_c-1	rs2071479	16.5361	rs6924102	0.0559326	4.20178	13.011	271	6.08347	1.17611e-09	2.65331e-07	TAP2	6	32821833	32838770
ENSG00000204267	GTExv8.ALL.Adrenal_Gland	rs2071479	16.5361	rs4148876	0.025297	-4.502	2.92299	272	-12.4518	1.36641e-35	1.30287e-32	TAP2	6	32821833	32838770
ENSG00000204287	GTExv8.ALL.Esophagus_Gastroesophageal_Junction	rs2071479	16.5361	rs9270623	0.00565386	-3.63777	5.87686	223	-9.31988	1.16468e-20	7.27829e-18	HLA-DRA	6	32439878	32445046
ENSG00000204287	GTExv8.ALL.Thyroid	rs2071479	16.5361	rs3819720	0.00646604	-4.11519	13.4927	223	-14.9647	1.24798e-50	3.82133e-47	HLA-DRA	6	32439878	32445046
ENSG00000204287	GTExv8.ALL.Breast_Mammary_Tissue	rs2071479	16.5361	rs28530648	0.0672144	5.67972	-8.65489	223	-4.14495	3.39882e-05	0.00566717	HLA-DRA	6	32439878	32445046
ENSG00000204287	GTExv8.ALL.Adipose_Subcutaneous	rs2071479	16.5361	rs28366298	0.0537968	6.03696	12.8233	223	4.03539	5.45122e-05	0.010515	HLA-DRA	6	32439878	32445046
ENSG00000204287	GTExv8.ALL.Brain_Frontal_Cortex_BA9	rs2071479	16.5361	rs9270856	0.0327453	4.40145	-12.4339	223	-13.0396	7.27922e-39	5.19113e-36	HLA-DRA	6	32439878	32445046
ENSG00000204287	GTExv8.ALL.Skin_Not_Sun_Exposed_Suprapubic	rs2071479	16.5361	rs28530648	0.0157972	3.95924	-8.65489	223	-8.65489	4.93402e-18	3.43539e-15	HLA-DRA	6	32439878	32445046
ENSG00000204290	GTExv8.ALL.Adrenal_Gland	rs2071479	16.5361	rs621701	-0.00163634	3.71662	-3.65307	233	-6.10189	1.04819e-09	3.15617e-07	BTNL2	6	32393963	32407128
ENSG00000204290	GTExv8.ALL.Small_Intestine_Terminal_Ileum	rs2071479	16.5361	rs477515	0.00330322	4.07733	13.3447	233	7.01454	2.30705e-12	5.77713e-10	BTNL2	6	32393963	32407128
ENSG00000204290	GTExv8.ALL.Nerve_Tibial	rs2071479	16.5361	rs497309	0.0417176	-5.20437	10.2126	233	-7.83024	4.86926e-15	2.61119e-12	BTNL2	6	32393963	32407128
ENSG00000204290	GTExv8.ALL.Brain_Cortex	rs2071479	16.5361	rs28530648	4.44134e-05	3.98689	-8.60296	232	-5.949	2.69779e-09	7.43363e-07	BTNL2	6	32393963	32407128
ENSG00000204290	GTExv8.ALL.Brain_Frontal_Cortex_BA9	rs2071479	16.5361	rs3891175	0.0165168	-3.95391	8.68288	233	-7.45296	9.12681e-14	2.53117e-11	BTNL2	6	32393963	32407128
ENSG00000204290	GTExv8.ALL.Ovary	rs2071479	16.5361	rs1057373	-0.00170366	3.45331	-2.82801	233	-17.6549	9.32202e-70	3.83508e-66	BTNL2	6	32393963	32407128
ENSG00000204301	GTExv8.ALL.Cells_EBV-transformed_lymphocytes	rs17843604	-15.3882	rs9273012	0.00623216	3.3833	3.82478	168	-5.09584	3.47201e-07	6.0656e-05	NOTCH4	6	32194843	32224067
ENSG00000204301	GTExv8.ALL.Pituitary	rs17843604	-15.3882	rs3101018	0.031328	-4.25679	10.2714	170	-10.571	4.06143e-26	2.63099e-23	NOTCH4	6	32194843	32224067
ENSG00000204301	GTExv8.ALL.Prostate	rs17843604	-15.3882	rs674313	0.0906283	-4.82944	4.23033	170	-4.23033	2.33353e-05	0.00279318	NOTCH4	6	32194843	32224067
ENSG00000204301	GTExv8.ALL.Whole_Blood	rs17843604	-15.3882	rs11969759	0.0545687	6.33445	-6.41409	170	-8.46517	2.55778e-17	1.24905e-14	NOTCH4	6	32194843	32224067
ENSG00000204301	GTExv8.ALL.Heart_Left_Ventricle	rs17843604	-15.3882	rs652888	0.0706497	-6.06008	6.33452	170	-12.2143	2.60594e-34	2.92951e-31	NOTCH4	6	32194843	32224067
ENSG00000204301	GTExv8.ALL.Brain_Hippocampus	rs17843604	-15.3882	rs3130287	0.0255253	3.66621	-4.7708	170	-12.3995	2.63016e-35	1.43945e-32	NOTCH4	6	32194843	32224067
ENSG00000204301	GTExv8.ALL.Liver	rs17843604	-15.3882	rs3807039	0.0993589	4.80842	-4.40174	170	-5.89936	3.64917e-09	7.91295e-07	NOTCH4	6	32194843	32224067
ENSG00000204301	GTExv8.ALL.Artery_Aorta	rs17843604	-15.3882	rs1150753	0.00483765	-4.08478	10.2028	170	-10.7007	1.01025e-26	8.02231e-24	NOTCH4	6	32194843	32224067
ENSG00000204301	GTExv8.ALL.Heart_Atrial_Appendage	rs17843604	-15.3882	rs3130287	0.0287525	4.91136	-4.7708	170	-5.94301	2.79828e-09	1.12903e-06	NOTCH4	6	32194843	32224067
ENSG00000204301	GTExv8.ALL.Nerve_Tibial	rs17843604	-15.3882	rs652888	0.013104	-5.25217	6.33452	170	-5.27724	1.31141e-07	4.14743e-05	NOTCH4	6	32194843	32224067
ENSG00000204301	GTExv8.ALL.Brain_Nucleus_accumbens_basal_ganglia	rs17843604	-15.3882	rs497309	0.0103609	-3.55903	10.2126	170	-12.6508	1.10703e-36	8.65226e-34	NOTCH4	6	32194843	32224067
ENSG00000204301	GTExv8.ALL.Lung	rs17843604	-15.3882	rs652888	0.0562967	-6.24202	6.33452	170	-9.00778	2.10265e-19	1.1331e-16	NOTCH4	6	32194843	32224067
ENSG00000204301	GTExv8.ALL.Ovary	rs17843604	-15.3882	rs9270856	0.0221172	3.53793	-12.4339	170	-12.4339	1.71087e-35	1.17308e-32	NOTCH4	6	32194843	32224067
ENSG00000204301	GTExv8.ALL.Spleen	rs17843604	-15.3882	rs2854275	0.0276416	-4.24034	11.8401	169	-5.02902	4.93004e-07	0.000128875	NOTCH4	6	32194843	32224067
ENSG00000204301	GTExv8.ALL.Artery_Tibial	rs17843604	-15.3882	rs652888	0.0100215	-4.38896	6.33452	170	-9.23904	2.48723e-20	1.38316e-17	NOTCH4	6	32194843	32224067
ENSG00000204301	GTExv8.ALL.Colon_Transverse	rs17843604	-15.3882	rs652888	0.0632702	-4.98631	6.33452	170	-6.66209	2.69961e-11	1.05123e-08	NOTCH4	6	32194843	32224067
ENSG00000204301	GTExv8.ALL.Skin_Sun_Exposed_Lower_leg	rs17843604	-15.3882	rs1150753	0.0470175	-6.662	10.2028	170	-10.6012	2.94081e-26	3.37311e-23	NOTCH4	6	32194843	32224067
ENSG00000204301	GTExv8.ALL.Colon_Sigmoid	rs17843604	-15.3882	rs9270856	0.00428484	4.19872	-12.4339	170	-12.8766	6.09671e-38	7.3699e-35	NOTCH4	6	32194843	32224067
ENSG00000204301	GTExv8.ALL.Pancreas	rs17843604	-15.3882	rs497309	-0.00209464	-3.82046	10.2126	170	-9.63076	5.92879e-22	5.13952e-19	NOTCH4	6	32194843	32224067
ENSG00000204301	GTExv8.ALL.Testis	rs17843604	-15.3882	rs12153855	0.0159698	-3.87602	-4.20718	170	4.20718	2.5858e-05	0.00521346	NOTCH4	6	32194843	32224067
ENSG00000204301	GTExv8.ALL.Breast_Mammary_Tissue	rs17843604	-15.3882	rs3130287	0.0843492	5.97526	-4.7708	170	-13.3629	9.95452e-41	1.09073e-37	NOTCH4	6	32194843	32224067
ENSG00000204301	GTExv8.ALL.Esophagus_Gastroesophageal_Junction	rs17843604	-15.3882	rs652888	0.0240818	-5.03437	6.33452	170	-11.6292	2.92778e-31	2.74443e-28	NOTCH4	6	32194843	32224067
ENSG00000204301	GTExv8.ALL.Brain_Frontal_Cortex_BA9	rs17843604	-15.3882	rs3130342	0.0267208	4.22873	-4.98621	170	-11.6429	2.49521e-31	1.24561e-28	NOTCH4	6	32194843	32224067
ENSG00000204301	GTExv8.ALL.Brain_Cortex	rs17843604	-15.3882	rs652888	0.0585864	-4.21465	6.33452	170	-6.33452	2.38082e-10	7.59607e-08	NOTCH4	6	32194843	32224067
ENSG00000204301	GTExv8.ALL.Stomach	rs17843604	-15.3882	rs2858867	0.0778997	-5.19228	2.90743	170	-6.42147	1.34966e-10	3.17326e-08	NOTCH4	6	32194843	32224067
ENSG00000204301	GTExv8.ALL.Muscle_Skeletal	rs17843604	-15.3882	rs3117575	0.0669565	-7.35509	10.3186	170	-7.74113	9.8534e-15	5.09093e-12	NOTCH4	6	32194843	32224067
ENSG00000204301	GTExv8.ALL.Adipose_Subcutaneous	rs17843604	-15.3882	rs652888	0.103813	-8.21911	6.33452	170	-8.8028	1.33439e-18	7.58639e-16	NOTCH4	6	32194843	32224067
ENSG00000204301	GTExv8.ALL.Esophagus_Mucosa	rs17843604	-15.3882	rs3130287	0.0145517	5.37467	-4.7708	170	-7.65203	1.97831e-14	1.10741e-11	NOTCH4	6	32194843	32224067
ENSG00000204301	GTExv8.ALL.Skin_Not_Sun_Exposed_Suprapubic	rs17843604	-15.3882	rs652888	0.0979947	-7.23454	6.33452	170	-9.07852	1.1006e-19	8.84203e-17	NOTCH4	6	32194843	32224067
ENSG00000204301	GTExv8.ALL.Adipose_Visceral_Omentum	rs17843604	-15.3882	rs652888	0.0762028	-7.19563	6.33452	170	-11.6988	1.2927e-31	1.24545e-28	NOTCH4	6	32194843	32224067
ENSG00000204301	GTExv8.ALL.Thyroid	rs17843604	-15.3882	rs674313	0.0304776	-5.83427	4.23033	170	-9.98898	1.70321e-23	1.30381e-20	NOTCH4	6	32194843	32224067
ENSG00000204301	GTExv8.ALL.Esophagus_Muscularis	rs17843604	-15.3882	rs9270856	0.015788	5.45284	-12.4339	170	-7.0251	2.13915e-12	1.10572e-09	NOTCH4	6	32194843	32224067
ENSG00000204301	GTExv8.ALL.Brain_Putamen_basal_ganglia	rs17843604	-15.3882	rs3130287	0.0178832	4.32563	-4.7708	170	-9.37459	6.94442e-21	2.74131e-18	NOTCH4	6	32194843	32224067
ENSG00000204301	GTExv8.ALL.Brain_Cerebellum	rs17843604	-15.3882	rs497309	-0.00168456	-4.46265	10.2126	170	-15.5589	1.38406e-54	2.70446e-51	NOTCH4	6	32194843	32224067
ENSG00000204304	GTExv8.ALL.Cells_Cultured_fibroblasts	rs17843604	-15.3882	rs660895	0.00313388	3.82361	14.0216	170	4.42474	9.65578e-06	0.00213495	PBX2	6	32184733	32190202
ENSG00000204304	GTExv8.ALL.Esophagus_Gastroesophageal_Junction	rs17843604	-15.3882	rs3828796	0.0593697	4.77327	13.8988	170	13.8988	6.43861e-44	8.04718e-41	PBX2	6	32184733	32190202
ENSG00000204304	GTExv8.ALL.Skin_Sun_Exposed_Lower_leg	rs17843604	-15.3882	rs9270856	0.00427491	-3.91911	-12.4339	170	7.14882	8.753e-13	4.36508e-10	PBX2	6	32184733	32190202
ENSG00000204304	GTExv8.ALL.Nerve_Tibial	rs17843604	-15.3882	rs9267576	0.0245982	-4.08113	-3.8241	170	3.8241	0.000131252	0.0238068	PBX2	6	32184733	32190202
ENSG00000204304	GTExv8.ALL.Whole_Blood	rs17843604	-15.3882	rs6902493	-9.6345e-05	3.95891	4.49108	170	-4.40503	1.05767e-05	0.00202108	PBX2	6	32184733	32190202
ENSG00000204305	GTExv8.ALL.Minor_Salivary_Gland	rs17843604	-15.3882	rs621701	0.0656847	4.49435	-3.65307	169	-3.75854	0.000170907	0.0188998	AGER	6	32180968	32184322
ENSG00000204305	GTExv8.ALL.Artery_Tibial	rs17843604	-15.3882	rs1269854	0.0252766	5.01973	0.0968777	170	5.90374	3.55357e-09	1.04297e-06	AGER	6	32180968	32184322
ENSG00000204305	GTExv8.ALL.Heart_Atrial_Appendage	rs17843604	-15.3882	rs532098	0.00283446	3.44555	8.63145	170	6.38857	1.67443e-10	9.16868e-08	AGER	6	32180968	32184322
ENSG00000204305	GTExv8.ALL.Skin_Sun_Exposed_Lower_leg	rs17843604	-15.3882	rs3130286	0.0737377	-6.81914	-1.33655	170	7.24777	4.23677e-13	2.2089e-10	AGER	6	32180968	32184322
ENSG00000204305	GTExv8.ALL.Heart_Left_Ventricle	rs17843604	-15.3882	rs9271055	0.0168452	-4.38471	-9.13957	170	8.42265	3.68047e-17	1.9096e-14	AGER	6	32180968	32184322
ENSG00000204305	GTExv8.ALL.Cells_EBV-transformed_lymphocytes	rs17843604	-15.3882	rs2858870	-0.00511838	3.15447	-4.19811	168	5.47694	4.32737e-08	8.89401e-06	AGER	6	32180968	32184322
ENSG00000204305	GTExv8.ALL.Artery_Aorta	rs17843604	-15.3882	rs36097221	0.00574408	5.66885	-2.00777	170	7.29007	3.09789e-13	1.353e-10	AGER	6	32180968	32184322
ENSG00000204305	GTExv8.ALL.Adipose_Subcutaneous	rs17843604	-15.3882	rs3130286	0.0305594	-5.62315	-1.33655	170	4.38775	1.14529e-05	0.00247429	AGER	6	32180968	32184322
ENSG00000204305	GTExv8.ALL.Breast_Mammary_Tissue	rs17843604	-15.3882	rs3130286	0.0285128	-5.21058	-1.33655	170	4.45068	8.55981e-06	0.00152683	AGER	6	32180968	32184322
ENSG00000204305	GTExv8.ALL.Cells_Cultured_fibroblasts	rs17843604	-15.3882	rs1269854	0.0134265	4.76088	0.0968777	170	5.57636	2.45599e-08	9.11524e-06	AGER	6	32180968	32184322
ENSG00000204305	GTExv8.ALL.Spleen	rs17843604	-15.3882	rs1269854	0.00696996	3.5701	0.0968777	169	3.63565	0.00027728	0.0305788	AGER	6	32180968	32184322
ENSG00000204305	GTExv8.ALL.Esophagus_Gastroesophageal_Junction	rs17843604	-15.3882	rs1269854	0.044554	4.95975	0.0968777	170	6.62476	3.47805e-11	1.18554e-08	AGER	6	32180968	32184322
ENSG00000204305	GTExv8.ALL.Stomach	rs17843604	-15.3882	rs3130287	0.0204658	-4.10663	-4.7708	170	7.80991	5.72309e-15	2.18658e-12	AGER	6	32180968	32184322
ENSG00000204305	GTExv8.ALL.Nerve_Tibial	rs17843604	-15.3882	rs1269854	0.0417354	6.39273	0.0968777	170	10.8763	1.49538e-27	1.67673e-24	AGER	6	32180968	32184322
ENSG00000204305	GTExv8.ALL.Muscle_Skeletal	rs17843604	-15.3882	rs17207986	0.00703857	-4.02463	2.21442	170	4.90967	9.12304e-07	0.000257104	AGER	6	32180968	32184322
ENSG00000204305	GTExv8.ALL.Whole_Blood	rs17843604	-15.3882	rs3130286	0.00927545	-3.82662	-1.33655	170	7.67046	1.71385e-14	7.53236e-12	AGER	6	32180968	32184322
ENSG00000204305	GTExv8.ALL.Adipose_Visceral_Omentum	rs17843604	-15.3882	rs1269854	0.0133695	4.47343	0.0968777	170	8.44142	3.13493e-17	1.51017e-14	AGER	6	32180968	32184322
ENSG00000204305	GTExv8.ALL.Pancreas	rs17843604	-15.3882	rs3130286	0.032259	-3.83684	-1.33655	170	5.35166	8.71517e-08	2.23851e-05	AGER	6	32180968	32184322
ENSG00000204305	GTExv8.ALL.Colon_Sigmoid	rs17843604	-15.3882	rs1269854	-0.00296015	3.26126	0.0968777	170	12.4026	2.53121e-35	2.6227e-32	AGER	6	32180968	32184322
ENSG00000204305	GTExv8.ALL.Adrenal_Gland	rs17843604	-15.3882	rs477515	-0.0035608	3.14771	13.3447	170	9.37352	7.01519e-21	4.01339e-18	AGER	6	32180968	32184322
ENSG00000204305	GTExv8.ALL.Esophagus_Muscularis	rs17843604	-15.3882	rs1269854	0.0186175	4.88886	0.0968777	170	4.63021	3.65302e-06	0.000854197	AGER	6	32180968	32184322
ENSG00000204308	GTExv8.ALL.Cells_EBV-transformed_lymphocytes	rs17843604	-15.3882	rs1150753	0.0648275	-4.01616	10.2028	168	-7.12148	1.06772e-12	3.39147e-10	RNF5	6	32178405	32180793
ENSG00000204308	GTExv8.ALL.Prostate	rs17843604	-15.3882	rs17843604	-8.76578e-05	3.40912	-15.3882	170	-7.42325	1.14278e-13	3.67618e-11	RNF5	6	32178405	32180793
ENSG00000204308	GTExv8.ALL.Brain_Cerebellar_Hemisphere	rs17843604	-15.3882	rs497309	0.0655382	-4.4592	10.2126	169	-9.85187	6.72778e-23	4.03728e-20	RNF5	6	32178405	32180793
ENSG00000204308	GTExv8.ALL.Colon_Transverse	rs17843604	-15.3882	rs12211410	0.0772918	-6.49164	-3.59536	170	-4.9408	7.78041e-07	0.000178217	RNF5	6	32178405	32180793
ENSG00000204308	GTExv8.ALL.Artery_Tibial	rs17843604	-15.3882	rs1150753	0.0104908	-4.56573	10.2028	170	-10.2122	1.74818e-24	1.23142e-21	RNF5	6	32178405	32180793
ENSG00000204308	GTExv8.ALL.Brain_Frontal_Cortex_BA9	rs17843604	-15.3882	rs497309	0.0295353	-3.95825	10.2126	170	-5.98546	2.15776e-09	4.14289e-07	RNF5	6	32178405	32180793
ENSG00000204308	GTExv8.ALL.Stomach	rs17843604	-15.3882	rs497309	0.128857	-6.5817	10.2126	170	-5.9117	3.38604e-09	7.66625e-07	RNF5	6	32178405	32180793
ENSG00000204308	GTExv8.ALL.Colon_Sigmoid	rs17843604	-15.3882	rs3117575	0.00729585	-3.81224	10.3186	170	-5.41833	6.01596e-08	2.0778e-05	RNF5	6	32178405	32180793
ENSG00000204308	GTExv8.ALL.Liver	rs17843604	-15.3882	rs1150753	0.0677789	-4.66361	10.2028	170	-7.25023	4.16053e-13	9.52299e-11	RNF5	6	32178405	32180793
ENSG00000204308	GTExv8.ALL.Skin_Not_Sun_Exposed_Suprapubic	rs17843604	-15.3882	rs1150753	0.0502033	-5.63071	10.2028	170	-6.87567	6.17e-12	2.92907e-09	RNF5	6	32178405	32180793
ENSG00000204308	GTExv8.ALL.Cells_Cultured_fibroblasts	rs17843604	-15.3882	rs652888	0.0586829	-5.47916	6.33452	170	-6.33452	2.38082e-10	1.12461e-07	RNF5	6	32178405	32180793
ENSG00000204308	GTExv8.ALL.Adipose_Subcutaneous	rs17843604	-15.3882	rs1150753	0.0147057	-3.72249	10.2028	170	-10.2028	1.92574e-24	1.48584e-21	RNF5	6	32178405	32180793
ENSG00000204308	GTExv8.ALL.Muscle_Skeletal	rs17843604	-15.3882	rs12153855	0.0862524	-9.09122	-4.20718	170	-3.69674	0.00021839	0.035632	RNF5	6	32178405	32180793
ENSG00000204308	GTExv8.ALL.Esophagus_Gastroesophageal_Junction	rs17843604	-15.3882	rs3101018	0.000293169	-3.36844	10.2714	170	-3.57084	0.000355842	0.0430397	RNF5	6	32178405	32180793
ENSG00000204308	GTExv8.ALL.Spleen	rs17843604	-15.3882	rs3101018	0.055789	-4.43738	10.2714	169	-10.793	3.71288e-27	2.62055e-24	RNF5	6	32178405	32180793
ENSG00000204308	GTExv8.ALL.Lung	rs17843604	-15.3882	rs1150753	0.0309522	-4.82273	10.2028	170	-8.47706	2.30965e-17	1.12018e-14	RNF5	6	32178405	32180793
ENSG00000204308	GTExv8.ALL.Brain_Cerebellum	rs17843604	-15.3882	rs497309	0.0547666	-5.38481	10.2126	170	-9.07096	1.17977e-19	5.12284e-17	RNF5	6	32178405	32180793
ENSG00000204308	GTExv8.ALL.Thyroid	rs17843604	-15.3882	rs1150753	0.11243	-8.24405	10.2028	170	-6.72527	1.75261e-11	6.70813e-09	RNF5	6	32178405	32180793
ENSG00000204308	GTExv8.ALL.Brain_Cortex	rs17843604	-15.3882	rs521977	0.00326016	-3.92587	3.21874	170	-10.3168	5.91723e-25	3.58702e-22	RNF5	6	32178405	32180793
ENSG00000204308	GTExv8.ALL.Pancreas	rs17843604	-15.3882	rs1150753	0.107916	-6.39041	10.2028	170	-6.19861	5.69626e-10	2.07914e-07	RNF5	6	32178405	32180793
ENSG00000204308	GTExv8.ALL.Brain_Spinal_cord_cervical_c-1	rs17843604	-15.3882	rs652888	0.184654	-4.90907	6.33452	169	-6.33452	2.38082e-10	6.71391e-08	RNF5	6	32178405	32180793
ENSG00000204308	GTExv8.ALL.Adrenal_Gland	rs17843604	-15.3882	rs652888	0.1873	-6.80957	6.33452	170	-5.56213	2.66494e-08	6.93007e-06	RNF5	6	32178405	32180793
ENSG00000204308	GTExv8.ALL.Testis	rs17843604	-15.3882	rs497309	0.0388907	-4.34155	10.2126	170	-7.87774	3.33359e-15	1.84101e-12	RNF5	6	32178405	32180793
ENSG00000204308	GTExv8.ALL.Esophagus_Muscularis	rs17843604	-15.3882	rs1150753	0.0565969	-6.18106	10.2028	170	-6.59037	4.38735e-11	1.8734e-08	RNF5	6	32178405	32180793
ENSG00000204308	GTExv8.ALL.Skin_Sun_Exposed_Lower_leg	rs17843604	-15.3882	rs1150753	0.0249576	-5.13444	10.2028	170	-9.85922	6.2533e-23	5.12324e-20	RNF5	6	32178405	32180793
ENSG00000204310	GTExv8.ALL.Thyroid	rs17843604	-15.3882	rs3807039	0.00184373	-4.05847	-4.40174	170	7.3384	2.16166e-13	8.82534e-11	AGPAT1	6	32168212	32178096
ENSG00000204310	GTExv8.ALL.Liver	rs17843604	-15.3882	rs3130286	0.16387	-6.18751	-1.33655	170	5.48225	4.19955e-08	7.86462e-06	AGPAT1	6	32168212	32178096
ENSG00000204310	GTExv8.ALL.Nerve_Tibial	rs17843604	-15.3882	rs6941112	0.0471568	6.42718	4.3771	170	8.07372	6.81854e-16	4.42631e-13	AGPAT1	6	32168212	32178096
ENSG00000204310	GTExv8.ALL.Heart_Left_Ventricle	rs17843604	-15.3882	rs2858867	-0.000748037	4.06734	2.90743	170	10.5502	5.07047e-26	3.42003e-23	AGPAT1	6	32168212	32178096
ENSG00000204314	GTExv8.ALL.Cells_Cultured_fibroblasts	rs17843604	-15.3882	rs12153855	0.051571	5.26547	-4.20718	165	-4.20718	2.5858e-05	0.00516762	PRRT1	6	32148359	32153083
ENSG00000204314	GTExv8.ALL.Breast_Mammary_Tissue	rs17843604	-15.3882	rs3134954	0.0792143	-5.94092	-4.99337	165	6.39257	1.63116e-10	6.58474e-08	PRRT1	6	32148359	32153083
ENSG00000204314	GTExv8.ALL.Small_Intestine_Terminal_Ileum	rs17843604	-15.3882	rs9271775	0.000966187	-3.47165	-8.65566	165	7.99672	1.27782e-15	3.88548e-13	PRRT1	6	32148359	32153083
ENSG00000204314	GTExv8.ALL.Adipose_Subcutaneous	rs17843604	-15.3882	rs3130287	0.0338499	-6.06849	-4.7708	165	4.37782	1.19872e-05	0.00253894	PRRT1	6	32148359	32153083
ENSG00000204314	GTExv8.ALL.Colon_Transverse	rs17843604	-15.3882	rs9271055	0.0122333	-4.39132	-9.13957	165	4.39481	1.10869e-05	0.00205582	PRRT1	6	32148359	32153083
ENSG00000204314	GTExv8.ALL.Skin_Not_Sun_Exposed_Suprapubic	rs17843604	-15.3882	rs3130342	0.16349	-9.28626	-4.98621	165	7.08946	1.34633e-12	6.69575e-10	PRRT1	6	32148359	32153083
ENSG00000204314	GTExv8.ALL.Esophagus_Mucosa	rs17843604	-15.3882	rs9271055	0.078501	-7.74482	-9.13957	165	7.212	5.51345e-13	2.13667e-10	PRRT1	6	32148359	32153083
ENSG00000204314	GTExv8.ALL.Prostate	rs17843604	-15.3882	rs9267576	0.0308647	-3.49026	-3.8241	165	3.97199	7.12745e-05	0.00780532	PRRT1	6	32148359	32153083
ENSG00000204314	GTExv8.ALL.Nerve_Tibial	rs17843604	-15.3882	rs3130342	0.0414348	-6.13884	-4.98621	165	4.34748	1.37712e-05	0.00292853	PRRT1	6	32148359	32153083
ENSG00000204314	GTExv8.ALL.Adrenal_Gland	rs17843604	-15.3882	rs3131382	0.0888907	-5.50419	-1.46798	165	4.95039	7.40638e-07	0.000132412	PRRT1	6	32148359	32153083
ENSG00000204314	GTExv8.ALL.Adipose_Visceral_Omentum	rs17843604	-15.3882	rs9267576	0.0309214	-5.12074	-3.8241	165	4.06288	4.84701e-05	0.00824087	PRRT1	6	32148359	32153083
ENSG00000204314	GTExv8.ALL.Pancreas	rs17843604	-15.3882	rs3130342	0.0563268	-4.72551	-4.98621	165	4.98621	6.1574e-07	0.000140915	PRRT1	6	32148359	32153083
ENSG00000204314	GTExv8.ALL.Lung	rs17843604	-15.3882	rs537160	0.0173358	-4.34474	4.39327	165	-4.39327	1.11659e-05	0.00212371	PRRT1	6	32148359	32153083
ENSG00000204315	GTExv8.ALL.Esophagus_Mucosa	rs660895	14.0216	rs12211410	0.0120588	-3.76537	-3.59536	163	3.59536	0.000323948	0.0447137	FKBPL	6	32128707	32130288
ENSG00000204315	GTExv8.ALL.Uterus	rs660895	14.0216	rs614549	0.0530565	-3.99944	5.54068	163	-5.65101	1.59512e-08	2.66844e-06	FKBPL	6	32128707	32130288
ENSG00000204315	GTExv8.ALL.Adipose_Subcutaneous	rs660895	14.0216	rs1269854	0.00962803	4.52741	0.0968777	163	4.5502	5.35938e-06	0.00125852	FKBPL	6	32128707	32130288
ENSG00000204315	GTExv8.ALL.Prostate	rs660895	14.0216	rs3132445	-0.004408	-2.95258	10.261	163	-12.9977	1.26053e-38	1.08132e-35	FKBPL	6	32128707	32130288
ENSG00000204315	GTExv8.ALL.Skin_Sun_Exposed_Lower_leg	rs660895	14.0216	rs12153855	0.066256	-7.16794	-4.20718	163	3.8432	0.000121439	0.0204839	FKBPL	6	32128707	32130288
ENSG00000204315	GTExv8.ALL.Whole_Blood	rs660895	14.0216	rs13199524	0.0589571	6.85599	-3.74241	163	-3.74241	0.000182261	0.0242738	FKBPL	6	32128707	32130288
ENSG00000204338	GTExv8.ALL.Brain_Cerebellum	rs1041981	11.0781	rs497309	0.196393	-7.38517	10.2126	196	-3.85054	0.000117857	0.015613	CYP21A1P	6	32005636	32008451
ENSG00000204338	GTExv8.ALL.Brain_Substantia_nigra	rs1041981	11.0781	rs1150755	0.207847	-4.93642	8.80493	191	-5.21441	1.84403e-07	3.39566e-05	CYP21A1P	6	32005636	32008451
ENSG00000204338	GTExv8.ALL.Vagina	rs1041981	11.0781	rs6902493	0.0146139	4.53191	4.49108	196	-3.8132	0.000137177	0.0123779	CYP21A1P	6	32005636	32008451
ENSG00000204338	GTExv8.ALL.Pancreas	rs1041981	11.0781	rs2856448	0.0591235	-6.20374	0.675223	197	-5.88389	4.00735e-09	1.32338e-06	CYP21A1P	6	32005636	32008451
ENSG00000204338	GTExv8.ALL.Thyroid	rs1041981	11.0781	rs1150753	0.183547	-11.2908	10.2028	197	-4.33957	1.42764e-05	0.00269012	CYP21A1P	6	32005636	32008451
ENSG00000204338	GTExv8.ALL.Skin_Not_Sun_Exposed_Suprapubic	rs1041981	11.0781	rs1150753	0.164042	-9.5385	10.2028	197	-6.4535	1.09295e-10	4.75615e-08	CYP21A1P	6	32005636	32008451
ENSG00000204338	GTExv8.ALL.Prostate	rs1041981	11.0781	rs1150753	0.117695	-5.91718	10.2028	197	-5.86722	4.43171e-09	1.03682e-06	CYP21A1P	6	32005636	32008451
ENSG00000204338	GTExv8.ALL.Brain_Spinal_cord_cervical_c-1	rs1041981	11.0781	rs3132445	0.162539	-5.27643	10.261	195	-6.13416	8.5613e-10	2.06939e-07	CYP21A1P	6	32005636	32008451
ENSG00000204338	GTExv8.ALL.Brain_Amygdala	rs1041981	11.0781	rs497309	0.111897	-5.8241	10.2126	195	-6.83322	8.30316e-12	1.66538e-09	CYP21A1P	6	32005636	32008451
ENSG00000204338	GTExv8.ALL.Liver	rs1041981	11.0781	rs1150753	0.191703	-6.78198	10.2028	197	-7.7188	1.17434e-14	3.02392e-12	CYP21A1P	6	32005636	32008451
ENSG00000204338	GTExv8.ALL.Cells_EBV-transformed_lymphocytes	rs1041981	11.0781	rs3101018	0.0376309	-3.94199	10.2714	195	-4.24537	2.18232e-05	0.00277865	CYP21A1P	6	32005636	32008451
ENSG00000204338	GTExv8.ALL.Colon_Sigmoid	rs1041981	11.0781	rs185819	0.115348	-8.14949	0.593559	197	-3.83755	0.000124269	0.020961	CYP21A1P	6	32005636	32008451
ENSG00000204338	GTExv8.ALL.Esophagus_Mucosa	rs1041981	11.0781	rs185819	0.17798	-9.44612	0.593559	197	-4.58189	4.60799e-06	0.000892887	CYP21A1P	6	32005636	32008451
ENSG00000204338	GTExv8.ALL.Kidney_Cortex	rs1041981	11.0781	rs3101018	0.00622094	-4.42061	10.2714	196	-10.2714	9.47832e-25	1.92545e-22	CYP21A1P	6	32005636	32008451
ENSG00000204338	GTExv8.ALL.Testis	rs1041981	11.0781	rs1150753	0.201758	-9.10803	10.2028	197	-4.30488	1.67078e-05	0.00353703	CYP21A1P	6	32005636	32008451
ENSG00000204338	GTExv8.ALL.Brain_Frontal_Cortex_BA9	rs1041981	11.0781	rs1150755	0.0969202	-6.31308	8.80493	196	-4.8627	1.15796e-06	0.000180642	CYP21A1P	6	32005636	32008451
ENSG00000204338	GTExv8.ALL.Breast_Mammary_Tissue	rs1041981	11.0781	rs1150753	0.171683	-8.33092	10.2028	197	-4.92898	8.26581e-07	0.000192117	CYP21A1P	6	32005636	32008451
ENSG00000204338	GTExv8.ALL.Brain_Hypothalamus	rs1041981	11.0781	rs6902493	0.1131	6.11991	4.49108	197	-3.49306	0.000477522	0.0458182	CYP21A1P	6	32005636	32008451
ENSG00000204338	GTExv8.ALL.Esophagus_Gastroesophageal_Junction	rs1041981	11.0781	rs1150755	0.17002	-8.0707	8.80493	197	-4.24175	2.21785e-05	0.00369592	CYP21A1P	6	32005636	32008451
ENSG00000204338	GTExv8.ALL.Colon_Transverse	rs1041981	11.0781	rs1150753	0.084492	-7.50576	10.2028	197	-5.57393	2.49058e-08	7.18394e-06	CYP21A1P	6	32005636	32008451
ENSG00000204338	GTExv8.ALL.Minor_Salivary_Gland	rs1041981	11.0781	rs3807039	0.0111496	-3.40101	-4.40174	196	-6.68329	2.3364e-11	7.31081e-09	CYP21A1P	6	32005636	32008451
ENSG00000204338	GTExv8.ALL.Stomach	rs1041981	11.0781	rs185819	0.139331	-6.98035	0.593559	197	-5.40953	6.31908e-08	1.20714e-05	CYP21A1P	6	32005636	32008451
ENSG00000204338	GTExv8.ALL.Adipose_Visceral_Omentum	rs1041981	11.0781	rs2856448	0.152937	-8.57188	0.675223	197	-4.74738	2.06068e-06	0.000458157	CYP21A1P	6	32005636	32008451
ENSG00000204338	GTExv8.ALL.Brain_Caudate_basal_ganglia	rs1041981	11.0781	rs1150753	0.159394	-6.77255	10.2028	197	-3.75537	0.000173088	0.0221513	CYP21A1P	6	32005636	32008451
ENSG00000204338	GTExv8.ALL.Heart_Atrial_Appendage	rs1041981	11.0781	rs497309	0.116704	-7.62657	10.2126	197	-4.3365	1.44769e-05	0.00277451	CYP21A1P	6	32005636	32008451
ENSG00000204338	GTExv8.ALL.Heart_Left_Ventricle	rs1041981	11.0781	rs3132445	0.115783	-7.52404	10.261	197	-3.71827	0.000200592	0.0270598	CYP21A1P	6	32005636	32008451
ENSG00000204338	GTExv8.ALL.Skin_Sun_Exposed_Lower_leg	rs1041981	11.0781	rs1150753	0.158207	-10.0435	10.2028	197	-5.69849	1.20871e-08	4.07761e-06	CYP21A1P	6	32005636	32008451
ENSG00000204338	GTExv8.ALL.Spleen	rs1041981	11.0781	rs3101018	0.185307	-6.88905	10.2714	196	-10.1109	4.9429e-24	3.17155e-21	CYP21A1P	6	32005636	32008451
ENSG00000204344	GTExv8.ALL.Cells_EBV-transformed_lymphocytes	rs1041981	11.0781	rs2844496	-0.00573388	-3.36889	-2.65988	220	6.77914	1.20894e-11	3.52002e-09	STK19	6	31971091	31982821
ENSG00000204344	GTExv8.ALL.Uterus	rs1041981	11.0781	rs1150755	-0.0055344	3.28851	8.80493	222	11.0214	3.01444e-28	1.69411e-25	STK19	6	31971091	31982821
ENSG00000204344	GTExv8.ALL.Esophagus_Mucosa	rs1041981	11.0781	rs17201431	0.136014	-8.34254	-2.37668	222	4.01419	5.96494e-05	0.00985291	STK19	6	31971091	31982821
ENSG00000204344	GTExv8.ALL.Breast_Mammary_Tissue	rs1041981	11.0781	rs17201431	0.0857031	-5.89241	-2.37668	222	6.23302	4.57521e-10	1.59508e-07	STK19	6	31971091	31982821
ENSG00000204344	GTExv8.ALL.Skin_Not_Sun_Exposed_Suprapubic	rs1041981	11.0781	rs17201431	0.101327	-7.41292	-2.37668	222	4.15216	3.29345e-05	0.00636977	STK19	6	31971091	31982821
ENSG00000204344	GTExv8.ALL.Skin_Sun_Exposed_Lower_leg	rs1041981	11.0781	rs17201431	0.179369	-10.4923	-2.37668	222	4.17628	2.96318e-05	0.00533229	STK19	6	31971091	31982821
ENSG00000204344	GTExv8.ALL.Thyroid	rs1041981	11.0781	rs17201431	0.180942	-10.337	-2.37668	222	3.7908	0.000150166	0.0255448	STK19	6	31971091	31982821
ENSG00000204348	GTExv8.ALL.Liver	rs1041981	11.0781	rs6941112	0.106037	5.76785	4.3771	222	5.4051	6.47714e-08	1.16025e-05	DXO	6	31969810	31972290
ENSG00000204348	GTExv8.ALL.Brain_Frontal_Cortex_BA9	rs1041981	11.0781	rs17201560	0.0769869	-4.45762	-0.681955	221	6.06547	1.31566e-09	2.73657e-07	DXO	6	31969810	31972290
ENSG00000204348	GTExv8.ALL.Spleen	rs1041981	11.0781	rs1150755	0.0455931	-4.13822	8.80493	221	-8.80493	1.30931e-18	5.7757e-16	DXO	6	31969810	31972290
ENSG00000204348	GTExv8.ALL.Adipose_Visceral_Omentum	rs1041981	11.0781	rs2516408	0.0127442	-4.12808	9.80016	222	-9.55759	1.20531e-21	8.03943e-19	DXO	6	31969810	31972290
ENSG00000204348	GTExv8.ALL.Adrenal_Gland	rs1041981	11.0781	rs1150753	0.0103733	3.62819	10.2028	222	9.38129	6.51674e-21	4.01339e-18	DXO	6	31969810	31972290
ENSG00000204351	GTExv8.ALL.Brain_Caudate_basal_ganglia	rs1041981	11.0781	rs391165	0.35714	8.43478	-6.03148	222	-7.30639	2.74421e-13	8.88317e-11	SKIV2L	6	31959117	31969751
ENSG00000204351	GTExv8.ALL.Uterus	rs1041981	11.0781	rs2269429	0.00834268	4.24131	-5.87384	222	-5.27486	1.32858e-07	2.07405e-05	SKIV2L	6	31959117	31969751
ENSG00000204351	GTExv8.ALL.Colon_Sigmoid	rs1041981	11.0781	rs391165	0.355875	10.6814	-6.03148	222	-6.85464	7.14918e-12	3.70378e-09	SKIV2L	6	31959117	31969751
ENSG00000204351	GTExv8.ALL.Brain_Substantia_nigra	rs1041981	11.0781	rs12333245	0.0250927	4.25407	-5.91012	216	-6.14895	7.79988e-10	1.54678e-07	SKIV2L	6	31959117	31969751
ENSG00000204351	GTExv8.ALL.Brain_Amygdala	rs1041981	11.0781	rs391165	0.109612	4.5028	-6.03148	220	-6.03148	1.62468e-09	2.85131e-07	SKIV2L	6	31959117	31969751
ENSG00000204351	GTExv8.ALL.Artery_Coronary	rs1041981	11.0781	rs391165	0.287705	7.90283	-6.03148	222	-6.03148	1.62468e-09	4.15015e-07	SKIV2L	6	31959117	31969751
ENSG00000204351	GTExv8.ALL.Esophagus_Mucosa	rs1041981	11.0781	rs391165	0.23321	10.8302	-6.03148	222	-5.94157	2.82308e-09	8.36629e-07	SKIV2L	6	31959117	31969751
ENSG00000204351	GTExv8.ALL.Breast_Mammary_Tissue	rs1041981	11.0781	rs391165	0.325718	11.37	-6.03148	222	-5.59095	2.25825e-08	6.92831e-06	SKIV2L	6	31959117	31969751
ENSG00000204351	GTExv8.ALL.Brain_Cerebellum	rs1041981	11.0781	rs391165	0.393171	9.2801	-6.03148	221	-7.42953	1.08984e-13	3.87191e-11	SKIV2L	6	31959117	31969751
ENSG00000204351	GTExv8.ALL.Spleen	rs1041981	11.0781	rs391165	0.245467	8.32365	-6.03148	221	-7.2828	3.26965e-13	1.35748e-10	SKIV2L	6	31959117	31969751
ENSG00000204351	GTExv8.ALL.Small_Intestine_Terminal_Ileum	rs1041981	11.0781	rs391165	0.22149	6.47811	-6.03148	221	-5.08863	3.60664e-07	5.48338e-05	SKIV2L	6	31959117	31969751
ENSG00000204351	GTExv8.ALL.Artery_Aorta	rs1041981	11.0781	rs391165	0.431028	12.8622	-6.03148	222	-7.94024	2.01798e-15	9.2774e-13	SKIV2L	6	31959117	31969751
ENSG00000204351	GTExv8.ALL.Esophagus_Muscularis	rs1041981	11.0781	rs391165	0.460038	14.636	-6.03148	222	-5.97029	2.36829e-09	8.94575e-07	SKIV2L	6	31959117	31969751
ENSG00000204351	GTExv8.ALL.Vagina	rs1041981	11.0781	rs391165	0.10298	4.9932	-6.03148	221	-5.17252	2.30963e-07	3.90761e-05	SKIV2L	6	31959117	31969751
ENSG00000204351	GTExv8.ALL.Adipose_Visceral_Omentum	rs1041981	11.0781	rs391165	0.215621	10.2118	-6.03148	222	-7.2752	3.45896e-13	1.3633e-10	SKIV2L	6	31959117	31969751
ENSG00000204351	GTExv8.ALL.Thyroid	rs1041981	11.0781	rs391165	0.314977	13.5108	-6.03148	222	-6.57682	4.80611e-11	1.74421e-08	SKIV2L	6	31959117	31969751
ENSG00000204351	GTExv8.ALL.Whole_Blood	rs1041981	11.0781	rs391165	0.236084	12.6141	-6.03148	222	-6.87745	6.0933e-12	2.25018e-09	SKIV2L	6	31959117	31969751
ENSG00000204351	GTExv8.ALL.Nerve_Tibial	rs1041981	11.0781	rs391165	0.350501	13.7305	-6.03148	222	-6.86413	6.68961e-12	2.94677e-09	SKIV2L	6	31959117	31969751
ENSG00000204351	GTExv8.ALL.Adrenal_Gland	rs1041981	11.0781	rs391165	0.0389136	5.16078	-6.03148	222	-3.74984	0.000176944	0.019849	SKIV2L	6	31959117	31969751
ENSG00000204351	GTExv8.ALL.Minor_Salivary_Gland	rs1041981	11.0781	rs391165	0.166698	5.80441	-6.03148	221	-5.82418	5.73953e-09	1.31703e-06	SKIV2L	6	31959117	31969751
ENSG00000204351	GTExv8.ALL.Pancreas	rs1041981	11.0781	rs391165	0.377949	10.7635	-6.03148	222	-6.1394	8.2834e-10	2.87227e-07	SKIV2L	6	31959117	31969751
ENSG00000204351	GTExv8.ALL.Brain_Frontal_Cortex_BA9	rs1041981	11.0781	rs641153	0.323133	7.61085	-5.60437	221	-6.63474	3.25071e-11	7.37617e-09	SKIV2L	6	31959117	31969751
ENSG00000204351	GTExv8.ALL.Brain_Hippocampus	rs1041981	11.0781	rs391165	0.302916	7.2576	-6.03148	221	-6.25942	3.86409e-10	7.79123e-08	SKIV2L	6	31959117	31969751
ENSG00000204351	GTExv8.ALL.Brain_Cerebellar_Hemisphere	rs1041981	11.0781	rs391165	0.318732	7.52201	-6.03148	220	-6.03148	1.62468e-09	4.46855e-07	SKIV2L	6	31959117	31969751
ENSG00000204351	GTExv8.ALL.Muscle_Skeletal	rs1041981	11.0781	rs391165	0.0881807	9.12082	-6.03148	222	-7.22233	5.11054e-13	2.50147e-10	SKIV2L	6	31959117	31969751
ENSG00000204351	GTExv8.ALL.Colon_Transverse	rs1041981	11.0781	rs391165	0.324989	11.1316	-6.03148	222	-5.37708	7.57041e-08	2.03305e-05	SKIV2L	6	31959117	31969751
ENSG00000204351	GTExv8.ALL.Heart_Left_Ventricle	rs1041981	11.0781	rs391165	0.198171	8.89795	-6.03148	222	-6.31769	2.65499e-10	8.13997e-08	SKIV2L	6	31959117	31969751
ENSG00000204351	GTExv8.ALL.Brain_Anterior_cingulate_cortex_BA24	rs1041981	11.0781	rs391165	0.276574	6.46606	-6.03148	221	-6.71527	1.87724e-11	4.39039e-09	SKIV2L	6	31959117	31969751
ENSG00000204351	GTExv8.ALL.Heart_Atrial_Appendage	rs1041981	11.0781	rs391165	0.322547	10.9731	-6.03148	222	-5.43303	5.54039e-08	1.93057e-05	SKIV2L	6	31959117	31969751
ENSG00000204351	GTExv8.ALL.Ovary	rs1041981	11.0781	rs641153	0.107834	4.63436	-5.60437	222	-5.60437	2.0901e-08	5.37417e-06	SKIV2L	6	31959117	31969751
ENSG00000204351	GTExv8.ALL.Brain_Cortex	rs1041981	11.0781	rs391165	0.329462	8.76166	-6.03148	222	-6.17174	6.75414e-10	1.9497e-07	SKIV2L	6	31959117	31969751
ENSG00000204351	GTExv8.ALL.Brain_Spinal_cord_cervical_c-1	rs1041981	11.0781	rs391165	0.235131	6.13434	-6.03148	220	-5.98853	2.11748e-09	4.47847e-07	SKIV2L	6	31959117	31969751
ENSG00000204351	GTExv8.ALL.Testis	rs1041981	11.0781	rs391165	0.333751	10.3689	-6.03148	222	-7.53554	4.86328e-14	2.47094e-11	SKIV2L	6	31959117	31969751
ENSG00000204351	GTExv8.ALL.Pituitary	rs1041981	11.0781	rs391165	0.335185	8.99722	-6.03148	222	-6.03148	1.62468e-09	4.78394e-07	SKIV2L	6	31959117	31969751
ENSG00000204351	GTExv8.ALL.Cells_Cultured_fibroblasts	rs1041981	11.0781	rs391165	0.170711	10.0861	-6.03148	222	-5.90269	3.57614e-09	1.42935e-06	SKIV2L	6	31959117	31969751
ENSG00000204351	GTExv8.ALL.Esophagus_Gastroesophageal_Junction	rs1041981	11.0781	rs391165	0.445681	12.1881	-6.03148	222	-6.03148	1.62468e-09	5.07645e-07	SKIV2L	6	31959117	31969751
ENSG00000204351	GTExv8.ALL.Skin_Sun_Exposed_Lower_leg	rs1041981	11.0781	rs391165	0.215677	12.0236	-6.03148	222	-6.49509	8.29817e-11	3.52519e-08	SKIV2L	6	31959117	31969751
ENSG00000204351	GTExv8.ALL.Brain_Hypothalamus	rs1041981	11.0781	rs391165	0.260967	7.22199	-6.03148	222	-6.24238	4.30961e-10	1.10269e-07	SKIV2L	6	31959117	31969751
ENSG00000204351	GTExv8.ALL.Prostate	rs1041981	11.0781	rs391165	0.206717	7.00947	-6.03148	222	-7.08152	1.42577e-12	3.86234e-10	SKIV2L	6	31959117	31969751
ENSG00000204351	GTExv8.ALL.Adipose_Subcutaneous	rs1041981	11.0781	rs391165	0.33693	14.0546	-6.03148	222	-6.16894	6.87472e-10	2.18414e-07	SKIV2L	6	31959117	31969751
ENSG00000204351	GTExv8.ALL.Stomach	rs1041981	11.0781	rs391165	0.302186	10.0509	-6.03148	222	-5.26337	1.41436e-07	2.54293e-05	SKIV2L	6	31959117	31969751
ENSG00000204351	GTExv8.ALL.Brain_Putamen_basal_ganglia	rs1041981	11.0781	rs391165	0.363249	7.93289	-6.03148	222	-6.03148	1.62468e-09	3.66481e-07	SKIV2L	6	31959117	31969751
ENSG00000204351	GTExv8.ALL.Lung	rs1041981	11.0781	rs391165	0.34183	13.3791	-6.03148	222	-6.40667	1.48731e-10	5.34331e-08	SKIV2L	6	31959117	31969751
ENSG00000204351	GTExv8.ALL.Skin_Not_Sun_Exposed_Suprapubic	rs1041981	11.0781	rs391165	0.270987	11.8475	-6.03148	222	-6.32451	2.54036e-10	1.02044e-07	SKIV2L	6	31959117	31969751
ENSG00000204351	GTExv8.ALL.Artery_Tibial	rs1041981	11.0781	rs391165	0.387601	15.5154	-6.03148	222	-7.18625	6.65948e-13	2.42635e-10	SKIV2L	6	31959117	31969751
ENSG00000204351	GTExv8.ALL.Brain_Nucleus_accumbens_basal_ganglia	rs1041981	11.0781	rs391165	0.225677	7.41019	-6.03148	222	-6.09222	1.11358e-09	3.58375e-07	SKIV2L	6	31959117	31969751
ENSG00000204356	GTExv8.ALL.Pancreas	rs1041981	11.0781	rs1042663	0.0353895	-4.68212	-5.59148	222	5.6058	2.07292e-08	5.75027e-06	NELFE	6	31952087	31959038
ENSG00000204356	GTExv8.ALL.Adrenal_Gland	rs1041981	11.0781	rs411337	-0.00340934	3.23562	-5.45466	222	-4.57562	4.74808e-06	0.000714836	NELFE	6	31952087	31959038
ENSG00000204356	GTExv8.ALL.Brain_Hippocampus	rs1041981	11.0781	rs1042663	-0.00587359	-3.63737	-5.59148	221	5.43024	5.62767e-08	9.37375e-06	NELFE	6	31952087	31959038
ENSG00000204356	GTExv8.ALL.Spleen	rs1041981	11.0781	rs1150755	0.0123421	-3.86485	8.80493	221	-4.25402	2.09969e-05	0.00322165	NELFE	6	31952087	31959038
ENSG00000204356	GTExv8.ALL.Thyroid	rs1041981	11.0781	rs2734335	0.0521482	-5.64033	-4.71475	222	4.71475	2.42013e-06	0.000592836	NELFE	6	31952087	31959038
ENSG00000204356	GTExv8.ALL.Skin_Sun_Exposed_Lower_leg	rs1041981	11.0781	rs541862	0.154154	-10.2002	-5.47388	222	6.76143	1.36638e-11	6.26896e-09	NELFE	6	31952087	31959038
ENSG00000204356	GTExv8.ALL.Esophagus_Muscularis	rs1041981	11.0781	rs1042663	0.0743736	-6.15693	-5.59148	222	5.27677	1.31479e-07	4.30417e-05	NELFE	6	31952087	31959038
ENSG00000204356	GTExv8.ALL.Brain_Anterior_cingulate_cortex_BA24	rs1041981	11.0781	rs1042663	0.00819835	-3.50772	-5.59148	221	4.62786	3.69465e-06	0.000576058	NELFE	6	31952087	31959038
ENSG00000204356	GTExv8.ALL.Skin_Not_Sun_Exposed_Suprapubic	rs1041981	11.0781	rs1042663	0.101436	-7.46476	-5.59148	222	5.59851	2.16202e-08	7.78627e-06	NELFE	6	31952087	31959038
ENSG00000204356	GTExv8.ALL.Heart_Left_Ventricle	rs1041981	11.0781	rs2734335	0.0115225	-4.15883	-4.71475	222	8.37642	5.45641e-17	2.62882e-14	NELFE	6	31952087	31959038
ENSG00000204356	GTExv8.ALL.Artery_Aorta	rs1041981	11.0781	rs541862	0.0112145	-5.54364	-5.47388	222	7.17613	7.17107e-13	2.98282e-10	NELFE	6	31952087	31959038
ENSG00000204356	GTExv8.ALL.Esophagus_Gastroesophageal_Junction	rs1041981	11.0781	rs1042663	0.0736769	-5.06137	-5.59148	222	5.59148	2.25148e-08	6.49379e-06	NELFE	6	31952087	31959038
ENSG00000204356	GTExv8.ALL.Adipose_Subcutaneous	rs1041981	11.0781	rs541862	0.121354	-8.60936	-5.47388	222	5.47388	4.40291e-08	1.33352e-05	NELFE	6	31952087	31959038
ENSG00000204356	GTExv8.ALL.Nerve_Tibial	rs1041981	11.0781	rs497239	0.17013	-9.64465	-5.63573	222	5.63573	1.74319e-08	5.97237e-06	NELFE	6	31952087	31959038
ENSG00000204356	GTExv8.ALL.Artery_Tibial	rs1041981	11.0781	rs1042663	0.146089	-9.46502	-5.59148	222	6.05352	1.41713e-09	4.53739e-07	NELFE	6	31952087	31959038
ENSG00000204356	GTExv8.ALL.Brain_Hypothalamus	rs1041981	11.0781	rs1042663	0.00357229	-3.67521	-5.59148	222	4.9922	5.96946e-07	9.54616e-05	NELFE	6	31952087	31959038
ENSG00000204356	GTExv8.ALL.Whole_Blood	rs1041981	11.0781	rs1042663	0.0329772	-5.61961	-5.59148	222	5.16766	2.37038e-07	6.72117e-05	NELFE	6	31952087	31959038
ENSG00000204356	GTExv8.ALL.Lung	rs1041981	11.0781	rs621701	0.012901	-4.25845	-3.65307	222	5.47139	4.46515e-08	1.27388e-05	NELFE	6	31952087	31959038
ENSG00000204356	GTExv8.ALL.Muscle_Skeletal	rs1041981	11.0781	rs541862	0.0823888	-7.88571	-5.47388	222	5.47388	4.40291e-08	1.3649e-05	NELFE	6	31952087	31959038
ENSG00000204356	GTExv8.ALL.Breast_Mammary_Tissue	rs1041981	11.0781	rs1042663	0.088811	-6.08598	-5.59148	222	5.59148	2.25148e-08	6.92831e-06	NELFE	6	31952087	31959038
ENSG00000204356	GTExv8.ALL.Cells_Cultured_fibroblasts	rs1041981	11.0781	rs497239	0.0326437	-5.77809	-5.63573	222	5.5411	3.00575e-08	1.04119e-05	NELFE	6	31952087	31959038
ENSG00000204356	GTExv8.ALL.Colon_Sigmoid	rs1041981	11.0781	rs1042663	0.0889252	-5.94759	-5.59148	222	5.60079	2.13378e-08	7.73814e-06	NELFE	6	31952087	31959038
ENSG00000204366	GTExv8.ALL.Liver	rs1041981	11.0781	rs6907185	0.00676882	3.683	-4.07198	226	-3.60011	0.000318081	0.0327624	ZBTB12	6	31899607	31901992
ENSG00000204366	GTExv8.ALL.Esophagus_Muscularis	rs1041981	11.0781	rs7757496	0.0199854	4.54302	-3.34137	226	-4.9538	7.27791e-07	0.000193179	ZBTB12	6	31899607	31901992
ENSG00000204366	GTExv8.ALL.Esophagus_Gastroesophageal_Junction	rs1041981	11.0781	rs2253044	0.0108169	4.03066	-3.0206	226	-14.3198	1.6454e-46	3.08471e-43	ZBTB12	6	31899607	31901992
ENSG00000204371	GTExv8.ALL.Skin_Sun_Exposed_Lower_leg	rs1041981	11.0781	rs2736428	0.0800794	-7.0587	6.22746	226	-6.22746	4.74057e-10	1.81248e-07	EHMT2	6	31879759	31897687
ENSG00000204371	GTExv8.ALL.Adipose_Subcutaneous	rs1041981	11.0781	rs2269426	0.00224921	-3.22257	1.87215	226	-6.69545	2.15002e-11	8.00845e-09	EHMT2	6	31879759	31897687
ENSG00000204371	GTExv8.ALL.Testis	rs1041981	11.0781	rs2736428	0.0396684	-5.01905	6.22746	226	-6.22746	4.74057e-10	2.00716e-07	EHMT2	6	31879759	31897687
ENSG00000204371	GTExv8.ALL.Cells_Cultured_fibroblasts	rs1041981	11.0781	rs17201192	-0.00203048	2.94897	0.906276	226	-4.61823	3.8702e-06	0.000957597	EHMT2	6	31879759	31897687
ENSG00000204371	GTExv8.ALL.Skin_Not_Sun_Exposed_Suprapubic	rs1041981	11.0781	rs3020644	0.0288592	-5.26021	6.94681	226	-9.43278	3.99353e-21	4.63427e-18	EHMT2	6	31879759	31897687
ENSG00000204371	GTExv8.ALL.Thyroid	rs1041981	11.0781	rs9267659	0.000475437	3.17728	-4.95163	226	-5.0593	4.20804e-07	0.000127216	EHMT2	6	31879759	31897687
ENSG00000204371	GTExv8.ALL.Nerve_Tibial	rs1041981	11.0781	rs498240	0.00231208	3.98188	-3.63786	226	-10.193	2.13187e-24	2.02265e-21	EHMT2	6	31879759	31897687
ENSG00000204385	GTExv8.ALL.Pancreas	rs1041981	11.0781	rs2075798	0.253578	8.86283	-7.7619	226	-8.50867	1.75937e-17	1.01677e-14	SLC44A4	6	31863192	31879046
ENSG00000204386	GTExv8.ALL.Whole_Blood	rs1041981	11.0781	rs3101018	0.0105581	-4.01484	10.2714	226	-10.2714	9.47832e-25	6.94287e-22	NEU1	6	31857659	31862906
ENSG00000204387	GTExv8.ALL.Cells_EBV-transformed_lymphocytes	rs1041981	11.0781	rs1150755	0.0202105	-4.36229	8.80493	236	-4.24085	2.22674e-05	0.00277865	C6orf48	6	31834608	31839766
ENSG00000204387	GTExv8.ALL.Esophagus_Muscularis	rs1041981	11.0781	rs7757496	0.0674739	-6.63862	-3.34137	239	5.64088	1.69179e-08	5.93394e-06	C6orf48	6	31834608	31839766
ENSG00000204387	GTExv8.ALL.Adrenal_Gland	rs1041981	11.0781	rs409558	0.0688321	-4.84034	-8.07259	239	6.46602	1.00614e-10	3.38597e-08	C6orf48	6	31834608	31839766
ENSG00000204387	GTExv8.ALL.Testis	rs1041981	11.0781	rs3749953	0.114626	-6.48264	-8.25201	239	3.87088	0.000108443	0.0204989	C6orf48	6	31834608	31839766
ENSG00000204387	GTExv8.ALL.Spleen	rs1041981	11.0781	rs660594	-0.00405119	-3.84483	-3.93452	238	5.569	2.56213e-08	7.86238e-06	C6orf48	6	31834608	31839766
ENSG00000204387	GTExv8.ALL.Heart_Left_Ventricle	rs1041981	11.0781	rs1150755	0.0113128	-4.38706	8.80493	239	-4.28381	1.83721e-05	0.00317743	C6orf48	6	31834608	31839766
ENSG00000204387	GTExv8.ALL.Colon_Transverse	rs1041981	11.0781	rs3749953	0.0197856	-4.04536	-8.25201	239	8.25201	1.55755e-16	9.33094e-14	C6orf48	6	31834608	31839766
ENSG00000204387	GTExv8.ALL.Esophagus_Gastroesophageal_Junction	rs1041981	11.0781	rs2075789	0.0244111	-4.89089	-4.29877	239	5.9671	2.41507e-09	7.24425e-07	C6orf48	6	31834608	31839766
ENSG00000204387	GTExv8.ALL.Cells_Cultured_fibroblasts	rs1041981	11.0781	rs409558	0.0121688	-4.3991	-8.07259	239	4.90907	9.15092e-07	0.000243837	C6orf48	6	31834608	31839766
ENSG00000204387	GTExv8.ALL.Nerve_Tibial	rs1041981	11.0781	rs3749953	0.0890316	-7.565	-8.25201	238	7.90418	2.69711e-15	1.58411e-12	C6orf48	6	31834608	31839766
ENSG00000204387	GTExv8.ALL.Skin_Sun_Exposed_Lower_leg	rs1041981	11.0781	rs3749953	0.0497696	-6.37147	-8.25201	239	6.31035	2.78397e-10	1.10111e-07	C6orf48	6	31834608	31839766
ENSG00000204387	GTExv8.ALL.Ovary	rs1041981	11.0781	rs34378923	0.0408449	-4.20331	-5.42515	239	8.17443	2.97276e-16	1.11181e-13	C6orf48	6	31834608	31839766
ENSG00000204387	GTExv8.ALL.Adipose_Visceral_Omentum	rs1041981	11.0781	rs409558	0.0465459	-5.12093	-8.07259	238	8.07259	6.88196e-16	2.98367e-13	C6orf48	6	31834608	31839766
ENSG00000204387	GTExv8.ALL.Stomach	rs1041981	11.0781	rs2075801	0.00346342	-3.86964	-7.97436	239	7.97436	1.53178e-15	6.68841e-13	C6orf48	6	31834608	31839766
ENSG00000204387	GTExv8.ALL.Lung	rs1041981	11.0781	rs409558	0.0683943	-6.43555	-8.07259	238	6.05379	1.41481e-09	4.57456e-07	C6orf48	6	31834608	31839766
ENSG00000204387	GTExv8.ALL.Breast_Mammary_Tissue	rs1041981	11.0781	rs3749953	0.114081	-6.83179	-8.25201	239	9.15287	5.5442e-20	3.03743e-17	C6orf48	6	31834608	31839766
ENSG00000204387	GTExv8.ALL.Whole_Blood	rs1041981	11.0781	rs3749953	0.127314	-9.33834	-8.25201	239	5.10085	3.38134e-07	8.74175e-05	C6orf48	6	31834608	31839766
ENSG00000204387	GTExv8.ALL.Skin_Not_Sun_Exposed_Suprapubic	rs1041981	11.0781	rs409558	0.0857569	-6.78334	-8.07259	239	4.9548	7.2405e-07	0.000210055	C6orf48	6	31834608	31839766
ENSG00000204387	GTExv8.ALL.Adipose_Subcutaneous	rs1041981	11.0781	rs3749953	0.053782	-6.81327	-8.25201	239	7.50796	6.0055e-14	2.70298e-11	C6orf48	6	31834608	31839766
ENSG00000204387	GTExv8.ALL.Artery_Aorta	rs1041981	11.0781	rs2299851	0.0171722	-3.53371	-4.23206	239	5.70402	1.17013e-08	3.40702e-06	C6orf48	6	31834608	31839766
ENSG00000204387	GTExv8.ALL.Thyroid	rs1041981	11.0781	rs409558	0.0695138	-6.76692	-8.07259	239	8.20175	2.36903e-16	1.26156e-13	C6orf48	6	31834608	31839766
ENSG00000204387	GTExv8.ALL.Esophagus_Mucosa	rs1041981	11.0781	rs409558	0.00597008	-4.79897	-8.07259	239	8.70555	3.16025e-18	2.44944e-15	C6orf48	6	31834608	31839766
ENSG00000204387	GTExv8.ALL.Artery_Tibial	rs1041981	11.0781	rs3749953	0.0525528	-6.43339	-8.25201	239	7.30756	2.72047e-13	1.02659e-10	C6orf48	6	31834608	31839766
ENSG00000204387	GTExv8.ALL.Uterus	rs1041981	11.0781	rs2075789	0.101326	-4.33878	-4.29877	239	6.80548	1.00712e-11	2.35833e-09	C6orf48	6	31834608	31839766
ENSG00000204388	GTExv8.ALL.Cells_Cultured_fibroblasts	rs1041981	11.0781	rs3130342	0.000811205	4.06846	-4.98621	239	-5.12039	3.04908e-07	8.5638e-05	HSPA1B	6	31827738	31830254
ENSG00000204388	GTExv8.ALL.Adipose_Visceral_Omentum	rs1041981	11.0781	rs2844484	0.001634	2.95527	-7.09494	238	-7.09494	1.29407e-12	4.48835e-10	HSPA1B	6	31827738	31830254
ENSG00000204388	GTExv8.ALL.Esophagus_Mucosa	rs1041981	11.0781	rs2734335	0.00950578	3.82119	-4.71475	239	-4.71475	2.42013e-06	0.000518835	HSPA1B	6	31827738	31830254
ENSG00000204388	GTExv8.ALL.Muscle_Skeletal	rs1041981	11.0781	rs3130342	0.000653652	3.32377	-4.98621	239	-4.08563	4.39572e-05	0.00888701	HSPA1B	6	31827738	31830254
ENSG00000204388	GTExv8.ALL.Whole_Blood	rs1041981	11.0781	rs389883	0.00232402	4.1635	2.79603	239	5.941	2.83288e-09	9.57731e-07	HSPA1B	6	31827738	31830254
ENSG00000204388	GTExv8.ALL.Skin_Not_Sun_Exposed_Suprapubic	rs1041981	11.0781	rs4151659	0.0115878	-3.67974	4.23504	239	-4.23504	2.28508e-05	0.0045029	HSPA1B	6	31827738	31830254
ENSG00000204390	GTExv8.ALL.Brain_Nucleus_accumbens_basal_ganglia	rs1041981	11.0781	rs3130287	0.0793774	4.52737	-4.7708	239	-4.84624	1.25824e-06	0.000264762	HSPA1L	6	31809619	31815283
ENSG00000204390	GTExv8.ALL.Brain_Cerebellum	rs1041981	11.0781	rs3130342	0.055912	4.4458	-4.98621	238	-4.98621	6.1574e-07	0.000126648	HSPA1L	6	31809619	31815283
ENSG00000204392	GTExv8.ALL.Artery_Tibial	rs1041981	11.0781	rs34636308	0.0955846	-7.62168	-1.88867	239	4.50973	6.49106e-06	0.00149097	LSM2	6	31797396	31806966
ENSG00000204392	GTExv8.ALL.Skin_Not_Sun_Exposed_Suprapubic	rs1041981	11.0781	rs34636308	0.00140695	-3.46958	-1.88867	239	-8.05844	7.72727e-16	5.04397e-13	LSM2	6	31797396	31806966
ENSG00000204396	GTExv8.ALL.Muscle_Skeletal	rs1041981	11.0781	rs17201144	0.0866192	-7.8859	-4.85275	239	8.40482	4.28515e-17	2.84657e-14	VWA7	6	31765590	31777294
ENSG00000204396	GTExv8.ALL.Heart_Atrial_Appendage	rs1041981	11.0781	rs17201144	0.0819708	-5.82546	-4.85275	238	5.2286	1.70797e-07	5.23732e-05	VWA7	6	31765590	31777294
ENSG00000204396	GTExv8.ALL.Heart_Left_Ventricle	rs1041981	11.0781	rs17201144	-0.00234496	-3.83557	-4.85275	239	8.29283	1.10583e-16	4.66175e-14	VWA7	6	31765590	31777294
ENSG00000204410	GTExv8.ALL.Thyroid	rs1041981	11.0781	rs389883	0.0090779	-5.46985	2.79603	242	-9.2754	1.76952e-20	1.20406e-17	MSH5	6	31739677	31762678
ENSG00000204410	GTExv8.ALL.Brain_Frontal_Cortex_BA9	rs1041981	11.0781	rs3101018	0.0156383	-4.26842	10.2714	241	-8.51748	1.63057e-17	5.08738e-15	MSH5	6	31739677	31762678
ENSG00000204410	GTExv8.ALL.Cells_Cultured_fibroblasts	rs1041981	11.0781	rs1150793	0.00219857	3.66941	1.48324	242	-6.46128	1.03822e-10	5.13769e-08	MSH5	6	31739677	31762678
ENSG00000204410	GTExv8.ALL.Pancreas	rs1041981	11.0781	rs3130923	-0.000387847	-3.51723	10.1373	242	-7.84325	4.39048e-15	2.17485e-12	MSH5	6	31739677	31762678
ENSG00000204410	GTExv8.ALL.Testis	rs1041981	11.0781	rs1150755	0.0359093	-4.22044	8.80493	242	-8.80493	1.30931e-18	9.23938e-16	MSH5	6	31739677	31762678
ENSG00000204410	GTExv8.ALL.Adipose_Subcutaneous	rs1041981	11.0781	rs2071591	-0.000504074	-4.05999	10.4982	242	-9.66619	4.19716e-22	2.66692e-19	MSH5	6	31739677	31762678
ENSG00000204410	GTExv8.ALL.Brain_Putamen_basal_ganglia	rs1041981	11.0781	rs497309	0.0500006	-4.44826	10.2126	242	-10.2126	1.74131e-24	8.2486e-22	MSH5	6	31739677	31762678
ENSG00000204410	GTExv8.ALL.Liver	rs1041981	11.0781	rs34214527	-0.00122126	3.4145	-3.57065	242	-8.43167	3.40778e-17	1.00286e-14	MSH5	6	31739677	31762678
ENSG00000204410	GTExv8.ALL.Artery_Tibial	rs1041981	11.0781	rs3132445	0.00389995	-3.62797	10.261	242	-9.56942	1.07509e-21	6.68199e-19	MSH5	6	31739677	31762678
ENSG00000204410	GTExv8.ALL.Artery_Aorta	rs1041981	11.0781	rs6915833	0.022019	4.33604	-3.51555	242	-9.08332	1.05312e-19	6.1327e-17	MSH5	6	31739677	31762678
ENSG00000204410	GTExv8.ALL.Lung	rs1041981	11.0781	rs2844509	0.00262962	3.75939	-3.1881	241	-4.71342	2.43595e-06	0.000562589	MSH5	6	31739677	31762678
ENSG00000204410	GTExv8.ALL.Esophagus_Mucosa	rs1041981	11.0781	rs1800629	0.0502036	-5.50763	8.30608	242	-4.05667	4.97768e-05	0.00835918	MSH5	6	31739677	31762678
ENSG00000204420	GTExv8.ALL.Thyroid	rs1041981	11.0781	rs9267576	0.0192701	4.91189	-3.8241	242	-3.63442	0.000278605	0.0431944	MPIG6B	6	31718594	31726714
ENSG00000204420	GTExv8.ALL.Brain_Caudate_basal_ganglia	rs1041981	11.0781	rs707938	0.108242	5.21216	0.184248	242	-3.84171	0.000122182	0.0163992	MPIG6B	6	31718594	31726714
ENSG00000204420	GTExv8.ALL.Brain_Nucleus_accumbens_basal_ganglia	rs1041981	11.0781	rs409558	0.0588056	4.86661	-8.07259	242	-4.64699	3.36807e-06	0.000658096	MPIG6B	6	31718594	31726714
ENSG00000204420	GTExv8.ALL.Brain_Cortex	rs1041981	11.0781	rs1144708	-0.00194523	-3.42791	-0.221362	241	-5.27326	1.34022e-07	3.12476e-05	MPIG6B	6	31718594	31726714
ENSG00000204421	GTExv8.ALL.Stomach	rs1041981	11.0781	rs2075801	0.0099775	3.72561	-7.97436	242	-7.54538	4.50955e-14	1.62158e-11	LY6G6C	6	31718648	31721746
ENSG00000204421	GTExv8.ALL.Colon_Transverse	rs1041981	11.0781	rs3130342	0.00221676	3.87833	-4.98621	242	-7.08274	1.41336e-12	6.47485e-10	LY6G6C	6	31718648	31721746
ENSG00000204421	GTExv8.ALL.Skin_Not_Sun_Exposed_Suprapubic	rs1041981	11.0781	rs2523591	0.0161373	-4.03361	-7.37441	242	6.61769	3.64861e-11	1.65678e-08	LY6G6C	6	31718648	31721746
ENSG00000204424	GTExv8.ALL.Esophagus_Mucosa	rs1041981	11.0781	rs409558	0.047065	5.01349	-8.07259	242	-8.07259	6.88196e-16	4.33392e-13	LY6G6F	6	31706885	31710595
ENSG00000204424	GTExv8.ALL.Thyroid	rs1041981	11.0781	rs3117572	-0.000786523	2.92459	-4.57347	242	-3.60502	0.000312125	0.0477864	LY6G6F	6	31706885	31710595
ENSG00000204427	GTExv8.ALL.Breast_Mammary_Tissue	rs1041981	11.0781	rs6941112	0.00689827	3.85723	4.3771	242	4.00967	6.08042e-05	0.00891718	ABHD16A	6	31686955	31703356
ENSG00000204427	GTExv8.ALL.Esophagus_Mucosa	rs1041981	11.0781	rs2523500	0.0273969	-4.49351	-5.59626	242	5.59626	2.19031e-08	5.96474e-06	ABHD16A	6	31686955	31703356
ENSG00000204427	GTExv8.ALL.Artery_Tibial	rs1041981	11.0781	rs2256965	-0.0007015	-4.25722	-10.7489	242	8.97588	2.81091e-19	1.485e-16	ABHD16A	6	31686955	31703356
ENSG00000204427	GTExv8.ALL.Thyroid	rs1041981	11.0781	rs1144709	-0.00144982	-3.14369	-2.67986	242	7.84049	4.48787e-15	2.29031e-12	ABHD16A	6	31686955	31703356
ENSG00000204427	GTExv8.ALL.Colon_Sigmoid	rs1041981	11.0781	rs2242955	0.00489813	3.37372	3.02361	242	11.0305	2.72322e-28	2.19461e-25	ABHD16A	6	31686955	31703356
ENSG00000204427	GTExv8.ALL.Skin_Sun_Exposed_Lower_leg	rs1041981	11.0781	rs1144708	0.0152284	-5.03933	-0.221362	242	4.79329	1.64067e-06	0.000392051	ABHD16A	6	31686955	31703356
ENSG00000204428	GTExv8.ALL.Testis	rs1041981	11.0781	rs3749953	0.0382301	-4.77885	-8.25201	242	7.29787	2.92358e-13	1.37538e-10	LY6G5C	6	31676684	31684040
ENSG00000204428	GTExv8.ALL.Whole_Blood	rs1041981	11.0781	rs1144709	0.23428	-12.5836	-2.67986	242	4.15014	3.32279e-05	0.00551081	LY6G5C	6	31676684	31684040
ENSG00000204428	GTExv8.ALL.Small_Intestine_Terminal_Ileum	rs1041981	11.0781	rs1144709	0.0350015	-4.73202	-2.67986	242	4.88647	1.02658e-06	0.000145672	LY6G5C	6	31676684	31684040
ENSG00000204428	GTExv8.ALL.Adipose_Visceral_Omentum	rs1041981	11.0781	rs1144709	0.107847	-7.25014	-2.67986	241	3.79016	0.00015055	0.0233881	LY6G5C	6	31676684	31684040
ENSG00000204428	GTExv8.ALL.Brain_Cortex	rs1041981	11.0781	rs1144709	0.159994	-5.9622	-2.67986	241	4.07283	4.64451e-05	0.00703876	LY6G5C	6	31676684	31684040
ENSG00000204428	GTExv8.ALL.Muscle_Skeletal	rs1041981	11.0781	rs1144709	0.173208	-11.1116	-2.67986	242	3.74216	0.000182445	0.0302988	LY6G5C	6	31676684	31684040
ENSG00000204428	GTExv8.ALL.Breast_Mammary_Tissue	rs1041981	11.0781	rs1144709	0.088124	-6.20436	-2.67986	242	4.54611	5.46467e-06	0.001103	LY6G5C	6	31676684	31684040
ENSG00000204428	GTExv8.ALL.Brain_Cerebellar_Hemisphere	rs1041981	11.0781	rs1144709	0.260201	-6.86147	-2.67986	239	4.70513	2.53705e-06	0.000523345	LY6G5C	6	31676684	31684040
ENSG00000204428	GTExv8.ALL.Adipose_Subcutaneous	rs1041981	11.0781	rs1144709	0.117741	-8.88424	-2.67986	242	4.60278	4.16891e-06	0.00102347	LY6G5C	6	31676684	31684040
ENSG00000204428	GTExv8.ALL.Brain_Cerebellum	rs1041981	11.0781	rs1144709	0.24103	-7.18193	-2.67986	241	4.91109	9.05708e-07	0.000181513	LY6G5C	6	31676684	31684040
ENSG00000204428	GTExv8.ALL.Skin_Not_Sun_Exposed_Suprapubic	rs1041981	11.0781	rs1144709	0.0933838	-7.06349	-2.67986	242	4.82018	1.43429e-06	0.000384095	LY6G5C	6	31676684	31684040
ENSG00000204435	GTExv8.ALL.Esophagus_Muscularis	rs1041981	11.0781	rs707939	0.0736588	-6.08774	6.3664	242	-6.3664	1.93511e-10	7.6019e-08	CSNK2B	6	31665236	31670343
ENSG00000204435	GTExv8.ALL.Prostate	rs1041981	11.0781	rs2229092	0.0130281	-3.45688	-2.13003	241	-9.88741	4.72079e-23	2.02483e-20	CSNK2B	6	31665236	31670343
ENSG00000204435	GTExv8.ALL.Esophagus_Mucosa	rs1041981	11.0781	rs3749953	0.0263525	4.32787	-8.25201	242	-6.08881	1.13755e-09	3.58185e-07	CSNK2B	6	31665236	31670343
ENSG00000204435	GTExv8.ALL.Lung	rs1041981	11.0781	rs494620	0.00793914	-4.20112	4.46852	241	-4.76025	1.93349e-06	0.000457436	CSNK2B	6	31665236	31670343
ENSG00000204435	GTExv8.ALL.Colon_Sigmoid	rs1041981	11.0781	rs660594	0.0926117	5.53457	-3.93452	242	-3.93452	8.3364e-05	0.0147473	CSNK2B	6	31665236	31670343
ENSG00000204435	GTExv8.ALL.Heart_Atrial_Appendage	rs1041981	11.0781	rs707939	0.0616911	-5.10447	6.3664	241	-6.3664	1.93511e-10	9.88972e-08	CSNK2B	6	31665236	31670343
ENSG00000204435	GTExv8.ALL.Heart_Left_Ventricle	rs1041981	11.0781	rs494620	0.0231308	-4.83629	4.46852	242	-6.52898	6.62187e-11	2.35076e-08	CSNK2B	6	31665236	31670343
ENSG00000204435	GTExv8.ALL.Adipose_Visceral_Omentum	rs1041981	11.0781	rs707939	0.00712135	-4.09157	6.3664	241	-8.7228	2.71409e-18	1.56893e-15	CSNK2B	6	31665236	31670343
ENSG00000204435	GTExv8.ALL.Thyroid	rs1041981	11.0781	rs494620	0.0118764	-4.38365	4.46852	242	-4.46852	7.87623e-06	0.0016078	CSNK2B	6	31665236	31670343
ENSG00000204435	GTExv8.ALL.Muscle_Skeletal	rs1041981	11.0781	rs6941112	0.0114581	-5.34789	4.3771	242	-8.73904	2.3511e-18	1.68194e-15	CSNK2B	6	31665236	31670343
ENSG00000204438	GTExv8.ALL.Artery_Aorta	rs1041981	11.0781	rs35444838	0.00153477	3.95867	-0.326383	242	-4.69536	2.66137e-06	0.000581177	GPANK1	6	31661228	31666283
ENSG00000204438	GTExv8.ALL.Nerve_Tibial	rs1041981	11.0781	rs3117575	0.00625221	-3.95575	10.3186	241	-10.0944	5.84838e-24	4.89807e-21	GPANK1	6	31661228	31666283
ENSG00000204438	GTExv8.ALL.Heart_Left_Ventricle	rs1041981	11.0781	rs497309	0.0289344	-3.85233	10.2126	242	-10.2126	1.74131e-24	1.06774e-21	GPANK1	6	31661228	31666283
ENSG00000204438	GTExv8.ALL.Brain_Hippocampus	rs1041981	11.0781	rs1799964	0.00184841	-3.10676	0.863774	240	-9.37408	6.97811e-21	2.43029e-18	GPANK1	6	31661228	31666283
ENSG00000204438	GTExv8.ALL.Thyroid	rs1041981	11.0781	rs17201144	0.00580775	4.95225	-4.85275	242	-7.3584	1.86125e-13	7.86091e-11	GPANK1	6	31661228	31666283
ENSG00000204438	GTExv8.ALL.Colon_Sigmoid	rs1041981	11.0781	rs3117575	0.0122378	-3.62091	10.3186	242	-10.3186	5.80749e-25	4.21217e-22	GPANK1	6	31661228	31666283
ENSG00000204438	GTExv8.ALL.Cells_Cultured_fibroblasts	rs1041981	11.0781	rs17201144	0.011461	3.84679	-4.85275	242	-3.80704	0.00014064	0.0243589	GPANK1	6	31661228	31666283
ENSG00000204438	GTExv8.ALL.Artery_Tibial	rs1041981	11.0781	rs17201144	0.00195989	4.744	-4.85275	242	-8.62625	6.33962e-18	3.18974e-15	GPANK1	6	31661228	31666283
ENSG00000204438	GTExv8.ALL.Adipose_Visceral_Omentum	rs1041981	11.0781	rs497309	0.00247213	-4.21405	10.2126	241	-10.3445	4.43083e-25	3.4927e-22	GPANK1	6	31661228	31666283
ENSG00000204438	GTExv8.ALL.Esophagus_Gastroesophageal_Junction	rs1041981	11.0781	rs2523578	0.0584713	-5.14868	3.75849	242	-3.75849	0.000170939	0.0237384	GPANK1	6	31661228	31666283
ENSG00000204438	GTExv8.ALL.Muscle_Skeletal	rs1041981	11.0781	rs1144709	0.0386807	6.66928	-2.67986	242	-9.25393	2.16392e-20	1.67704e-17	GPANK1	6	31661228	31666283
ENSG00000204438	GTExv8.ALL.Adipose_Subcutaneous	rs1041981	11.0781	rs389883	0.00825914	-4.97708	2.79603	242	-7.25451	4.03121e-13	1.67481e-10	GPANK1	6	31661228	31666283
ENSG00000204438	GTExv8.ALL.Lung	rs1041981	11.0781	rs3101018	0.0200176	-4.56409	10.2714	241	-9.87861	5.1544e-23	3.57126e-20	GPANK1	6	31661228	31666283
ENSG00000204438	GTExv8.ALL.Heart_Atrial_Appendage	rs1041981	11.0781	rs3101018	0.0018556	-3.37519	10.2714	241	-12.7623	2.66318e-37	2.91656e-34	GPANK1	6	31661228	31666283
ENSG00000204439	GTExv8.ALL.Breast_Mammary_Tissue	rs1041981	11.0781	rs204896	0.0277647	-4.15205	-6.12361	242	6.12361	9.14783e-10	3.0506e-07	C6orf47	6	31658298	31660772
ENSG00000204439	GTExv8.ALL.Skin_Not_Sun_Exposed_Suprapubic	rs1041981	11.0781	rs6905572	-0.00154156	3.24726	-8.17553	242	-5.76055	8.38417e-09	3.1273e-06	C6orf47	6	31658298	31660772
ENSG00000204444	GTExv8.ALL.Testis	rs1041981	11.0781	rs3132445	0.0978503	-5.88399	10.261	242	-10.261	1.05615e-24	8.3845e-22	APOM	6	31652416	31658210
ENSG00000204444	GTExv8.ALL.Pancreas	rs1041981	11.0781	rs1800629	0.00176486	-3.30245	8.30608	242	-8.71489	2.91053e-18	1.83496e-15	APOM	6	31652416	31658210
ENSG00000204444	GTExv8.ALL.Adrenal_Gland	rs1041981	11.0781	rs1150755	0.00673258	-3.46797	8.80493	242	-4.99051	6.02197e-07	0.000111135	APOM	6	31652416	31658210
ENSG00000204444	GTExv8.ALL.Lung	rs1041981	11.0781	rs3115672	0.0131178	-4.61977	10.2364	241	-10.3372	4.78335e-25	4.21805e-22	APOM	6	31652416	31658210
ENSG00000204444	GTExv8.ALL.Skin_Sun_Exposed_Lower_leg	rs1041981	11.0781	rs1150755	0.0308032	-5.09026	8.80493	242	-10.2287	1.47481e-24	1.30124e-21	APOM	6	31652416	31658210
ENSG00000204444	GTExv8.ALL.Pituitary	rs1041981	11.0781	rs497309	0.0333459	-3.96858	10.2126	242	-9.3152	1.21726e-20	7.16855e-18	APOM	6	31652416	31658210
ENSG00000204444	GTExv8.ALL.Cells_Cultured_fibroblasts	rs1041981	11.0781	rs3132445	0.034995	-4.79845	10.261	242	-10.261	1.05615e-24	1.82925e-21	APOM	6	31652416	31658210
ENSG00000204444	GTExv8.ALL.Muscle_Skeletal	rs1041981	11.0781	rs497309	0.0250164	-5.89572	10.2126	242	-5.85953	4.64182e-09	1.54175e-06	APOM	6	31652416	31658210
ENSG00000204444	GTExv8.ALL.Stomach	rs1041981	11.0781	rs3132445	0.0660612	-5.28622	10.261	242	-10.2744	9.1943e-25	7.02559e-22	APOM	6	31652416	31658210
ENSG00000204444	GTExv8.ALL.Colon_Transverse	rs1041981	11.0781	rs3132445	0.0452725	-4.33362	10.261	242	-10.261	1.05615e-24	9.13921e-22	APOM	6	31652416	31658210
ENSG00000204444	GTExv8.ALL.Adipose_Subcutaneous	rs1041981	11.0781	rs3115672	-0.00121339	-3.77334	10.2364	242	-11.2856	1.54517e-29	1.51736e-26	APOM	6	31652416	31658210
ENSG00000204463	GTExv8.ALL.Brain_Amygdala	rs1041981	11.0781	rs707939	0.194632	5.16957	6.3664	239	6.3664	1.93511e-10	3.62253e-08	BAG6	6	31639028	31652705
ENSG00000204463	GTExv8.ALL.Brain_Putamen_basal_ganglia	rs1041981	11.0781	rs707939	0.134918	4.86462	6.3664	242	6.3664	1.93511e-10	4.82454e-08	BAG6	6	31639028	31652705
ENSG00000204463	GTExv8.ALL.Breast_Mammary_Tissue	rs1041981	11.0781	rs707939	0.0462786	4.80783	6.3664	242	5.47571	4.35749e-08	1.28546e-05	BAG6	6	31639028	31652705
ENSG00000204463	GTExv8.ALL.Whole_Blood	rs1041981	11.0781	rs494620	0.00687016	4.24118	4.46852	242	6.87627	6.14383e-12	2.25018e-09	BAG6	6	31639028	31652705
ENSG00000204463	GTExv8.ALL.Ovary	rs1041981	11.0781	rs494620	0.0670546	4.16015	4.46852	242	4.03442	5.47365e-05	0.00703706	BAG6	6	31639028	31652705
ENSG00000204463	GTExv8.ALL.Brain_Anterior_cingulate_cortex_BA24	rs1041981	11.0781	rs707939	0.177303	5.23232	6.3664	241	5.13336	2.84621e-07	5.32525e-05	BAG6	6	31639028	31652705
ENSG00000204463	GTExv8.ALL.Cells_Cultured_fibroblasts	rs1041981	11.0781	rs6916921	0.0246165	5.50483	-2.44772	242	7.60982	2.74488e-14	1.67793e-11	BAG6	6	31639028	31652705
ENSG00000204463	GTExv8.ALL.Skin_Sun_Exposed_Lower_leg	rs1041981	11.0781	rs660594	0.0340852	-5.43744	-3.93452	242	5.25721	1.46257e-07	4.09163e-05	BAG6	6	31639028	31652705
ENSG00000204463	GTExv8.ALL.Brain_Hippocampus	rs1041981	11.0781	rs707939	0.134637	4.87695	6.3664	240	6.56662	5.14704e-11	1.23239e-08	BAG6	6	31639028	31652705
ENSG00000204463	GTExv8.ALL.Brain_Hypothalamus	rs1041981	11.0781	rs707939	0.114606	4.78931	6.3664	242	6.3664	1.93511e-10	5.30497e-08	BAG6	6	31639028	31652705
ENSG00000204463	GTExv8.ALL.Heart_Atrial_Appendage	rs1041981	11.0781	rs2075800	0.023732	4.01725	6.5914	241	5.24414	1.57009e-07	5.01514e-05	BAG6	6	31639028	31652705
ENSG00000204463	GTExv8.ALL.Brain_Caudate_basal_ganglia	rs1041981	11.0781	rs707939	0.1708	6.03244	6.3664	242	7.95262	1.82604e-15	6.69913e-13	BAG6	6	31639028	31652705
ENSG00000204463	GTExv8.ALL.Brain_Cerebellar_Hemisphere	rs1041981	11.0781	rs707939	0.163002	5.72159	6.3664	239	6.49698	8.19495e-11	2.45886e-08	BAG6	6	31639028	31652705
ENSG00000204469	GTExv8.ALL.Muscle_Skeletal	rs1041981	11.0781	rs707939	0.0152702	4.95533	6.3664	283	6.3664	1.93511e-10	7.19862e-08	PRRC2A	6	31620720	31637771
ENSG00000204469	GTExv8.ALL.Lung	rs1041981	11.0781	rs707939	0.010845	3.96738	6.3664	282	3.78058	0.000156464	0.0237141	PRRC2A	6	31620720	31637771
ENSG00000204469	GTExv8.ALL.Thyroid	rs1041981	11.0781	rs3020644	0.0070871	4.52252	6.94681	283	4.49961	6.80782e-06	0.00143762	PRRC2A	6	31620720	31637771
ENSG00000204469	GTExv8.ALL.Whole_Blood	rs1041981	11.0781	rs2075800	0.0778923	7.40968	6.5914	283	5.41013	6.2978e-08	1.97706e-05	PRRC2A	6	31620720	31637771
ENSG00000204472	GTExv8.ALL.Lung	rs1041981	11.0781	rs2075798	0.0033687	-3.35284	-7.7619	293	10.2542	1.13276e-24	8.45215e-22	AIF1	6	31615217	31617021
ENSG00000204472	GTExv8.ALL.Whole_Blood	rs1041981	11.0781	rs1144709	0.00273983	-4.39992	-2.67986	294	3.78871	0.000151434	0.0210317	AIF1	6	31615217	31617021
ENSG00000204472	GTExv8.ALL.Testis	rs1041981	11.0781	rs1048709	-8.34589e-05	-3.79786	-5.04512	294	5.70458	1.16634e-08	4.11522e-06	AIF1	6	31615217	31617021
ENSG00000204472	GTExv8.ALL.Adipose_Subcutaneous	rs1041981	11.0781	rs4151651	0.0203004	-4.91036	0.219742	294	6.2524	4.04204e-10	1.3231e-07	AIF1	6	31615217	31617021
ENSG00000204472	GTExv8.ALL.Heart_Left_Ventricle	rs1041981	11.0781	rs707939	0.024798	4.24457	6.3664	294	7.10579	1.19635e-12	4.48298e-10	AIF1	6	31615217	31617021
ENSG00000204482	GTExv8.ALL.Cells_Cultured_fibroblasts	rs1041981	11.0781	rs9267487	0.0721557	6.13671	-0.14457	299	5.17743	2.24965e-07	6.49399e-05	LST1	6	31586124	31588909
ENSG00000204482	GTExv8.ALL.Spleen	rs1041981	11.0781	rs3093665	0.0268495	-4.57701	0.0506093	298	6.47009	9.79471e-11	3.29196e-08	LST1	6	31586124	31588909
ENSG00000204482	GTExv8.ALL.Adipose_Visceral_Omentum	rs1041981	11.0781	rs2256965	0.0161027	-4.21053	-10.7489	298	6.03788	1.56153e-09	5.01483e-07	LST1	6	31586124	31588909
ENSG00000204482	GTExv8.ALL.Esophagus_Muscularis	rs1041981	11.0781	rs2256965	0.0465074	-4.87	-10.7489	299	10.7489	5.99671e-27	5.88936e-24	LST1	6	31586124	31588909
ENSG00000204482	GTExv8.ALL.Nerve_Tibial	rs1041981	11.0781	rs2256965	0.0984055	-7.4262	-10.7489	298	12.1733	4.31288e-34	5.91056e-31	LST1	6	31586124	31588909
ENSG00000204482	GTExv8.ALL.Breast_Mammary_Tissue	rs1041981	11.0781	rs2256965	0.0748824	-5.57758	-10.7489	299	10.7489	5.99671e-27	4.18134e-24	LST1	6	31586124	31588909
ENSG00000204482	GTExv8.ALL.Artery_Tibial	rs1041981	11.0781	rs2256965	0.00362828	-4.34814	-10.7489	299	10.7489	5.99671e-27	5.2801e-24	LST1	6	31586124	31588909
ENSG00000204482	GTExv8.ALL.Adrenal_Gland	rs1041981	11.0781	rs3179003	-0.00293158	-3.79138	-1.35683	299	5.09426	3.50105e-07	6.90673e-05	LST1	6	31586124	31588909
ENSG00000204482	GTExv8.ALL.Muscle_Skeletal	rs1041981	11.0781	rs2256965	0.0048867	-4.01933	-10.7489	299	11.1743	5.44757e-29	5.62915e-26	LST1	6	31586124	31588909
ENSG00000204482	GTExv8.ALL.Colon_Transverse	rs1041981	11.0781	rs2256965	0.0424509	-4.47906	-10.7489	299	10.7489	5.99671e-27	5.83779e-24	LST1	6	31586124	31588909
ENSG00000204498	GTExv8.ALL.Cells_Cultured_fibroblasts	rs1041981	11.0781	rs1800629	0.0198606	5.101	8.30608	279	10.0289	1.13777e-23	1.18237e-20	NFKBIL1	6	31546870	31558829
ENSG00000204498	GTExv8.ALL.Adipose_Subcutaneous	rs1041981	11.0781	rs2534674	0.0387901	-4.91108	-9.14415	279	14.0295	1.02807e-44	1.85086e-41	NFKBIL1	6	31546870	31558829
ENSG00000204516	GTExv8.ALL.Adrenal_Gland	rs1041981	11.0781	rs2516412	0.175795	6.49991	9.77916	277	8.01322	1.11747e-15	4.56648e-13	MICB	6	31494881	31511124
ENSG00000204516	GTExv8.ALL.Skin_Sun_Exposed_Lower_leg	rs1041981	11.0781	rs2516412	0.388814	15.4581	9.77916	277	7.73635	1.0231e-14	5.58806e-12	MICB	6	31494881	31511124
ENSG00000204516	GTExv8.ALL.Brain_Caudate_basal_ganglia	rs1041981	11.0781	rs2516412	0.135946	5.2138	9.77916	277	9.83054	8.31736e-23	3.8142e-20	MICB	6	31494881	31511124
ENSG00000204516	GTExv8.ALL.Colon_Sigmoid	rs1041981	11.0781	rs2516412	0.129553	6.61972	9.77916	277	6.65406	2.85123e-11	1.14889e-08	MICB	6	31494881	31511124
ENSG00000204516	GTExv8.ALL.Ovary	rs1041981	11.0781	rs2516412	0.0381009	4.11811	9.77916	277	5.78629	7.19578e-09	1.97356e-06	MICB	6	31494881	31511124
ENSG00000204516	GTExv8.ALL.Adipose_Subcutaneous	rs1041981	11.0781	rs2516412	0.229485	11.595	9.77916	277	5.28537	1.25449e-07	3.56606e-05	MICB	6	31494881	31511124
ENSG00000204516	GTExv8.ALL.Vagina	rs1041981	11.0781	rs2516412	0.46075	8.08925	9.77916	276	9.45911	3.10581e-21	1.05093e-18	MICB	6	31494881	31511124
ENSG00000204516	GTExv8.ALL.Skin_Not_Sun_Exposed_Suprapubic	rs1041981	11.0781	rs2516412	0.48721	15.9048	9.77916	277	8.81428	1.20452e-18	8.98571e-16	MICB	6	31494881	31511124
ENSG00000204516	GTExv8.ALL.Nerve_Tibial	rs1041981	11.0781	rs2516412	0.208564	10.698	9.77916	276	7.16851	7.58171e-13	3.74051e-10	MICB	6	31494881	31511124
ENSG00000204516	GTExv8.ALL.Spleen	rs1041981	11.0781	rs3828917	0.303298	-8.53985	-2.01702	276	4.18096	2.90275e-05	0.00405636	MICB	6	31494881	31511124
ENSG00000204516	GTExv8.ALL.Esophagus_Mucosa	rs1041981	11.0781	rs2516412	0.432716	14.6866	9.77916	277	8.67405	4.17006e-18	3.00125e-15	MICB	6	31494881	31511124
ENSG00000204516	GTExv8.ALL.Brain_Hypothalamus	rs1041981	11.0781	rs2516408	0.154913	5.43401	9.80016	277	9.80016	1.12411e-22	4.79371e-20	MICB	6	31494881	31511124
ENSG00000204516	GTExv8.ALL.Testis	rs1041981	11.0781	rs2516412	0.298263	9.83061	9.77916	277	10.419	2.03183e-25	1.84345e-22	MICB	6	31494881	31511124
ENSG00000204516	GTExv8.ALL.Lung	rs1041981	11.0781	rs2516412	0.149947	9.79941	9.77916	276	7.28438	3.23161e-13	1.3629e-10	MICB	6	31494881	31511124
ENSG00000204516	GTExv8.ALL.Pituitary	rs1041981	11.0781	rs2516412	0.124575	5.91443	9.77916	277	9.0803	1.08279e-19	5.84528e-17	MICB	6	31494881	31511124
ENSG00000204516	GTExv8.ALL.Stomach	rs1041981	11.0781	rs2516412	0.296528	9.93519	9.77916	277	8.50869	1.75912e-17	9.77592e-15	MICB	6	31494881	31511124
ENSG00000204516	GTExv8.ALL.Artery_Tibial	rs1041981	11.0781	rs2516412	0.484877	16.845	9.77916	277	7.08456	1.39487e-12	4.91272e-10	MICB	6	31494881	31511124
ENSG00000204516	GTExv8.ALL.Uterus	rs1041981	11.0781	rs2516412	0.400117	7.22195	9.77916	277	6.25419	3.99593e-10	8.63735e-08	MICB	6	31494881	31511124
ENSG00000204516	GTExv8.ALL.Colon_Transverse	rs1041981	11.0781	rs2516408	0.189911	8.60131	9.80016	277	5.7342	9.79754e-09	3.05213e-06	MICB	6	31494881	31511124
ENSG00000204516	GTExv8.ALL.Cells_Cultured_fibroblasts	rs1041981	11.0781	rs2516412	0.292179	12.0608	9.77916	277	7.63271	2.29875e-14	1.49304e-11	MICB	6	31494881	31511124
ENSG00000204516	GTExv8.ALL.Brain_Hippocampus	rs1041981	11.0781	rs2516408	0.155633	5.32046	9.80016	275	9.80016	1.12411e-22	4.30647e-20	MICB	6	31494881	31511124
ENSG00000204516	GTExv8.ALL.Adipose_Visceral_Omentum	rs1041981	11.0781	rs2516412	0.211911	10.2132	9.77916	276	5.42736	5.71949e-08	1.50284e-05	MICB	6	31494881	31511124
ENSG00000204516	GTExv8.ALL.Brain_Putamen_basal_ganglia	rs1041981	11.0781	rs2516412	0.146663	5.07939	9.77916	277	9.77916	1.38355e-22	5.95807e-20	MICB	6	31494881	31511124
ENSG00000204516	GTExv8.ALL.Brain_Anterior_cingulate_cortex_BA24	rs1041981	11.0781	rs2516412	0.195358	5.54957	9.77916	276	7.40276	1.33385e-13	3.56519e-11	MICB	6	31494881	31511124
ENSG00000204516	GTExv8.ALL.Brain_Cerebellum	rs1041981	11.0781	rs2516412	0.683726	11.9487	9.77916	276	11.1059	1.17456e-28	7.10273e-26	MICB	6	31494881	31511124
ENSG00000204516	GTExv8.ALL.Brain_Cerebellar_Hemisphere	rs1041981	11.0781	rs2516412	0.507092	9.42739	9.77916	274	11.5221	1.02067e-30	9.62488e-28	MICB	6	31494881	31511124
ENSG00000204516	GTExv8.ALL.Artery_Aorta	rs1041981	11.0781	rs2516412	0.406703	12.5555	9.77916	277	6.52862	6.63768e-11	2.41584e-08	MICB	6	31494881	31511124
ENSG00000204516	GTExv8.ALL.Breast_Mammary_Tissue	rs1041981	11.0781	rs2534671	0.161584	8.82313	1.98328	277	5.29982	1.15914e-07	3.29282e-05	MICB	6	31494881	31511124
ENSG00000204516	GTExv8.ALL.Esophagus_Gastroesophageal_Junction	rs1041981	11.0781	rs2516412	0.224158	8.80921	9.77916	277	7.64789	2.04297e-14	1.0943e-11	MICB	6	31494881	31511124
ENSG00000204516	GTExv8.ALL.Brain_Substantia_nigra	rs1041981	11.0781	rs2516412	0.043265	3.90834	9.77916	271	10.3954	2.60308e-25	9.58678e-23	MICB	6	31494881	31511124
ENSG00000204516	GTExv8.ALL.Artery_Coronary	rs1041981	11.0781	rs2534671	0.187845	7.0205	1.98328	276	6.9323	4.14062e-12	1.58655e-09	MICB	6	31494881	31511124
ENSG00000204516	GTExv8.ALL.Brain_Amygdala	rs1041981	11.0781	rs2516412	0.132516	4.35677	9.77916	274	9.77916	1.38355e-22	4.31668e-20	MICB	6	31494881	31511124
ENSG00000204516	GTExv8.ALL.Brain_Frontal_Cortex_BA9	rs1041981	11.0781	rs2516412	0.236891	6.49808	9.77916	276	9.77916	1.38355e-22	5.31284e-20	MICB	6	31494881	31511124
ENSG00000204516	GTExv8.ALL.Liver	rs1041981	11.0781	rs2516412	0.322181	8.26444	9.77916	277	9.21315	3.16703e-20	1.08735e-17	MICB	6	31494881	31511124
ENSG00000204516	GTExv8.ALL.Thyroid	rs1041981	11.0781	rs2516412	0.115932	9.44544	9.77916	277	5.5625	2.65933e-08	8.57145e-06	MICB	6	31494881	31511124
ENSG00000204516	GTExv8.ALL.Esophagus_Muscularis	rs1041981	11.0781	rs2516412	0.135722	9.25033	9.77916	277	5.54914	2.8708e-08	9.72213e-06	MICB	6	31494881	31511124
ENSG00000204516	GTExv8.ALL.Heart_Atrial_Appendage	rs1041981	11.0781	rs2516412	0.173397	8.17854	9.77916	276	5.61515	1.96397e-08	7.16942e-06	MICB	6	31494881	31511124
ENSG00000204516	GTExv8.ALL.Brain_Cortex	rs1041981	11.0781	rs2516412	0.22915	7.06098	9.77916	276	9.77916	1.38355e-22	7.62463e-20	MICB	6	31494881	31511124
ENSG00000204516	GTExv8.ALL.Prostate	rs1041981	11.0781	rs2516412	0.213677	6.91911	9.77916	276	5.87039	4.34784e-09	1.03682e-06	MICB	6	31494881	31511124
ENSG00000204516	GTExv8.ALL.Minor_Salivary_Gland	rs1041981	11.0781	rs2516412	0.178249	5.14442	9.77916	276	9.77916	1.38355e-22	6.80312e-20	MICB	6	31494881	31511124
ENSG00000204516	GTExv8.ALL.Muscle_Skeletal	rs1041981	11.0781	rs2516408	0.102096	9.30194	9.80016	277	5.49393	3.93095e-08	1.26062e-05	MICB	6	31494881	31511124
ENSG00000204520	GTExv8.ALL.Brain_Substantia_nigra	rs1041981	11.0781	rs2263316	-0.0089283	2.99632	0.437096	235	7.99344	1.31224e-15	3.38296e-13	MICA	6	31399784	31415315
ENSG00000204520	GTExv8.ALL.Small_Intestine_Terminal_Ileum	rs1041981	11.0781	rs2263316	0.167091	5.62078	0.437096	240	4.09103	4.2946e-05	0.00468772	MICA	6	31399784	31415315
ENSG00000204520	GTExv8.ALL.Testis	rs1041981	11.0781	rs2263316	0.23203	8.69319	0.437096	240	5.68457	1.31145e-08	4.50219e-06	MICA	6	31399784	31415315
ENSG00000204520	GTExv8.ALL.Lung	rs1041981	11.0781	rs2263316	0.158781	9.13905	0.437096	239	4.53744	5.69417e-06	0.0011507	MICA	6	31399784	31415315
ENSG00000204520	GTExv8.ALL.Vagina	rs1041981	11.0781	rs6919586	0.143809	-4.84136	-1.97695	239	3.73353	0.000188814	0.0159725	MICA	6	31399784	31415315
ENSG00000204520	GTExv8.ALL.Adrenal_Gland	rs1041981	11.0781	rs2263316	0.104113	6.60837	0.437096	240	3.87462	0.000106791	0.0129989	MICA	6	31399784	31415315
ENSG00000204520	GTExv8.ALL.Heart_Left_Ventricle	rs1041981	11.0781	rs2263316	0.213717	9.12464	0.437096	240	4.76855	1.85552e-06	0.00039111	MICA	6	31399784	31415315
ENSG00000204520	GTExv8.ALL.Brain_Hippocampus	rs1041981	11.0781	rs6919586	0.106427	-4.34886	-1.97695	238	4.62808	3.69073e-06	0.000504971	MICA	6	31399784	31415315
ENSG00000204520	GTExv8.ALL.Nerve_Tibial	rs1041981	11.0781	rs2263316	0.144898	8.95827	0.437096	239	3.63669	0.000276163	0.0466602	MICA	6	31399784	31415315
ENSG00000204520	GTExv8.ALL.Brain_Putamen_basal_ganglia	rs1041981	11.0781	rs6917517	0.0906308	-5.1166	-0.0872506	240	6.72654	1.73742e-11	4.84126e-09	MICA	6	31399784	31415315
ENSG00000204520	GTExv8.ALL.Esophagus_Mucosa	rs1041981	11.0781	rs6919586	0.162589	-9.08451	-1.97695	240	3.83506	0.000125535	0.0189882	MICA	6	31399784	31415315
ENSG00000204520	GTExv8.ALL.Artery_Coronary	rs1041981	11.0781	rs2263316	0.188173	6.58134	0.437096	239	6.29049	3.16457e-10	9.09417e-08	MICA	6	31399784	31415315
ENSG00000204520	GTExv8.ALL.Adipose_Subcutaneous	rs1041981	11.0781	rs2263316	0.114252	9.18912	0.437096	240	3.78564	0.000153315	0.0244228	MICA	6	31399784	31415315
ENSG00000204520	GTExv8.ALL.Spleen	rs1041981	11.0781	rs2263316	0.168627	6.47717	0.437096	239	4.71884	2.37189e-06	0.000540026	MICA	6	31399784	31415315
ENSG00000204520	GTExv8.ALL.Esophagus_Muscularis	rs1041981	11.0781	rs2263316	0.115893	7.78875	0.437096	240	6.84169	7.82658e-12	3.49386e-09	MICA	6	31399784	31415315
ENSG00000204520	GTExv8.ALL.Artery_Aorta	rs1041981	11.0781	rs2263316	0.0434537	6.73352	0.437096	240	5.60263	2.11124e-08	5.94893e-06	MICA	6	31399784	31415315
ENSG00000204520	GTExv8.ALL.Brain_Anterior_cingulate_cortex_BA24	rs1041981	11.0781	rs3130564	0.0435919	3.89267	7.32343	239	8.17538	2.94943e-16	1.00334e-13	MICA	6	31399784	31415315
ENSG00000204520	GTExv8.ALL.Adipose_Visceral_Omentum	rs1041981	11.0781	rs6919586	0.101822	-7.79401	-1.97695	239	3.78569	0.000153283	0.0233881	MICA	6	31399784	31415315
ENSG00000204520	GTExv8.ALL.Artery_Tibial	rs1041981	11.0781	rs2263316	0.1009	9.24423	0.437096	240	4.24822	2.15473e-05	0.00429564	MICA	6	31399784	31415315
ENSG00000204520	GTExv8.ALL.Brain_Nucleus_accumbens_basal_ganglia	rs1041981	11.0781	rs6917517	0.0557991	-5.50781	-0.0872506	240	6.47761	9.31851e-11	3.39877e-08	MICA	6	31399784	31415315
ENSG00000204520	GTExv8.ALL.Prostate	rs1041981	11.0781	rs2263316	0.159739	6.05643	0.437096	239	5.65877	1.52461e-08	3.41182e-06	MICA	6	31399784	31415315
ENSG00000204520	GTExv8.ALL.Skin_Sun_Exposed_Lower_leg	rs1041981	11.0781	rs2263316	0.123644	10.1324	0.437096	240	4.24792	2.15765e-05	0.00399164	MICA	6	31399784	31415315
ENSG00000204520	GTExv8.ALL.Esophagus_Gastroesophageal_Junction	rs1041981	11.0781	rs2263316	0.139656	8.02863	0.437096	240	6.77056	1.28288e-11	4.58111e-09	MICA	6	31399784	31415315
ENSG00000204520	GTExv8.ALL.Brain_Hypothalamus	rs1041981	11.0781	rs6917517	0.100952	-5.40721	-0.0872506	240	5.47626	4.34418e-08	7.9395e-06	MICA	6	31399784	31415315
ENSG00000204520	GTExv8.ALL.Skin_Not_Sun_Exposed_Suprapubic	rs1041981	11.0781	rs6919586	0.107184	-9.28216	-1.97695	240	4.10114	4.11122e-05	0.00780683	MICA	6	31399784	31415315
ENSG00000204520	GTExv8.ALL.Brain_Cortex	rs1041981	11.0781	rs4947324	-0.00154981	-4.55931	-6.45155	239	7.49213	6.77651e-14	2.56745e-11	MICA	6	31399784	31415315
ENSG00000204520	GTExv8.ALL.Thyroid	rs1041981	11.0781	rs2263316	0.161377	9.72137	0.437096	240	5.14086	2.73481e-07	8.58869e-05	MICA	6	31399784	31415315
ENSG00000204520	GTExv8.ALL.Brain_Frontal_Cortex_BA9	rs1041981	11.0781	rs2844509	0.0227829	-4.68586	-3.1881	239	7.24215	4.41633e-13	1.16033e-10	MICA	6	31399784	31415315
ENSG00000204520	GTExv8.ALL.Cells_Cultured_fibroblasts	rs1041981	11.0781	rs2263316	0.140859	9.09456	0.437096	240	6.93723	3.99853e-12	2.18698e-09	MICA	6	31399784	31415315
ENSG00000204520	GTExv8.ALL.Brain_Amygdala	rs1041981	11.0781	rs6919586	0.0622377	-4.362	-1.97695	237	3.78878	0.000151389	0.0132844	MICA	6	31399784	31415315
ENSG00000204520	GTExv8.ALL.Brain_Caudate_basal_ganglia	rs1041981	11.0781	rs2263316	0.0402602	5.11349	0.437096	240	7.72688	1.10217e-14	3.79078e-12	MICA	6	31399784	31415315
ENSG00000204520	GTExv8.ALL.Minor_Salivary_Gland	rs1041981	11.0781	rs2263316	0.0400514	4.45288	0.437096	239	5.18051	2.21282e-07	4.2314e-05	MICA	6	31399784	31415315
ENSG00000204520	GTExv8.ALL.Breast_Mammary_Tissue	rs1041981	11.0781	rs2263316	0.180791	8.50328	0.437096	240	3.82064	0.000133106	0.0172692	MICA	6	31399784	31415315
ENSG00000204520	GTExv8.ALL.Pancreas	rs1041981	11.0781	rs6919586	0.109218	-6.92804	-1.97695	240	6.2087	5.34256e-10	2.05837e-07	MICA	6	31399784	31415315
ENSG00000204520	GTExv8.ALL.Colon_Transverse	rs1041981	11.0781	rs2263316	0.11157	7.94674	0.437096	240	4.1546	3.25853e-05	0.00523756	MICA	6	31399784	31415315
ENSG00000204520	GTExv8.ALL.Pituitary	rs1041981	11.0781	rs2263316	0.146649	5.97953	0.437096	240	6.40596	1.49428e-10	4.6095e-08	MICA	6	31399784	31415315
ENSG00000204520	GTExv8.ALL.Heart_Atrial_Appendage	rs1041981	11.0781	rs6919586	0.104147	-6.32932	-1.97695	239	8.83546	9.96883e-19	7.6421e-16	MICA	6	31399784	31415315
ENSG00000204520	GTExv8.ALL.Stomach	rs1041981	11.0781	rs6919586	0.127678	-7.3868	-1.97695	240	6.66333	2.6769e-11	7.43814e-09	MICA	6	31399784	31415315
ENSG00000204525	GTExv8.ALL.Kidney_Cortex	rs1041981	11.0781	rs3130695	0.160604	4.05635	-1.17886	203	3.54328	0.000395182	0.0351218	HLA-C	6	31268749	31272130
ENSG00000204525	GTExv8.ALL.Spleen	rs1041981	11.0781	rs1265087	0.0566595	6.16864	-0.160435	204	-3.79434	0.000148035	0.017709	HLA-C	6	31268749	31272130
ENSG00000204525	GTExv8.ALL.Pancreas	rs1041981	11.0781	rs2523578	0.332572	10.165	3.75849	205	4.49451	6.97287e-06	0.0013413	HLA-C	6	31268749	31272130
ENSG00000204528	GTExv8.ALL.Esophagus_Mucosa	rs1041981	11.0781	rs1265096	0.251031	11.2155	7.47609	174	7.49697	6.53093e-14	2.99117e-11	PSORS1C3	6	31173735	31177899
ENSG00000204528	GTExv8.ALL.Stomach	rs1041981	11.0781	rs1265098	0.21359	9.18621	2.47429	174	6.44711	1.14003e-10	2.78761e-08	PSORS1C3	6	31173735	31177899
ENSG00000204528	GTExv8.ALL.Minor_Salivary_Gland	rs1041981	11.0781	rs1265096	0.19415	5.34534	7.47609	174	6.18032	6.39723e-10	1.69379e-07	PSORS1C3	6	31173735	31177899
ENSG00000204528	GTExv8.ALL.Muscle_Skeletal	rs1041981	11.0781	rs1265096	0.167716	10.9596	7.47609	174	6.92315	4.41717e-12	1.95617e-09	PSORS1C3	6	31173735	31177899
ENSG00000204528	GTExv8.ALL.Vagina	rs1041981	11.0781	rs1265096	0.185678	6.08241	7.47609	174	5.49745	3.85316e-08	8.02346e-06	PSORS1C3	6	31173735	31177899
ENSG00000204528	GTExv8.ALL.Artery_Aorta	rs1041981	11.0781	rs1265096	0.160033	8.32649	7.47609	174	7.04977	1.79214e-12	7.11561e-10	PSORS1C3	6	31173735	31177899
ENSG00000204528	GTExv8.ALL.Spleen	rs1041981	11.0781	rs1265098	0.138831	6.27992	2.47429	174	4.46295	8.08377e-06	0.00142638	PSORS1C3	6	31173735	31177899
ENSG00000204528	GTExv8.ALL.Cells_Cultured_fibroblasts	rs1041981	11.0781	rs1265096	0.186898	9.52341	7.47609	174	8.48352	2.18485e-17	1.62178e-14	PSORS1C3	6	31173735	31177899
ENSG00000204528	GTExv8.ALL.Cells_EBV-transformed_lymphocytes	rs1041981	11.0781	rs1265096	0.182382	6.47131	7.47609	173	4.70468	2.54264e-06	0.000370166	PSORS1C3	6	31173735	31177899
ENSG00000204528	GTExv8.ALL.Skin_Sun_Exposed_Lower_leg	rs1041981	11.0781	rs1265096	0.223169	11.7182	7.47609	174	5.46823	4.54558e-08	1.40913e-05	PSORS1C3	6	31173735	31177899
ENSG00000204528	GTExv8.ALL.Breast_Mammary_Tissue	rs1041981	11.0781	rs1265096	0.163367	8.18996	7.47609	174	9.23277	2.63723e-20	1.55597e-17	PSORS1C3	6	31173735	31177899
ENSG00000204528	GTExv8.ALL.Brain_Spinal_cord_cervical_c-1	rs1041981	11.0781	rs1265096	0.175328	5.14514	7.47609	172	6.25546	3.96357e-10	1.03175e-07	PSORS1C3	6	31173735	31177899
ENSG00000204528	GTExv8.ALL.Prostate	rs1041981	11.0781	rs1265096	0.230486	7.3039	7.47609	173	3.97713	6.97532e-05	0.00780478	PSORS1C3	6	31173735	31177899
ENSG00000204528	GTExv8.ALL.Colon_Sigmoid	rs1041981	11.0781	rs1265096	0.138445	7.76271	7.47609	174	9.38798	6.11613e-21	3.69669e-18	PSORS1C3	6	31173735	31177899
ENSG00000204528	GTExv8.ALL.Heart_Left_Ventricle	rs1041981	11.0781	rs1265096	0.173845	8.71761	7.47609	174	8.30612	9.88803e-17	4.44632e-14	PSORS1C3	6	31173735	31177899
ENSG00000204528	GTExv8.ALL.Adipose_Visceral_Omentum	rs1041981	11.0781	rs1265096	0.187016	9.49702	7.47609	173	9.61463	6.93582e-22	5.01171e-19	PSORS1C3	6	31173735	31177899
ENSG00000204528	GTExv8.ALL.Testis	rs1041981	11.0781	rs1265096	0.137305	7.4477	7.47609	174	4.68374	2.81691e-06	0.000777836	PSORS1C3	6	31173735	31177899
ENSG00000204528	GTExv8.ALL.Whole_Blood	rs1041981	11.0781	rs1265096	0.123744	9.17061	7.47609	174	5.09228	3.53789e-07	8.88516e-05	PSORS1C3	6	31173735	31177899
ENSG00000204528	GTExv8.ALL.Heart_Atrial_Appendage	rs1041981	11.0781	rs1265096	0.146054	8.43371	7.47609	173	7.86904	3.57372e-15	2.49056e-12	PSORS1C3	6	31173735	31177899
ENSG00000204528	GTExv8.ALL.Colon_Transverse	rs1041981	11.0781	rs1265098	0.144122	8.70559	2.47429	174	5.41651	6.07726e-08	1.69035e-05	PSORS1C3	6	31173735	31177899
ENSG00000204528	GTExv8.ALL.Kidney_Cortex	rs1041981	11.0781	rs1265096	-0.00834147	4.06271	7.47609	172	5.13539	2.81559e-07	5.00471e-05	PSORS1C3	6	31173735	31177899
ENSG00000204528	GTExv8.ALL.Artery_Coronary	rs1041981	11.0781	rs1265096	0.191949	6.6013	7.47609	173	7.28192	3.29101e-13	1.37564e-10	PSORS1C3	6	31173735	31177899
ENSG00000204528	GTExv8.ALL.Skin_Not_Sun_Exposed_Suprapubic	rs1041981	11.0781	rs1265096	0.227431	10.8882	7.47609	174	5.43181	5.57867e-08	1.87947e-05	PSORS1C3	6	31173735	31177899
ENSG00000204528	GTExv8.ALL.Brain_Cerebellum	rs1041981	11.0781	rs1265096	0.141258	5.52346	7.47609	173	5.73313	9.85924e-09	2.56866e-06	PSORS1C3	6	31173735	31177899
ENSG00000204528	GTExv8.ALL.Pituitary	rs1041981	11.0781	rs1265096	0.143875	6.99524	7.47609	174	5.44677	5.12931e-08	1.32911e-05	PSORS1C3	6	31173735	31177899
ENSG00000204528	GTExv8.ALL.Brain_Cerebellar_Hemisphere	rs1041981	11.0781	rs1265096	0.143952	5.51776	7.47609	172	6.56629	5.15842e-11	1.62146e-08	PSORS1C3	6	31173735	31177899
ENSG00000204528	GTExv8.ALL.Adipose_Subcutaneous	rs1041981	11.0781	rs1265096	0.172296	10.1208	7.47609	174	7.48266	7.28346e-14	3.14704e-11	PSORS1C3	6	31173735	31177899
ENSG00000204528	GTExv8.ALL.Small_Intestine_Terminal_Ileum	rs1041981	11.0781	rs1265100	0.156135	6.37901	4.51376	174	6.4826	9.01569e-11	2.01999e-08	PSORS1C3	6	31173735	31177899
ENSG00000204528	GTExv8.ALL.Liver	rs1041981	11.0781	rs1265098	0.207413	6.63625	2.47429	174	5.02287	5.0906e-07	8.73886e-05	PSORS1C3	6	31173735	31177899
ENSG00000204528	GTExv8.ALL.Esophagus_Muscularis	rs1041981	11.0781	rs1265096	0.215513	10.0152	7.47609	174	6.91167	4.78989e-12	2.24007e-09	PSORS1C3	6	31173735	31177899
ENSG00000204528	GTExv8.ALL.Nerve_Tibial	rs1041981	11.0781	rs1265096	0.226577	11.0027	7.47609	173	7.88514	3.14193e-15	1.76148e-12	PSORS1C3	6	31173735	31177899
ENSG00000204528	GTExv8.ALL.Esophagus_Gastroesophageal_Junction	rs1041981	11.0781	rs1265096	0.210991	8.38739	7.47609	174	5.346	8.99196e-08	2.40824e-05	PSORS1C3	6	31173735	31177899
ENSG00000204528	GTExv8.ALL.Pancreas	rs1041981	11.0781	rs1265100	0.155067	7.19279	4.51376	174	5.48999	4.01963e-08	1.07216e-05	PSORS1C3	6	31173735	31177899
ENSG00000204528	GTExv8.ALL.Lung	rs1041981	11.0781	rs1265096	0.205073	10.9419	7.47609	173	4.68139	2.84931e-06	0.00064275	PSORS1C3	6	31173735	31177899
ENSG00000204528	GTExv8.ALL.Thyroid	rs1041981	11.0781	rs1265096	0.208951	10.9893	7.47609	174	6.3063	2.85781e-10	1.00007e-07	PSORS1C3	6	31173735	31177899
ENSG00000204528	GTExv8.ALL.Artery_Tibial	rs1041981	11.0781	rs1265098	0.128602	9.65119	2.47429	174	6.181	6.36987e-10	2.10325e-07	PSORS1C3	6	31173735	31177899
ENSG00000204531	GTExv8.ALL.Esophagus_Mucosa	rs1041981	11.0781	rs1265098	0.154975	9.93595	2.47429	174	6.1518	7.66082e-10	2.49001e-07	POU5F1	6	31164337	31180731
ENSG00000204531	GTExv8.ALL.Muscle_Skeletal	rs1041981	11.0781	rs2233977	0.081303	-8.09809	-2.72054	174	3.9296	8.5087e-05	0.0155159	POU5F1	6	31164337	31180731
ENSG00000204531	GTExv8.ALL.Stomach	rs1041981	11.0781	rs1265098	0.190678	7.97078	2.47429	174	3.54115	0.000398383	0.0419882	POU5F1	6	31164337	31180731
ENSG00000204531	GTExv8.ALL.Skin_Not_Sun_Exposed_Suprapubic	rs1041981	11.0781	rs2233966	0.170092	-9.82522	1.49103	174	3.67147	0.000241163	0.034982	POU5F1	6	31164337	31180731
ENSG00000204531	GTExv8.ALL.Heart_Atrial_Appendage	rs1041981	11.0781	rs1042127	0.188647	-8.4584	-0.134165	173	3.69585	0.000219154	0.0336007	POU5F1	6	31164337	31180731
ENSG00000204531	GTExv8.ALL.Colon_Transverse	rs1041981	11.0781	rs1265098	0.0548606	5.89945	2.47429	174	5.2526	1.49965e-07	3.76751e-05	POU5F1	6	31164337	31180731
ENSG00000204531	GTExv8.ALL.Pituitary	rs1041981	11.0781	rs1042127	0.141155	-6.22748	-0.134165	174	4.4497	8.59923e-06	0.00142835	POU5F1	6	31164337	31180731
ENSG00000204531	GTExv8.ALL.Brain_Amygdala	rs1041981	11.0781	rs1062470	0.0371707	3.97934	0.604018	172	5.16298	2.43053e-07	3.59207e-05	POU5F1	6	31164337	31180731
ENSG00000204531	GTExv8.ALL.Brain_Caudate_basal_ganglia	rs1041981	11.0781	rs9264532	0.052087	-4.2126	-4.40216	174	6.17881	6.45871e-10	1.61556e-07	POU5F1	6	31164337	31180731
ENSG00000204531	GTExv8.ALL.Artery_Coronary	rs1041981	11.0781	rs1042127	0.0360279	-5.11189	-0.134165	173	3.77368	0.00016086	0.0205454	POU5F1	6	31164337	31180731
ENSG00000204531	GTExv8.ALL.Cells_EBV-transformed_lymphocytes	rs1041981	11.0781	rs1265096	0.0013045	3.86919	7.47609	173	5.69449	1.2374e-08	2.70217e-06	POU5F1	6	31164337	31180731
ENSG00000204531	GTExv8.ALL.Colon_Sigmoid	rs1041981	11.0781	rs1042127	0.0259752	-6.08546	-0.134165	174	4.7279	2.26855e-06	0.000589086	POU5F1	6	31164337	31180731
ENSG00000204531	GTExv8.ALL.Nerve_Tibial	rs1041981	11.0781	rs1042127	0.180561	-9.95933	-0.134165	173	4.76178	1.91892e-06	0.000464079	POU5F1	6	31164337	31180731
ENSG00000204531	GTExv8.ALL.Adipose_Subcutaneous	rs1041981	11.0781	rs1042127	0.221589	-11.5527	-0.134165	174	3.81802	0.000134528	0.0220178	POU5F1	6	31164337	31180731
ENSG00000204536	GTExv8.ALL.Cells_Cultured_fibroblasts	rs1041981	11.0781	rs3130981	0.103846	8.22578	-6.4561	174	-5.22363	1.75446e-07	5.20923e-05	CCHCR1	6	31142439	31158238
ENSG00000204536	GTExv8.ALL.Esophagus_Mucosa	rs1041981	11.0781	rs1042127	0.118367	-8.37713	-0.134165	174	4.41318	1.01864e-05	0.00193657	CCHCR1	6	31142439	31158238
ENSG00000204536	GTExv8.ALL.Brain_Cerebellar_Hemisphere	rs1041981	11.0781	rs1265087	0.143719	5.48016	-0.160435	172	5.15217	2.57492e-07	5.86104e-05	CCHCR1	6	31142439	31158238
ENSG00000204536	GTExv8.ALL.Cells_EBV-transformed_lymphocytes	rs1041981	11.0781	rs1966	0.256618	-6.2085	2.57819	173	-4.73689	2.17022e-06	0.000329685	CCHCR1	6	31142439	31158238
ENSG00000204536	GTExv8.ALL.Brain_Cerebellum	rs1041981	11.0781	rs3130557	0.136971	6.40973	9.05461	173	7.83078	4.84871e-15	1.80464e-12	CCHCR1	6	31142439	31158238
ENSG00000204538	GTExv8.ALL.Liver	rs1041981	11.0781	rs3130454	0.0302532	-4.11523	-4.02429	174	3.65852	0.000253675	0.0275037	PSORS1C2	6	31137534	31139066
ENSG00000204538	GTExv8.ALL.Testis	rs1041981	11.0781	rs2233952	0.119341	-6.54261	-4.62501	174	5.65862	1.52595e-08	5.10067e-06	PSORS1C2	6	31137534	31139066
ENSG00000204538	GTExv8.ALL.Esophagus_Mucosa	rs1041981	11.0781	rs1265100	0.258273	12.7873	4.51376	174	6.94532	3.77607e-12	1.40917e-09	PSORS1C2	6	31137534	31139066
ENSG00000204538	GTExv8.ALL.Brain_Cerebellum	rs1041981	11.0781	rs2239520	0.00545433	3.67542	5.60377	173	4.57189	4.83347e-06	0.000844808	PSORS1C2	6	31137534	31139066
ENSG00000204540	GTExv8.ALL.Brain_Cerebellar_Hemisphere	rs1041981	11.0781	rs1042147	0.0561017	-4.638	-0.351451	172	-5.39954	6.68121e-08	1.63343e-05	PSORS1C1	6	31114750	31140092
ENSG00000204540	GTExv8.ALL.Testis	rs1041981	11.0781	rs2233952	0.110313	-7.69313	-4.62501	174	5.92407	3.1406e-09	1.24662e-06	PSORS1C1	6	31114750	31140092
ENSG00000204540	GTExv8.ALL.Brain_Amygdala	rs1041981	11.0781	rs3094220	0.209207	-5.38097	7.68142	172	-7.68142	1.5734e-14	3.68177e-12	PSORS1C1	6	31114750	31140092
ENSG00000204540	GTExv8.ALL.Heart_Atrial_Appendage	rs1041981	11.0781	rs3094220	0.266067	-10.0544	7.68142	173	-4.20309	2.63299e-05	0.00458739	PSORS1C1	6	31114750	31140092
ENSG00000204540	GTExv8.ALL.Brain_Spinal_cord_cervical_c-1	rs1041981	11.0781	rs3094220	0.303392	-6.28505	7.68142	172	-7.587	3.27398e-14	1.10792e-11	PSORS1C1	6	31114750	31140092
ENSG00000204540	GTExv8.ALL.Uterus	rs1041981	11.0781	rs6917517	0.109452	4.98321	-0.0872506	174	-4.18156	2.89514e-05	0.00325413	PSORS1C1	6	31114750	31140092
ENSG00000204540	GTExv8.ALL.Pancreas	rs1041981	11.0781	rs6917517	0.0870888	6.60264	-0.0872506	174	-4.93783	7.89957e-07	0.000166011	PSORS1C1	6	31114750	31140092
ENSG00000204540	GTExv8.ALL.Brain_Frontal_Cortex_BA9	rs1041981	11.0781	rs1042147	0.00636646	-3.65143	-0.351451	173	-5.84803	4.97431e-09	9.19695e-07	PSORS1C1	6	31114750	31140092
ENSG00000204540	GTExv8.ALL.Brain_Putamen_basal_ganglia	rs1041981	11.0781	rs3094220	0.0520982	-4.82394	7.68142	174	-7.52308	5.35001e-14	1.68953e-11	PSORS1C1	6	31114750	31140092
ENSG00000204540	GTExv8.ALL.Heart_Left_Ventricle	rs1041981	11.0781	rs3094220	0.284657	-11.0905	7.68142	174	-4.77632	1.78537e-06	0.000388461	PSORS1C1	6	31114750	31140092
ENSG00000204540	GTExv8.ALL.Brain_Caudate_basal_ganglia	rs1041981	11.0781	rs3130977	0.0550774	-5.64358	2.30883	174	-4.67585	2.92745e-06	0.000536993	PSORS1C1	6	31114750	31140092
ENSG00000204540	GTExv8.ALL.Brain_Hypothalamus	rs1041981	11.0781	rs3094220	0.260584	-7.15131	7.68142	174	-5.79498	6.83286e-09	1.54262e-06	PSORS1C1	6	31114750	31140092
ENSG00000204540	GTExv8.ALL.Brain_Hippocampus	rs1041981	11.0781	rs3094220	0.24165	-6.43396	7.68142	172	-7.68142	1.5734e-14	4.6367e-12	PSORS1C1	6	31114750	31140092
ENSG00000204540	GTExv8.ALL.Brain_Anterior_cingulate_cortex_BA24	rs1041981	11.0781	rs3094220	0.0594199	-4.49765	7.68142	173	-7.20532	5.79086e-13	1.44463e-10	PSORS1C1	6	31114750	31140092
ENSG00000204540	GTExv8.ALL.Brain_Nucleus_accumbens_basal_ganglia	rs1041981	11.0781	rs3130975	0.0367606	-5.00092	1.92129	174	-5.15559	2.52831e-07	6.01409e-05	PSORS1C1	6	31114750	31140092
ENSG00000204540	GTExv8.ALL.Brain_Substantia_nigra	rs1041981	11.0781	rs3130564	0.0754745	-4.62069	7.32343	171	-3.93214	8.41942e-05	0.00775188	PSORS1C1	6	31114750	31140092
ENSG00000204564	GTExv8.ALL.Testis	rs3130557	9.05461	rs9263733	0.0796711	5.52719	2.70465	77	4.37272	1.22707e-05	0.00273443	C6orf136	6	30647039	30653210
ENSG00000204580	GTExv8.ALL.Colon_Sigmoid	rs1811197	9.50925	rs4959053	0.0127933	3.66661	-2.90674	93	-3.71911	0.000199923	0.0308519	DDR1	6	30876421	30900156
ENSG00000204580	GTExv8.ALL.Prostate	rs1811197	9.50925	rs2523589	0.0174074	-3.69571	1.85945	92	-7.32411	2.40488e-13	7.28113e-11	DDR1	6	30876421	30900156
ENSG00000204580	GTExv8.ALL.Thyroid	rs1811197	9.50925	rs28732100	-0.00159406	3.93161	-3.15455	93	4.82513	1.39915e-06	0.000372539	DDR1	6	30876421	30900156
ENSG00000204616	GTExv8.ALL.Esophagus_Mucosa	rs3129054	-5.12779	rs9501414	-0.00201999	-2.93214	2.11672	39	-6.03374	1.60205e-09	4.89158e-07	TRIM31	6	30102897	30113090
ENSG00000204616	GTExv8.ALL.Skin_Not_Sun_Exposed_Suprapubic	rs3129054	-5.12779	rs1632957	0.063747	-6.49597	3.40355	39	-4.07876	4.52766e-05	0.00844409	TRIM31	6	30102897	30113090
ENSG00000204616	GTExv8.ALL.Skin_Sun_Exposed_Lower_leg	rs3129054	-5.12779	rs1632957	0.0243729	-5.05497	3.40355	39	-3.69307	0.000221566	0.0348132	TRIM31	6	30102897	30113090
ENSG00000204618	GTExv8.ALL.Esophagus_Muscularis	rs3129054	-5.12779	rs3129054	0.0192868	3.40681	-5.12779	39	-5.12779	2.93157e-07	8.22598e-05	RNF39	6	30070266	30075887
ENSG00000204618	GTExv8.ALL.Brain_Spinal_cord_cervical_c-1	rs3129054	-5.12779	rs3129054	0.128585	4.23028	-5.12779	39	-5.12779	2.93157e-07	4.96022e-05	RNF39	6	30070266	30075887
ENSG00000204618	GTExv8.ALL.Brain_Caudate_basal_ganglia	rs3129054	-5.12779	rs3129054	0.033231	3.92218	-5.12779	40	-6.33524	2.3698e-10	6.52049e-08	RNF39	6	30070266	30075887
ENSG00000204618	GTExv8.ALL.Brain_Putamen_basal_ganglia	rs3129054	-5.12779	rs3129054	0.169992	5.52803	-5.12779	40	-5.17241	2.31095e-07	4.56123e-05	RNF39	6	30070266	30075887
ENSG00000204618	GTExv8.ALL.Thyroid	rs3129054	-5.12779	rs3129054	0.0423473	5.53357	-5.12779	39	-4.76453	1.89294e-06	0.000483015	RNF39	6	30070266	30075887
ENSG00000204618	GTExv8.ALL.Brain_Cortex	rs3129054	-5.12779	rs3129054	0.0284149	3.22238	-5.12779	40	-3.8668	0.000110274	0.0159162	RNF39	6	30070266	30075887
ENSG00000204618	GTExv8.ALL.Adipose_Subcutaneous	rs3129054	-5.12779	rs3129054	0.0307428	4.59548	-5.12779	39	-5.12779	2.93157e-07	7.9167e-05	RNF39	6	30070266	30075887
ENSG00000204618	GTExv8.ALL.Cells_Cultured_fibroblasts	rs3129054	-5.12779	rs3129054	0.0273515	3.85797	-5.12779	39	-5.56213	2.66501e-08	9.54993e-06	RNF39	6	30070266	30075887
ENSG00000204618	GTExv8.ALL.Artery_Aorta	rs3129054	-5.12779	rs3129063	0.0215827	-4.39472	4.45582	40	-4.45582	8.35727e-06	0.00165911	RNF39	6	30070266	30075887
ENSG00000204618	GTExv8.ALL.Brain_Substantia_nigra	rs3129054	-5.12779	rs3129054	0.147858	4.27915	-5.12779	39	-5.12779	2.93157e-07	5.03839e-05	RNF39	6	30070266	30075887
ENSG00000204618	GTExv8.ALL.Brain_Nucleus_accumbens_basal_ganglia	rs3129054	-5.12779	rs3129054	0.0293338	3.55741	-5.12779	40	-5.25062	1.51589e-07	3.76974e-05	RNF39	6	30070266	30075887
ENSG00000204618	GTExv8.ALL.Nerve_Tibial	rs3129054	-5.12779	rs3129054	0.0447366	5.29538	-5.12779	39	-5.12779	2.93157e-07	8.21772e-05	RNF39	6	30070266	30075887
ENSG00000204618	GTExv8.ALL.Brain_Hippocampus	rs3129054	-5.12779	rs3129054	0.0896626	4.39555	-5.12779	40	-5.82099	5.84991e-09	1.01868e-06	RNF39	6	30070266	30075887
ENSG00000204618	GTExv8.ALL.Artery_Tibial	rs3129054	-5.12779	rs9257936	0.014124	5.06621	-3.03123	39	-4.39256	1.12023e-05	0.00251837	RNF39	6	30070266	30075887
ENSG00000204618	GTExv8.ALL.Colon_Sigmoid	rs3129054	-5.12779	rs3129054	0.0509081	4.26048	-5.12779	39	-5.12779	2.93157e-07	8.85945e-05	RNF39	6	30070266	30075887
ENSG00000204625	GTExv8.ALL.Esophagus_Muscularis	rs3129054	-5.12779	rs3129054	0.0124379	4.11542	-5.12779	39	-4.81662	1.4601e-06	0.000367684	HCG9	6	29975112	29978410
ENSG00000204625	GTExv8.ALL.Adrenal_Gland	rs3129054	-5.12779	rs3129054	0.0607825	4.09518	-5.12779	40	-4.34955	1.36417e-05	0.00185819	HCG9	6	29975112	29978410
ENSG00000204625	GTExv8.ALL.Esophagus_Gastroesophageal_Junction	rs3129054	-5.12779	rs3129063	0.00964907	-2.93197	4.45582	40	-3.63119	0.00028212	0.035858	HCG9	6	29975112	29978410
ENSG00000204625	GTExv8.ALL.Heart_Left_Ventricle	rs3129054	-5.12779	rs3129054	0.0201417	4.92705	-5.12779	40	-3.66875	0.000243739	0.0316158	HCG9	6	29975112	29978410
ENSG00000204644	GTExv8.ALL.Ovary	rs3129054	-5.12779	rs375984	0.386394	8.13904	4.31583	39	3.85435	0.000116039	0.0140408	ZFP57	6	29672392	29681110
ENSG00000204644	GTExv8.ALL.Skin_Not_Sun_Exposed_Suprapubic	rs3129054	-5.12779	rs375984	0.590911	17.479	4.31583	40	3.95223	7.74249e-05	0.0139418	ZFP57	6	29672392	29681110
ENSG00000204644	GTExv8.ALL.Esophagus_Muscularis	rs3129054	-5.12779	rs375984	0.607721	16.8036	4.31583	40	3.76664	0.000165461	0.0275423	ZFP57	6	29672392	29681110
ENSG00000204644	GTExv8.ALL.Heart_Left_Ventricle	rs3129054	-5.12779	rs375984	0.564948	14.7759	4.31583	41	4.31934	1.565e-05	0.00282231	ZFP57	6	29672392	29681110
ENSG00000204644	GTExv8.ALL.Prostate	rs3129054	-5.12779	rs375984	0.567257	11.1599	4.31583	41	4.31583	1.59003e-05	0.00204598	ZFP57	6	29672392	29681110
ENSG00000204644	GTExv8.ALL.Esophagus_Gastroesophageal_Junction	rs3129054	-5.12779	rs375984	0.583386	13.8619	4.31583	41	3.91626	8.99336e-05	0.0134882	ZFP57	6	29672392	29681110
ENSG00000204644	GTExv8.ALL.Colon_Sigmoid	rs3129054	-5.12779	rs375984	0.480787	12.3689	4.31583	40	4.31583	1.59003e-05	0.003295	ZFP57	6	29672392	29681110
ENSG00000204644	GTExv8.ALL.Kidney_Cortex	rs3129054	-5.12779	rs3129063	0.478152	5.9481	4.45582	41	4.45582	8.35727e-06	0.000990336	ZFP57	6	29672392	29681110
ENSG00000204644	GTExv8.ALL.Heart_Atrial_Appendage	rs3129054	-5.12779	rs375984	0.674268	15.8147	4.31583	41	4.31583	1.59003e-05	0.00290219	ZFP57	6	29672392	29681110
ENSG00000204644	GTExv8.ALL.Whole_Blood	rs3129054	-5.12779	rs375984	0.61205	20.2532	4.31583	40	3.70797	0.000208926	0.0270067	ZFP57	6	29672392	29681110
ENSG00000204644	GTExv8.ALL.Artery_Coronary	rs3129054	-5.12779	rs375984	0.595567	11.305	4.31583	41	4.31934	1.565e-05	0.00224871	ZFP57	6	29672392	29681110
ENSG00000204644	GTExv8.ALL.Breast_Mammary_Tissue	rs3129054	-5.12779	rs375984	0.612806	15.5688	4.31583	40	3.94684	7.91902e-05	0.0108462	ZFP57	6	29672392	29681110
ENSG00000204644	GTExv8.ALL.Liver	rs3129054	-5.12779	rs375984	0.57494	11.0489	4.31583	41	4.20359	2.62715e-05	0.00318349	ZFP57	6	29672392	29681110
ENSG00000204644	GTExv8.ALL.Lung	rs3129054	-5.12779	rs375984	0.570736	17.1581	4.31583	41	3.81852	0.000134257	0.021349	ZFP57	6	29672392	29681110
ENSG00000204644	GTExv8.ALL.Skin_Sun_Exposed_Lower_leg	rs3129054	-5.12779	rs375984	0.612037	19.2206	4.31583	40	4.31583	1.59003e-05	0.00309113	ZFP57	6	29672392	29681110
ENSG00000204644	GTExv8.ALL.Adrenal_Gland	rs3129054	-5.12779	rs375984	0.608641	11.8764	4.31583	41	4.2939	1.75563e-05	0.0023358	ZFP57	6	29672392	29681110
ENSG00000204644	GTExv8.ALL.Adipose_Subcutaneous	rs3129054	-5.12779	rs375984	0.627494	19.082	4.31583	40	3.86087	0.000112983	0.0190695	ZFP57	6	29672392	29681110
ENSG00000204644	GTExv8.ALL.Minor_Salivary_Gland	rs3129054	-5.12779	rs375984	0.571962	9.07623	4.31583	41	4.31934	1.565e-05	0.00215469	ZFP57	6	29672392	29681110
ENSG00000204644	GTExv8.ALL.Vagina	rs3129054	-5.12779	rs375984	0.55866	8.97869	4.31583	39	4.13828	3.49919e-05	0.00350827	ZFP57	6	29672392	29681110
ENSG00000204644	GTExv8.ALL.Adipose_Visceral_Omentum	rs3129054	-5.12779	rs375984	0.639738	17.3345	4.31583	41	4.30083	1.70158e-05	0.00313924	ZFP57	6	29672392	29681110
ENSG00000204644	GTExv8.ALL.Spleen	rs3129054	-5.12779	rs375984	0.648406	12.089	4.31583	41	3.54319	0.000395325	0.0414306	ZFP57	6	29672392	29681110
ENSG00000204644	GTExv8.ALL.Artery_Aorta	rs3129054	-5.12779	rs375984	0.564742	14.7617	4.31583	41	4.31583	1.59003e-05	0.00301934	ZFP57	6	29672392	29681110
ENSG00000204644	GTExv8.ALL.Stomach	rs3129054	-5.12779	rs375984	0.523961	13.0232	4.31583	41	4.43598	9.16537e-06	0.00127336	ZFP57	6	29672392	29681110
ENSG00000204644	GTExv8.ALL.Uterus	rs3129054	-5.12779	rs375984	0.384899	7.11763	4.31583	39	4.31583	1.59003e-05	0.00186166	ZFP57	6	29672392	29681110
ENSG00000204644	GTExv8.ALL.Pituitary	rs3129054	-5.12779	rs375984	0.565023	11.5703	4.31583	41	4.24489	2.18704e-05	0.00337325	ZFP57	6	29672392	29681110
ENSG00000204644	GTExv8.ALL.Esophagus_Mucosa	rs3129054	-5.12779	rs375984	0.583465	17.0459	4.31583	40	3.92408	8.70602e-05	0.0141487	ZFP57	6	29672392	29681110
ENSG00000204644	GTExv8.ALL.Small_Intestine_Terminal_Ileum	rs3129054	-5.12779	rs375984	0.446908	9.13901	4.31583	41	3.80192	0.00014358	0.0149078	ZFP57	6	29672392	29681110
ENSG00000204644	GTExv8.ALL.Thyroid	rs3129054	-5.12779	rs375984	0.576683	18.2024	4.31583	40	4.12753	3.66682e-05	0.00670316	ZFP57	6	29672392	29681110
ENSG00000204644	GTExv8.ALL.Colon_Transverse	rs3129054	-5.12779	rs375984	0.496104	13.534	4.31583	41	4.31583	1.59003e-05	0.00286041	ZFP57	6	29672392	29681110
ENSG00000204644	GTExv8.ALL.Artery_Tibial	rs3129054	-5.12779	rs375984	0.662039	19.6468	4.31583	40	4.31583	1.59003e-05	0.00336006	ZFP57	6	29672392	29681110
ENSG00000204644	GTExv8.ALL.Nerve_Tibial	rs3129054	-5.12779	rs375984	0.563423	17.3318	4.31583	40	4.12815	3.65691e-05	0.00715941	ZFP57	6	29672392	29681110
ENSG00000204644	GTExv8.ALL.Pancreas	rs3129054	-5.12779	rs375984	0.462544	11.8756	4.31583	41	4.31583	1.59003e-05	0.00282741	ZFP57	6	29672392	29681110
ENSG00000204644	GTExv8.ALL.Cells_Cultured_fibroblasts	rs3129054	-5.12779	rs375984	0.540308	16.1667	4.31583	40	4.26741	1.97759e-05	0.00419411	ZFP57	6	29672392	29681110
ENSG00000204655	GTExv8.ALL.Artery_Aorta	rs3129054	-5.12779	rs375984	0.105738	6.5946	4.31583	41	4.31583	1.59003e-05	0.00301934	MOG	6	29657002	29672372
ENSG00000204655	GTExv8.ALL.Artery_Tibial	rs3129054	-5.12779	rs375984	0.096729	7.61832	4.31583	40	4.31583	1.59003e-05	0.00336006	MOG	6	29657002	29672372
ENSG00000204655	GTExv8.ALL.Skin_Not_Sun_Exposed_Suprapubic	rs3129054	-5.12779	rs375984	0.02621	4.29516	4.31583	40	3.92029	8.84431e-05	0.0151426	MOG	6	29657002	29672372
ENSG00000204655	GTExv8.ALL.Skin_Sun_Exposed_Lower_leg	rs3129054	-5.12779	rs375984	0.0311826	4.55481	4.31583	40	4.31583	1.59003e-05	0.00309113	MOG	6	29657002	29672372
ENSG00000204655	GTExv8.ALL.Cells_EBV-transformed_lymphocytes	rs3129054	-5.12779	rs375984	0.0194952	3.39427	4.31583	39	4.31583	1.59003e-05	0.00213676	MOG	6	29657002	29672372
ENSG00000204655	GTExv8.ALL.Esophagus_Gastroesophageal_Junction	rs3129054	-5.12779	rs375984	0.0260361	4.31404	4.31583	41	3.54238	0.000396538	0.0472006	MOG	6	29657002	29672372
ENSG00000204655	GTExv8.ALL.Testis	rs3129054	-5.12779	rs2517910	0.0358034	-4.59756	1.42886	41	-4.49005	7.12051e-06	0.0016749	MOG	6	29657002	29672372
ENSG00000204657	GTExv8.ALL.Heart_Left_Ventricle	rs3129054	-5.12779	rs375984	0.15411	7.93182	4.31583	41	4.31583	1.59003e-05	0.00282231	OR2H2	6	29585121	29590500
ENSG00000204657	GTExv8.ALL.Esophagus_Mucosa	rs3129054	-5.12779	rs3129054	0.0312748	-4.16146	-5.12779	40	5.12779	2.93157e-07	7.38462e-05	OR2H2	6	29585121	29590500
ENSG00000204657	GTExv8.ALL.Skin_Sun_Exposed_Lower_leg	rs3129054	-5.12779	rs375984	0.0261737	4.44025	4.31583	40	4.31583	1.59003e-05	0.00309113	OR2H2	6	29585121	29590500
ENSG00000204657	GTExv8.ALL.Heart_Atrial_Appendage	rs3129054	-5.12779	rs375984	0.0794083	5.83879	4.31583	41	4.63491	3.57085e-06	0.000760394	OR2H2	6	29585121	29590500
ENSG00000204681	GTExv8.ALL.Whole_Blood	rs3129054	-5.12779	rs375984	0.0700716	7.04652	4.31583	40	4.32911	1.49716e-05	0.00268573	GABBR1	6	29555629	29633976
ENSG00000204681	GTExv8.ALL.Brain_Cortex	rs3129054	-5.12779	rs1632957	0.0267026	-3.58509	3.40355	41	-3.9195	8.87343e-05	0.0131197	GABBR1	6	29555629	29633976
ENSG00000204709	GTExv8.ALL.Brain_Nucleus_accumbens_basal_ganglia	rs7770236	3.9871	rs6903535	-0.00327152	3.28193	0.806015	29	5.10085	3.38123e-07	7.7078e-05	LINC01556	6	28943877	28944537
ENSG00000204713	GTExv8.ALL.Vagina	rs7766356	4.57653	rs2859369	0.0889458	-3.9664	2.92315	40	-5.17292	2.3047e-07	3.90761e-05	TRIM27	6	28903002	28923988
ENSG00000204713	GTExv8.ALL.Skin_Sun_Exposed_Lower_leg	rs7766356	4.57653	rs916403	0.103375	-8.01762	2.25719	40	-4.17535	2.97529e-05	0.00533229	TRIM27	6	28903002	28923988
ENSG00000204713	GTExv8.ALL.Skin_Not_Sun_Exposed_Suprapubic	rs7766356	4.57653	rs916403	0.0965923	-7.70012	2.25719	40	-3.9204	8.8401e-05	0.0151426	TRIM27	6	28903002	28923988
ENSG00000204789	GTExv8.ALL.Artery_Coronary	rs4713118	6.27301	rs9468040	0.000762201	3.63608	2.44888	390	4.53139	5.85965e-06	0.000962239	ZNF204P	6	27357825	27360221
ENSG00000204789	GTExv8.ALL.Brain_Cerebellum	rs4713118	6.27301	rs6456785	0.089717	5.03685	2.65949	385	5.61995	1.91015e-08	4.81603e-06	ZNF204P	6	27357825	27360221
ENSG00000204789	GTExv8.ALL.Adipose_Visceral_Omentum	rs4713118	6.27301	rs13219354	0.00665509	4.14787	5.51559	390	4.40186	1.07325e-05	0.00202307	ZNF204P	6	27357825	27360221
ENSG00000204789	GTExv8.ALL.Pancreas	rs4713118	6.27301	rs6914864	0.0911213	-6.65024	-1.99072	389	4.04134	5.31477e-05	0.0083768	ZNF204P	6	27357825	27360221
ENSG00000204789	GTExv8.ALL.Skin_Not_Sun_Exposed_Suprapubic	rs4713118	6.27301	rs5030960	0.00460888	-4.10404	-2.8562	388	4.5871	4.49441e-06	0.00106444	ZNF204P	6	27357825	27360221
ENSG00000204789	GTExv8.ALL.Artery_Aorta	rs4713118	6.27301	rs911186	0.0500373	6.08692	4.54437	390	4.79167	1.65397e-06	0.000380194	ZNF204P	6	27357825	27360221
ENSG00000204789	GTExv8.ALL.Small_Intestine_Terminal_Ileum	rs4713118	6.27301	rs13219354	0.00213899	3.50691	5.51559	384	5.97518	2.29834e-09	4.89202e-07	ZNF204P	6	27357825	27360221
ENSG00000204789	GTExv8.ALL.Brain_Spinal_cord_cervical_c-1	rs4713118	6.27301	rs7758568	0.00419576	3.68738	2.63138	386	5.78556	7.22694e-09	1.43859e-06	ZNF204P	6	27357825	27360221
ENSG00000204789	GTExv8.ALL.Colon_Transverse	rs4713118	6.27301	rs9468040	0.0438601	5.16996	2.44888	389	4.04408	5.25294e-05	0.00802155	ZNF204P	6	27357825	27360221
ENSG00000204789	GTExv8.ALL.Esophagus_Gastroesophageal_Junction	rs4713118	6.27301	rs13194491	0.0241993	-4.96879	-0.493614	389	3.76801	0.000164557	0.0232833	ZNF204P	6	27357825	27360221
ENSG00000204789	GTExv8.ALL.Esophagus_Muscularis	rs4713118	6.27301	rs6456786	0.0015161	3.86924	0.16758	390	5.09955	3.40457e-07	9.28786e-05	ZNF204P	6	27357825	27360221
ENSG00000204789	GTExv8.ALL.Spleen	rs4713118	6.27301	rs13219354	0.000856919	3.97285	5.51559	387	4.44498	8.78994e-06	0.00151316	ZNF204P	6	27357825	27360221
ENSG00000206337	GTExv8.ALL.Skin_Not_Sun_Exposed_Suprapubic	rs1041981	11.0781	rs652888	0.0494907	-5.25114	6.33452	274	-6.33452	2.38082e-10	9.94611e-08	HCP5	6	31400702	31477506
ENSG00000206337	GTExv8.ALL.Esophagus_Mucosa	rs1041981	11.0781	rs3130557	-0.00190583	-3.55054	9.05461	274	-7.49711	6.5239e-14	2.99117e-11	HCP5	6	31400702	31477506
ENSG00000206337	GTExv8.ALL.Esophagus_Muscularis	rs1041981	11.0781	rs3130557	0.00308118	-4.21997	9.05461	274	-14.2424	4.99743e-46	8.17997e-43	HCP5	6	31400702	31477506
ENSG00000206337	GTExv8.ALL.Testis	rs1041981	11.0781	rs2263316	0.0423391	-5.44492	0.437096	274	-5.03697	4.72951e-07	0.000139707	HCP5	6	31400702	31477506
ENSG00000206337	GTExv8.ALL.Lung	rs1041981	11.0781	rs3117575	0.00924243	-4.18622	10.3186	273	-5.70976	1.13137e-08	3.42947e-06	HCP5	6	31400702	31477506
ENSG00000206337	GTExv8.ALL.Artery_Tibial	rs1041981	11.0781	rs2534674	0.00460693	4.84558	-9.14415	274	-10.0702	7.47978e-24	4.93946e-21	HCP5	6	31400702	31477506
ENSG00000206337	GTExv8.ALL.Cells_Cultured_fibroblasts	rs1041981	11.0781	rs2516412	0.00757153	-4.6756	9.77916	274	-13.735	6.26355e-43	6.50909e-39	HCP5	6	31400702	31477506
ENSG00000206337	GTExv8.ALL.Skin_Sun_Exposed_Lower_leg	rs1041981	11.0781	rs3117575	0.0602053	-6.62344	10.3186	274	-10.3186	5.80749e-25	5.55099e-22	HCP5	6	31400702	31477506
ENSG00000206337	GTExv8.ALL.Nerve_Tibial	rs1041981	11.0781	rs1811197	0.00785025	-3.92371	9.50925	273	-9.51169	1.87598e-21	1.36108e-18	HCP5	6	31400702	31477506
ENSG00000206337	GTExv8.ALL.Thyroid	rs1041981	11.0781	rs3130557	0.0495518	-5.56238	9.05461	274	-9.05461	1.37053e-19	7.99347e-17	HCP5	6	31400702	31477506
ENSG00000206337	GTExv8.ALL.Adipose_Subcutaneous	rs1041981	11.0781	rs2516403	0.00850375	3.82966	-5.11162	274	-11.4335	2.84267e-30	3.07066e-27	HCP5	6	31400702	31477506
ENSG00000206337	GTExv8.ALL.Heart_Left_Ventricle	rs1041981	11.0781	rs3130573	0.00457903	-4.10143	-0.573776	274	-4.51396	6.36278e-06	0.00119214	HCP5	6	31400702	31477506
ENSG00000206337	GTExv8.ALL.Artery_Aorta	rs1041981	11.0781	rs3117575	0.0283048	-4.57006	10.3186	274	-10.3186	5.80749e-25	4.22737e-22	HCP5	6	31400702	31477506
ENSG00000206341	GTExv8.ALL.Testis	rs3129054	-5.12779	rs375984	0.135398	6.70714	4.31583	41	4.33563	1.45346e-05	0.00312912	HLA-H	6	29887752	29890482
ENSG00000206341	GTExv8.ALL.Cells_EBV-transformed_lymphocytes	rs3129054	-5.12779	rs396660	0.13445	4.92194	2.61166	39	3.5284	0.000418086	0.0417369	HLA-H	6	29887752	29890482
ENSG00000206341	GTExv8.ALL.Spleen	rs3129054	-5.12779	rs375984	0.0277749	3.86569	4.31583	41	3.97176	7.13434e-05	0.0091553	HLA-H	6	29887752	29890482
ENSG00000206344	GTExv8.ALL.Uterus	rs1041981	11.0781	rs1265098	0.093148	4.4166	2.47429	174	3.58488	0.000337233	0.0326767	HCG27	6	31197760	31203968
ENSG00000206344	GTExv8.ALL.Esophagus_Muscularis	rs1041981	11.0781	rs2523612	0.119283	-8.55687	-2.89758	174	3.90986	9.2348e-05	0.0171123	HCG27	6	31197760	31203968
ENSG00000206344	GTExv8.ALL.Spleen	rs1041981	11.0781	rs1265099	0.0378579	5.19083	4.26521	174	4.54519	5.4885e-06	0.00104697	HCG27	6	31197760	31203968
ENSG00000206344	GTExv8.ALL.Esophagus_Mucosa	rs1041981	11.0781	rs3130695	0.135546	-8.48266	-1.17886	174	3.91853	8.90902e-05	0.0142488	HCG27	6	31197760	31203968
ENSG00000206344	GTExv8.ALL.Ovary	rs1041981	11.0781	rs9264532	0.119066	-5.34723	-4.40216	174	4.34511	1.39205e-05	0.00197479	HCG27	6	31197760	31203968
ENSG00000206344	GTExv8.ALL.Brain_Substantia_nigra	rs1041981	11.0781	rs9264532	0.0927072	-4.38853	-4.32221	171	4.54391	5.52196e-06	0.000677886	HCG27	6	31197760	31203968
ENSG00000206344	GTExv8.ALL.Adrenal_Gland	rs1041981	11.0781	rs1265098	0.0372108	5.89051	2.47429	174	3.50306	0.000459947	0.0453682	HCG27	6	31197760	31203968
ENSG00000206344	GTExv8.ALL.Artery_Aorta	rs1041981	11.0781	rs9264532	0.0874439	-7.24344	-4.40216	174	5.27179	1.35096e-07	3.47078e-05	HCG27	6	31197760	31203968
ENSG00000206344	GTExv8.ALL.Adipose_Subcutaneous	rs1041981	11.0781	rs9264532	0.141596	-10.8987	-4.40216	174	3.99952	6.34711e-05	0.0116206	HCG27	6	31197760	31203968
ENSG00000206344	GTExv8.ALL.Lung	rs1041981	11.0781	rs3130695	0.108651	-9.04431	-1.17886	173	4.54662	5.45147e-06	0.00112509	HCG27	6	31197760	31203968
ENSG00000206344	GTExv8.ALL.Brain_Nucleus_accumbens_basal_ganglia	rs1041981	11.0781	rs9264532	0.0864276	-5.28902	-4.40216	174	4.72122	2.34431e-06	0.000475027	HCG27	6	31197760	31203968
ENSG00000206344	GTExv8.ALL.Cells_Cultured_fibroblasts	rs1041981	11.0781	rs1265100	0.19878	9.86815	4.51376	174	6.04043	1.53703e-09	6.38913e-07	HCG27	6	31197760	31203968
ENSG00000206344	GTExv8.ALL.Nerve_Tibial	rs1041981	11.0781	rs3130695	0.245845	-11.4861	-1.17886	173	4.60591	4.10672e-06	0.000974082	HCG27	6	31197760	31203968
ENSG00000206344	GTExv8.ALL.Brain_Anterior_cingulate_cortex_BA24	rs1041981	11.0781	rs9264532	0.0790805	-4.2206	-4.3592	173	5.81504	6.06207e-09	1.26024e-06	HCG27	6	31197760	31203968
ENSG00000206344	GTExv8.ALL.Minor_Salivary_Gland	rs1041981	11.0781	rs2523612	0.135044	-5.2457	-2.89758	174	4.03346	5.49616e-05	0.00675635	HCG27	6	31197760	31203968
ENSG00000206344	GTExv8.ALL.Pancreas	rs1041981	11.0781	rs9264532	0.161338	-7.14502	-4.40216	174	4.12675	3.67926e-05	0.00622333	HCG27	6	31197760	31203968
ENSG00000206344	GTExv8.ALL.Liver	rs1041981	11.0781	rs9264532	0.138321	-6.06469	-4.40216	174	3.87577	0.000106288	0.0121641	HCG27	6	31197760	31203968
ENSG00000206344	GTExv8.ALL.Pituitary	rs1041981	11.0781	rs9264532	0.0741779	-6.1574	-4.40216	174	3.71788	0.000200899	0.0265597	HCG27	6	31197760	31203968
ENSG00000206344	GTExv8.ALL.Prostate	rs1041981	11.0781	rs3130695	0.181564	-6.42347	-1.17886	173	4.24329	2.20269e-05	0.00276518	HCG27	6	31197760	31203968
ENSG00000206344	GTExv8.ALL.Small_Intestine_Terminal_Ileum	rs1041981	11.0781	rs2233952	0.0489336	-5.23824	-4.62501	174	5.15725	2.50609e-07	4.10324e-05	HCG27	6	31197760	31203968
ENSG00000206503	GTExv8.ALL.Minor_Salivary_Gland	rs3129054	-5.12779	rs7759272	0.0258427	-3.27691	-0.468469	40	3.78367	0.00015453	0.0177297	HLA-A	6	29941260	29945884
ENSG00000213413	GTExv8.ALL.Nerve_Tibial	rs4729577	5.23051	rs12878	0.0172207	-4.829	4.39883	261	-4.39883	1.08836e-05	0.00235505	PVRIG	7	100218241	100221490
ENSG00000213413	GTExv8.ALL.Heart_Left_Ventricle	rs4729577	5.23051	rs3800951	0.00243355	-3.97867	3.3323	271	-3.5556	0.000377111	0.0479927	PVRIG	7	100218241	100221490
ENSG00000213563	GTExv8.ALL.Esophagus_Muscularis	rs2722486	-3.72896	rs2722486	0.00077553	-3.20525	-3.72896	238	3.72896	0.000192275	0.030457	C8orf82	8	144525733	144529132
ENSG00000213676	GTExv8.ALL.Lung	rs660895	14.0216	rs6941112	0.120714	8.37781	4.3771	163	3.76911	0.000163831	0.0244487	ATF6B	6	32115264	32128253
ENSG00000213676	GTExv8.ALL.Brain_Hippocampus	rs660895	14.0216	rs2071293	0.182491	6.00952	4.33907	163	5.17905	2.23014e-07	3.55987e-05	ATF6B	6	32115264	32128253
ENSG00000213676	GTExv8.ALL.Stomach	rs660895	14.0216	rs6941112	0.138581	7.35739	4.3771	163	6.83969	7.93627e-12	2.31021e-09	ATF6B	6	32115264	32128253
ENSG00000213676	GTExv8.ALL.Cells_Cultured_fibroblasts	rs660895	14.0216	rs2071293	0.320243	12.4529	4.33907	163	4.76195	1.91729e-06	0.000498112	ATF6B	6	32115264	32128253
ENSG00000213676	GTExv8.ALL.Adrenal_Gland	rs660895	14.0216	rs2269426	0.204686	7.44513	1.87215	163	5.17371	2.29491e-07	4.86265e-05	ATF6B	6	32115264	32128253
ENSG00000213676	GTExv8.ALL.Brain_Hypothalamus	rs660895	14.0216	rs6941112	0.0322621	3.9055	4.3771	163	3.87352	0.000107275	0.0121094	ATF6B	6	32115264	32128253
ENSG00000213676	GTExv8.ALL.Pancreas	rs660895	14.0216	rs2071293	0.190616	8.21499	4.33907	163	5.04713	4.48485e-07	0.00010725	ATF6B	6	32115264	32128253
ENSG00000213676	GTExv8.ALL.Brain_Anterior_cingulate_cortex_BA24	rs660895	14.0216	rs6941112	0.0866323	4.41705	4.3771	163	4.3771	1.2027e-05	0.00150017	ATF6B	6	32115264	32128253
ENSG00000213676	GTExv8.ALL.Minor_Salivary_Gland	rs660895	14.0216	rs6941112	0.0612774	3.90911	4.3771	162	4.3771	1.2027e-05	0.00172487	ATF6B	6	32115264	32128253
ENSG00000213676	GTExv8.ALL.Skin_Not_Sun_Exposed_Suprapubic	rs660895	14.0216	rs2071293	0.0955551	7.13953	4.33907	163	4.8504	1.23215e-06	0.000338646	ATF6B	6	32115264	32128253
ENSG00000213676	GTExv8.ALL.Adipose_Visceral_Omentum	rs660895	14.0216	rs2071293	0.132736	7.94309	4.33907	163	8.69278	3.53692e-18	1.91679e-15	ATF6B	6	32115264	32128253
ENSG00000213676	GTExv8.ALL.Heart_Left_Ventricle	rs660895	14.0216	rs2071293	0.243201	10.1968	4.33907	163	6.08529	1.16283e-09	3.41012e-07	ATF6B	6	32115264	32128253
ENSG00000213676	GTExv8.ALL.Heart_Atrial_Appendage	rs660895	14.0216	rs6941112	0.291062	10.6193	4.3771	163	5.41437	6.15036e-08	2.04994e-05	ATF6B	6	32115264	32128253
ENSG00000213676	GTExv8.ALL.Colon_Transverse	rs660895	14.0216	rs6941112	0.077578	6.16344	4.3771	163	5.68251	1.32728e-08	3.97572e-06	ATF6B	6	32115264	32128253
ENSG00000213676	GTExv8.ALL.Adipose_Subcutaneous	rs660895	14.0216	rs6941112	0.140422	9.71519	4.3771	163	6.43571	1.22895e-10	4.28229e-08	ATF6B	6	32115264	32128253
ENSG00000213676	GTExv8.ALL.Thyroid	rs660895	14.0216	rs6941112	0.0770065	6.82317	4.3771	163	4.3771	1.2027e-05	0.00237591	ATF6B	6	32115264	32128253
ENSG00000213676	GTExv8.ALL.Brain_Caudate_basal_ganglia	rs660895	14.0216	rs2071293	0.0463342	4.75953	4.33907	163	-3.64019	0.000272442	0.0319547	ATF6B	6	32115264	32128253
ENSG00000213676	GTExv8.ALL.Nerve_Tibial	rs660895	14.0216	rs2071293	0.20507	10.6442	4.33907	163	6.23217	4.60027e-10	1.83032e-07	ATF6B	6	32115264	32128253
ENSG00000213676	GTExv8.ALL.Brain_Nucleus_accumbens_basal_ganglia	rs660895	14.0216	rs6941112	0.124279	5.16527	4.3771	163	4.3771	1.2027e-05	0.00199393	ATF6B	6	32115264	32128253
ENSG00000213676	GTExv8.ALL.Esophagus_Mucosa	rs660895	14.0216	rs6941112	0.0660851	6.41531	4.3771	163	8.57138	1.02248e-17	6.86834e-15	ATF6B	6	32115264	32128253
ENSG00000213676	GTExv8.ALL.Esophagus_Gastroesophageal_Junction	rs660895	14.0216	rs2071293	0.0673876	5.70865	4.33907	163	5.02083	5.14496e-07	0.000120569	ATF6B	6	32115264	32128253
ENSG00000213676	GTExv8.ALL.Brain_Frontal_Cortex_BA9	rs660895	14.0216	rs2734335	0.0317205	-4.17321	-4.71475	163	5.27846	1.30276e-07	2.24254e-05	ATF6B	6	32115264	32128253
ENSG00000213676	GTExv8.ALL.Artery_Tibial	rs660895	14.0216	rs2071293	0.0943355	7.48074	4.33907	163	7.77994	7.25579e-15	2.83943e-12	ATF6B	6	32115264	32128253
ENSG00000213676	GTExv8.ALL.Brain_Spinal_cord_cervical_c-1	rs660895	14.0216	rs2071293	0.333079	7.29272	4.33907	162	4.33868	1.43342e-05	0.00179656	ATF6B	6	32115264	32128253
ENSG00000213676	GTExv8.ALL.Small_Intestine_Terminal_Ileum	rs660895	14.0216	rs707939	0.0403316	4.21981	6.3664	163	7.48677	7.05893e-14	2.00332e-11	ATF6B	6	32115264	32128253
ENSG00000213676	GTExv8.ALL.Breast_Mammary_Tissue	rs660895	14.0216	rs6902493	0.159995	8.35339	4.49108	163	4.7729	1.81593e-06	0.000386894	ATF6B	6	32115264	32128253
ENSG00000213676	GTExv8.ALL.Muscle_Skeletal	rs660895	14.0216	rs2071293	0.224193	13.0839	4.33907	163	4.37894	1.19259e-05	0.00270514	ATF6B	6	32115264	32128253
ENSG00000213676	GTExv8.ALL.Prostate	rs660895	14.0216	rs6941112	0.0717392	4.78579	4.3771	163	4.3771	1.2027e-05	0.00162902	ATF6B	6	32115264	32128253
ENSG00000213676	GTExv8.ALL.Esophagus_Muscularis	rs660895	14.0216	rs2071293	0.0947431	7.031	4.33907	163	7.08698	1.37072e-12	7.47882e-10	ATF6B	6	32115264	32128253
ENSG00000213676	GTExv8.ALL.Brain_Substantia_nigra	rs660895	14.0216	rs6941112	0.0330212	4.06146	4.3771	160	3.58301	0.000339656	0.0275598	ATF6B	6	32115264	32128253
ENSG00000213676	GTExv8.ALL.Uterus	rs660895	14.0216	rs2072632	0.167939	4.81368	5.64894	163	5.64894	1.61436e-08	2.66844e-06	ATF6B	6	32115264	32128253
ENSG00000213676	GTExv8.ALL.Whole_Blood	rs660895	14.0216	rs1150753	-0.00105711	3.01967	10.2028	163	10.6005	2.964e-26	2.60536e-23	ATF6B	6	32115264	32128253
ENSG00000213676	GTExv8.ALL.Artery_Aorta	rs660895	14.0216	rs6941112	0.135491	7.35931	4.3771	163	8.64262	5.4938e-18	2.82284e-15	ATF6B	6	32115264	32128253
ENSG00000213676	GTExv8.ALL.Liver	rs660895	14.0216	rs2071293	0.142593	6.43057	4.33907	163	4.41226	1.02298e-05	0.0014049	ATF6B	6	32115264	32128253
ENSG00000213676	GTExv8.ALL.Skin_Sun_Exposed_Lower_leg	rs660895	14.0216	rs2071293	0.141472	9.40384	4.33907	163	4.33907	1.43086e-05	0.0029307	ATF6B	6	32115264	32128253
ENSG00000213676	GTExv8.ALL.Brain_Cortex	rs660895	14.0216	rs2071293	0.0646209	4.37682	4.33907	163	4.33907	1.43086e-05	0.00262844	ATF6B	6	32115264	32128253
ENSG00000213676	GTExv8.ALL.Brain_Putamen_basal_ganglia	rs660895	14.0216	rs6941112	0.166344	5.63338	4.3771	163	4.3771	1.2027e-05	0.00203471	ATF6B	6	32115264	32128253
ENSG00000213719	GTExv8.ALL.Nerve_Tibial	rs1041981	11.0781	rs497309	0.0133295	-4.03212	10.2126	241	-10.0926	5.95679e-24	4.89807e-21	CLIC1	6	31730581	31739763
ENSG00000213719	GTExv8.ALL.Adipose_Visceral_Omentum	rs1041981	11.0781	rs3101018	0.00672435	-4.15532	10.2714	241	-8.28581	1.17304e-16	5.3534e-14	CLIC1	6	31730581	31739763
ENSG00000213719	GTExv8.ALL.Lung	rs1041981	11.0781	rs3101018	0.028658	-4.43517	10.2714	241	-10.2714	9.47832e-25	7.66164e-22	CLIC1	6	31730581	31739763
ENSG00000213719	GTExv8.ALL.Ovary	rs1041981	11.0781	rs638383	0.00150545	-2.8313	-0.742707	242	-7.05849	1.68325e-12	5.32684e-10	CLIC1	6	31730581	31739763
ENSG00000213719	GTExv8.ALL.Esophagus_Mucosa	rs1041981	11.0781	rs3749953	0.0419786	5.01876	-8.25201	242	-9.85813	6.32155e-23	5.79054e-20	CLIC1	6	31730581	31739763
ENSG00000213719	GTExv8.ALL.Testis	rs1041981	11.0781	rs3131382	0.0877159	5.91969	-1.46798	242	-7.454	9.05547e-14	4.42395e-11	CLIC1	6	31730581	31739763
ENSG00000213722	GTExv8.ALL.Adipose_Visceral_Omentum	rs1041981	11.0781	rs2857605	0.0130094	4.92533	-4.25303	241	-4.1848	2.85419e-05	0.00505075	DDAH2	6	31727038	31730617
ENSG00000213722	GTExv8.ALL.Brain_Hypothalamus	rs1041981	11.0781	rs409558	0.0952215	-4.51149	-8.07259	242	8.07259	6.88196e-16	2.40118e-13	DDAH2	6	31727038	31730617
ENSG00000213722	GTExv8.ALL.Cells_Cultured_fibroblasts	rs1041981	11.0781	rs1144708	0.102299	-7.30148	-0.221362	242	-4.25708	2.07112e-05	0.00430462	DDAH2	6	31727038	31730617
ENSG00000213722	GTExv8.ALL.Pituitary	rs1041981	11.0781	rs1144708	-0.00209439	-3.72289	-0.221362	242	-3.85066	0.000117802	0.0162366	DDAH2	6	31727038	31730617
ENSG00000213722	GTExv8.ALL.Nerve_Tibial	rs1041981	11.0781	rs1144708	0.0118737	-4.38405	-0.221362	241	-4.04477	5.23756e-05	0.00993847	DDAH2	6	31727038	31730617
ENSG00000213722	GTExv8.ALL.Spleen	rs1041981	11.0781	rs9267658	0.0402539	4.26778	-4.15223	241	-4.15223	3.29258e-05	0.00438472	DDAH2	6	31727038	31730617
ENSG00000213722	GTExv8.ALL.Whole_Blood	rs1041981	11.0781	rs3130287	0.0338068	5.70765	-4.7708	242	-3.99412	6.49346e-05	0.0100136	DDAH2	6	31727038	31730617
ENSG00000213722	GTExv8.ALL.Esophagus_Mucosa	rs1041981	11.0781	rs409558	0.0163513	5.18049	-8.07259	242	-4.70217	2.57407e-06	0.000540341	DDAH2	6	31727038	31730617
ENSG00000213760	GTExv8.ALL.Small_Intestine_Terminal_Ileum	rs1041981	11.0781	rs3130922	-0.000537565	-3.76174	-4.99972	279	4.47166	7.76131e-06	0.000943998	ATP6V1G2	6	31544462	31548427
ENSG00000213760	GTExv8.ALL.Cells_Cultured_fibroblasts	rs1041981	11.0781	rs2239705	0.389321	13.7439	-3.45818	279	-3.6376	0.000275194	0.0424869	ATP6V1G2	6	31544462	31548427
ENSG00000213760	GTExv8.ALL.Brain_Putamen_basal_ganglia	rs1041981	11.0781	rs2239705	0.0274107	4.80063	-3.45818	279	-5.21071	1.88122e-07	3.8745e-05	ATP6V1G2	6	31544462	31548427
ENSG00000213760	GTExv8.ALL.Uterus	rs1041981	11.0781	rs2239705	0.252444	5.7931	-3.45818	279	-3.45818	0.00054384	0.047756	ATP6V1G2	6	31544462	31548427
ENSG00000213760	GTExv8.ALL.Brain_Frontal_Cortex_BA9	rs1041981	11.0781	rs2071591	0.0166046	-3.75829	10.4982	278	-5.75319	8.75757e-09	1.56135e-06	ATP6V1G2	6	31544462	31548427
ENSG00000213780	GTExv8.ALL.Thyroid	rs1811197	9.50925	rs1265099	0.000660162	-3.65421	4.26521	93	-4.1637	3.13137e-05	0.00581106	GTF2H4	6	30908207	30914106
ENSG00000213780	GTExv8.ALL.Brain_Hypothalamus	rs1811197	9.50925	rs3130557	-0.00187922	-3.33699	9.05461	93	-5.62972	1.80504e-08	3.58392e-06	GTF2H4	6	30908207	30914106
ENSG00000213780	GTExv8.ALL.Whole_Blood	rs1811197	9.50925	rs1265063	0.0122658	4.11521	-1.37563	93	-4.26688	1.98228e-05	0.00337332	GTF2H4	6	30908207	30914106
ENSG00000213780	GTExv8.ALL.Skin_Sun_Exposed_Lower_leg	rs1811197	9.50925	rs3130695	0.00883821	4.37186	-1.17886	93	-4.8852	1.03326e-06	0.00025216	GTF2H4	6	30908207	30914106
ENSG00000213780	GTExv8.ALL.Brain_Amygdala	rs1811197	9.50925	rs1265096	0.112343	-3.94241	7.47609	92	-7.47609	7.65654e-14	1.65381e-11	GTF2H4	6	30908207	30914106
ENSG00000214894	GTExv8.ALL.Whole_Blood	rs3130557	9.05461	rs3130557	0.0940078	8.02457	9.05461	80	5.53	3.20223e-08	1.0425e-05	LINC00243	6	30798654	30830659
ENSG00000214894	GTExv8.ALL.Small_Intestine_Terminal_Ileum	rs3130557	9.05461	rs3130557	0.0462084	4.20576	9.05461	80	8.68832	3.67852e-18	1.30495e-15	LINC00243	6	30798654	30830659
ENSG00000214894	GTExv8.ALL.Lung	rs3130557	9.05461	rs3130557	0.0174797	5.01872	9.05461	80	4.941	7.77231e-07	0.000193311	LINC00243	6	30798654	30830659
ENSG00000214894	GTExv8.ALL.Vagina	rs3130557	9.05461	rs1265052	0.0592975	-4.13852	-1.08553	80	3.55959	0.000371435	0.0295728	LINC00243	6	30798654	30830659
ENSG00000214894	GTExv8.ALL.Cells_Cultured_fibroblasts	rs3130557	9.05461	rs3130557	0.0119356	4.47358	9.05461	80	6.1534	7.58406e-10	3.42668e-07	LINC00243	6	30798654	30830659
ENSG00000214894	GTExv8.ALL.Esophagus_Mucosa	rs3130557	9.05461	rs3130557	0.036414	4.46326	9.05461	80	9.05461	1.37053e-19	1.15079e-16	LINC00243	6	30798654	30830659
ENSG00000214922	GTExv8.ALL.Brain_Caudate_basal_ganglia	rs3129054	-5.12779	rs3129054	0.0125288	-3.66238	-5.12779	41	5.12779	2.93157e-07	5.76158e-05	HLA-F-AS1	6	29726601	29749049
ENSG00000216901	GTExv8.ALL.Brain_Cerebellar_Hemisphere	rs4713118	6.27301	rs1233708	0.378324	8.8255	2.63368	464	3.83666	0.000124718	0.0175163	ZNF603P	6	28176188	28176674
ENSG00000216901	GTExv8.ALL.Brain_Caudate_basal_ganglia	rs4713118	6.27301	rs1225715	0.449841	9.41392	4.69265	464	4.37714	1.20245e-05	0.00189059	ZNF603P	6	28176188	28176674
ENSG00000216901	GTExv8.ALL.Colon_Sigmoid	rs4713118	6.27301	rs1225715	0.391575	11.2299	4.69265	463	4.35381	1.33791e-05	0.00285407	ZNF603P	6	28176188	28176674
ENSG00000216901	GTExv8.ALL.Muscle_Skeletal	rs4713118	6.27301	rs1225715	0.530997	19.3809	4.69265	458	4.52847	5.9411e-06	0.0014933	ZNF603P	6	28176188	28176674
ENSG00000216901	GTExv8.ALL.Testis	rs4713118	6.27301	rs1225715	0.499616	12.9042	4.69265	465	3.99934	6.35204e-05	0.0122248	ZNF603P	6	28176188	28176674
ENSG00000216901	GTExv8.ALL.Brain_Amygdala	rs4713118	6.27301	rs1225715	0.536386	8.31384	4.69265	451	4.69265	2.69691e-06	0.000329257	ZNF603P	6	28176188	28176674
ENSG00000216901	GTExv8.ALL.Prostate	rs4713118	6.27301	rs1225715	0.293175	8.08712	4.69265	465	4.47434	7.66474e-06	0.00106623	ZNF603P	6	28176188	28176674
ENSG00000216901	GTExv8.ALL.Pituitary	rs4713118	6.27301	rs1225715	0.413965	9.94565	4.69265	464	4.69265	2.69691e-06	0.000563566	ZNF603P	6	28176188	28176674
ENSG00000216901	GTExv8.ALL.Brain_Substantia_nigra	rs4713118	6.27301	rs203878	0.479556	7.49235	4.6513	464	4.47217	7.74291e-06	0.00089771	ZNF603P	6	28176188	28176674
ENSG00000216901	GTExv8.ALL.Colon_Transverse	rs4713118	6.27301	rs1225715	0.199213	9.03261	4.69265	457	4.31225	1.61605e-05	0.00286041	ZNF603P	6	28176188	28176674
ENSG00000216901	GTExv8.ALL.Adipose_Visceral_Omentum	rs4713118	6.27301	rs1225715	0.30244	11.9474	4.69265	465	4.69265	2.69691e-06	0.000570363	ZNF603P	6	28176188	28176674
ENSG00000216901	GTExv8.ALL.Breast_Mammary_Tissue	rs4713118	6.27301	rs1225715	0.277126	10.4995	4.69265	465	3.83517	0.000125475	0.016593	ZNF603P	6	28176188	28176674
ENSG00000216901	GTExv8.ALL.Nerve_Tibial	rs4713118	6.27301	rs1225715	0.454504	15.5924	4.69265	465	4.11682	3.84133e-05	0.00740296	ZNF603P	6	28176188	28176674
ENSG00000216901	GTExv8.ALL.Artery_Coronary	rs4713118	6.27301	rs1225715	0.296408	8.20674	4.69265	465	4.69265	2.69691e-06	0.000459273	ZNF603P	6	28176188	28176674
ENSG00000216901	GTExv8.ALL.Heart_Atrial_Appendage	rs4713118	6.27301	rs1225715	0.469577	13.2671	4.69265	464	4.35021	1.36008e-05	0.00267343	ZNF603P	6	28176188	28176674
ENSG00000216901	GTExv8.ALL.Esophagus_Muscularis	rs4713118	6.27301	rs1225715	0.415944	13.9046	4.69265	465	4.40583	1.0538e-05	0.00211211	ZNF603P	6	28176188	28176674
ENSG00000216901	GTExv8.ALL.Heart_Left_Ventricle	rs4713118	6.27301	rs1225715	0.443367	13.1197	4.69265	465	4.24726	2.16398e-05	0.00364901	ZNF603P	6	28176188	28176674
ENSG00000216901	GTExv8.ALL.Artery_Aorta	rs4713118	6.27301	rs1225715	0.382713	12.1991	4.69265	465	4.59137	4.40355e-06	0.000915834	ZNF603P	6	28176188	28176674
ENSG00000216901	GTExv8.ALL.Adipose_Subcutaneous	rs4713118	6.27301	rs1225715	0.253683	12.1675	4.69265	465	3.89024	0.000100146	0.0174481	ZNF603P	6	28176188	28176674
ENSG00000216901	GTExv8.ALL.Brain_Frontal_Cortex_BA9	rs4713118	6.27301	rs1225715	0.526611	9.61246	4.69265	464	4.57829	4.68786e-06	0.000668623	ZNF603P	6	28176188	28176674
ENSG00000216901	GTExv8.ALL.Kidney_Cortex	rs4713118	6.27301	rs1225715	0.0785724	3.74141	4.69265	461	3.6278	0.000285842	0.0270978	ZNF603P	6	28176188	28176674
ENSG00000216901	GTExv8.ALL.Brain_Nucleus_accumbens_basal_ganglia	rs4713118	6.27301	rs1225715	0.431934	9.37557	4.69265	462	4.00707	6.14762e-05	0.00909017	ZNF603P	6	28176188	28176674
ENSG00000216901	GTExv8.ALL.Spleen	rs4713118	6.27301	rs149974	0.200121	7.17439	4.71947	462	4.71947	2.36458e-06	0.000540026	ZNF603P	6	28176188	28176674
ENSG00000216901	GTExv8.ALL.Stomach	rs4713118	6.27301	rs1225715	0.181271	7.9373	4.69265	465	4.51107	6.44999e-06	0.00101099	ZNF603P	6	28176188	28176674
ENSG00000216901	GTExv8.ALL.Adrenal_Gland	rs4713118	6.27301	rs1225715	0.218418	7.50083	4.69265	465	4.27383	1.92142e-05	0.00249829	ZNF603P	6	28176188	28176674
ENSG00000216901	GTExv8.ALL.Esophagus_Gastroesophageal_Junction	rs4713118	6.27301	rs1225715	0.387236	11.3254	4.69265	464	4.47712	7.56583e-06	0.00135086	ZNF603P	6	28176188	28176674
ENSG00000216901	GTExv8.ALL.Small_Intestine_Terminal_Ileum	rs4713118	6.27301	rs1225715	0.242981	6.81598	4.69265	465	3.86532	0.000110943	0.0118071	ZNF603P	6	28176188	28176674
ENSG00000216901	GTExv8.ALL.Brain_Spinal_cord_cervical_c-1	rs4713118	6.27301	rs1225715	0.321446	7.16774	4.69265	462	4.31541	1.59305e-05	0.00192531	ZNF603P	6	28176188	28176674
ENSG00000216901	GTExv8.ALL.Brain_Hippocampus	rs4713118	6.27301	rs1225715	0.431872	8.4919	4.69265	464	4.1459	3.38481e-05	0.0043224	ZNF603P	6	28176188	28176674
ENSG00000216901	GTExv8.ALL.Brain_Anterior_cingulate_cortex_BA24	rs4713118	6.27301	rs1225715	0.475984	8.45181	4.69265	459	4.38649	1.15193e-05	0.00148638	ZNF603P	6	28176188	28176674
ENSG00000216915	GTExv8.ALL.Thyroid	rs4713118	6.27301	rs4713120	0.0409275	-5.40001	4.52861	491	-4.52861	5.93729e-06	0.00129857	GPR89P	6	27737000	27738494
ENSG00000216915	GTExv8.ALL.Brain_Cerebellar_Hemisphere	rs4713118	6.27301	rs9380007	0.0986048	-4.78972	4.19197	489	-4.19197	2.76537e-05	0.00414869	GPR89P	6	27737000	27738494
ENSG00000216915	GTExv8.ALL.Brain_Frontal_Cortex_BA9	rs4713118	6.27301	rs7759217	-0.00535938	-3.99208	6.04935	489	-6.01309	1.82017e-09	3.63451e-07	GPR89P	6	27737000	27738494
ENSG00000216915	GTExv8.ALL.Testis	rs4713118	6.27301	rs9468213	0.102483	-5.88345	4.24201	491	-4.24201	2.2153e-05	0.0045385	GPR89P	6	27737000	27738494
ENSG00000216915	GTExv8.ALL.Brain_Nucleus_accumbens_basal_ganglia	rs4713118	6.27301	rs4713120	0.0933184	-4.999	4.52861	488	-3.95475	7.66142e-05	0.0107476	GPR89P	6	27737000	27738494
ENSG00000217539	GTExv8.ALL.Testis	rs4713118	6.27301	rs9380047	0.183596	7.77633	4.574	512	4.574	4.78505e-06	0.00119176	IQCB2P	6	28010723	28012355
ENSG00000218016	GTExv8.ALL.Brain_Anterior_cingulate_cortex_BA24	rs4713118	6.27301	rs1225715	0.163787	-4.95843	4.69265	456	-4.69265	2.69691e-06	0.000438775	ZNF192P2	6	28188050	28189432
ENSG00000218016	GTExv8.ALL.Brain_Cerebellum	rs4713118	6.27301	rs1225715	0.151672	-6.1915	4.69265	459	-4.63536	3.56319e-06	0.000663093	ZNF192P2	6	28188050	28189432
ENSG00000218016	GTExv8.ALL.Brain_Cortex	rs4713118	6.27301	rs1225715	0.210507	-6.90594	4.69265	460	-4.40212	1.07198e-05	0.00203072	ZNF192P2	6	28188050	28189432
ENSG00000218016	GTExv8.ALL.Brain_Cerebellar_Hemisphere	rs4713118	6.27301	rs9301	0.133224	-5.60659	3.06941	461	-3.57755	0.000346824	0.0448899	ZNF192P2	6	28188050	28189432
ENSG00000218016	GTExv8.ALL.Brain_Frontal_Cortex_BA9	rs4713118	6.27301	rs1225715	0.224928	-6.55941	4.69265	461	-4.69265	2.69691e-06	0.000395969	ZNF192P2	6	28188050	28189432
ENSG00000218069	GTExv8.ALL.Testis	rs4713118	6.27301	rs2179095	0.11955	6.48937	5.93787	502	6.00816	1.87642e-09	7.68847e-07	RSL24D1P1	6	27780619	27781111
ENSG00000218226	GTExv8.ALL.Pancreas	rs7758665	3.01809	rs9356399	-0.0030061	-3.2536	-1.89995	487	4.04808	5.16404e-05	0.00832851	TATDN2P2	6	158609706	158621636
ENSG00000219392	GTExv8.ALL.Brain_Spinal_cord_cervical_c-1	rs4713118	6.27301	rs2056925	0.0110279	-3.68859	6.23483	472	-5.58477	2.34013e-08	4.39945e-06	ZNF602P	6	28115628	28116551
ENSG00000219392	GTExv8.ALL.Adipose_Subcutaneous	rs4713118	6.27301	rs16893666	0.157825	-9.66623	4.5895	476	-4.5895	4.44309e-06	0.00106654	ZNF602P	6	28115628	28116551
ENSG00000219392	GTExv8.ALL.Cells_Cultured_fibroblasts	rs4713118	6.27301	rs16893666	0.249473	-11.0601	4.5895	470	-4.53593	5.73515e-06	0.00132444	ZNF602P	6	28115628	28116551
ENSG00000219392	GTExv8.ALL.Nerve_Tibial	rs4713118	6.27301	rs1904840	0.144812	-9.17176	4.48899	476	-4.5166	6.28415e-06	0.00143069	ZNF602P	6	28115628	28116551
ENSG00000219392	GTExv8.ALL.Brain_Amygdala	rs4713118	6.27301	rs4713135	0.163771	-5.3001	4.54579	461	-4.59852	4.25495e-06	0.000477915	ZNF602P	6	28115628	28116551
ENSG00000219392	GTExv8.ALL.Brain_Cortex	rs4713118	6.27301	rs9380047	0.427033	-9.43369	4.574	473	-4.58005	4.64868e-06	0.000939344	ZNF602P	6	28115628	28116551
ENSG00000219392	GTExv8.ALL.Esophagus_Gastroesophageal_Junction	rs4713118	6.27301	rs1904840	0.184506	-7.90721	4.48899	475	-4.48899	7.15617e-06	0.00130888	ZNF602P	6	28115628	28116551
ENSG00000219392	GTExv8.ALL.Brain_Nucleus_accumbens_basal_ganglia	rs4713118	6.27301	rs4713135	0.360775	-8.68236	4.54579	471	-4.56987	4.88026e-06	0.000889997	ZNF602P	6	28115628	28116551
ENSG00000219392	GTExv8.ALL.Colon_Transverse	rs4713118	6.27301	rs4713135	0.0948654	-6.13186	4.54579	468	-4.54579	5.47302e-06	0.00109292	ZNF602P	6	28115628	28116551
ENSG00000219392	GTExv8.ALL.Brain_Cerebellum	rs4713118	6.27301	rs9380047	0.369742	-8.89685	4.574	472	-4.53055	5.88299e-06	0.000999596	ZNF602P	6	28115628	28116551
ENSG00000219392	GTExv8.ALL.Stomach	rs4713118	6.27301	rs9380059	0.0185164	-4.73907	4.51237	476	-4.50371	6.67768e-06	0.00102052	ZNF602P	6	28115628	28116551
ENSG00000219392	GTExv8.ALL.Muscle_Skeletal	rs4713118	6.27301	rs16893666	0.319282	-15.0376	4.5895	469	-4.5895	4.44309e-06	0.0011478	ZNF602P	6	28115628	28116551
ENSG00000219392	GTExv8.ALL.Breast_Mammary_Tissue	rs4713118	6.27301	rs16893666	0.140847	-7.68567	4.5895	476	-5.08412	3.69331e-07	9.13797e-05	ZNF602P	6	28115628	28116551
ENSG00000219392	GTExv8.ALL.Colon_Sigmoid	rs4713118	6.27301	rs1904840	0.169194	-7.51434	4.48899	474	-4.48899	7.15617e-06	0.00173012	ZNF602P	6	28115628	28116551
ENSG00000219392	GTExv8.ALL.Heart_Left_Ventricle	rs4713118	6.27301	rs1340004	0.217065	-9.36137	4.55907	476	-4.56972	4.88371e-06	0.000968841	ZNF602P	6	28115628	28116551
ENSG00000219392	GTExv8.ALL.Thyroid	rs4713118	6.27301	rs1904840	0.184971	-10.4751	4.48899	476	-4.36798	1.25399e-05	0.00243792	ZNF602P	6	28115628	28116551
ENSG00000219392	GTExv8.ALL.Lung	rs4713118	6.27301	rs9380047	0.0929735	-7.24209	4.574	476	-4.574	4.78505e-06	0.00100902	ZNF602P	6	28115628	28116551
ENSG00000219392	GTExv8.ALL.Testis	rs4713118	6.27301	rs16893666	0.463563	-12.4038	4.5895	476	-4.57425	4.77934e-06	0.00119176	ZNF602P	6	28115628	28116551
ENSG00000219392	GTExv8.ALL.Brain_Hippocampus	rs4713118	6.27301	rs149900	0.124298	-6.57879	4.69629	474	-4.08183	4.46823e-05	0.00552186	ZNF602P	6	28115628	28116551
ENSG00000219392	GTExv8.ALL.Ovary	rs4713118	6.27301	rs9295755	0.151112	-5.39775	4.39136	475	-4.39136	1.12646e-05	0.00171639	ZNF602P	6	28115628	28116551
ENSG00000219392	GTExv8.ALL.Brain_Cerebellar_Hemisphere	rs4713118	6.27301	rs9380047	0.291388	-7.78819	4.574	474	-4.56906	4.8991e-06	0.000951146	ZNF602P	6	28115628	28116551
ENSG00000219392	GTExv8.ALL.Pituitary	rs4713118	6.27301	rs9380047	0.369024	-9.5578	4.574	474	-4.56594	4.97262e-06	0.00094743	ZNF602P	6	28115628	28116551
ENSG00000219392	GTExv8.ALL.Brain_Substantia_nigra	rs4713118	6.27301	rs1340004	0.151061	-5.17273	4.55907	474	-4.62948	3.66583e-06	0.000525029	ZNF602P	6	28115628	28116551
ENSG00000219392	GTExv8.ALL.Liver	rs4713118	6.27301	rs9380047	0.0640943	-4.08088	4.574	473	-4.574	4.78505e-06	0.000704086	ZNF602P	6	28115628	28116551
ENSG00000219392	GTExv8.ALL.Vagina	rs4713118	6.27301	rs9380047	0.148665	-4.947	4.574	476	-4.574	4.78505e-06	0.000616816	ZNF602P	6	28115628	28116551
ENSG00000219392	GTExv8.ALL.Spleen	rs4713118	6.27301	rs1904840	0.106503	-5.8734	4.48899	473	-4.56385	5.02235e-06	0.00104258	ZNF602P	6	28115628	28116551
ENSG00000219392	GTExv8.ALL.Small_Intestine_Terminal_Ileum	rs4713118	6.27301	rs1904840	0.108183	-4.94764	4.48899	474	-4.51408	6.35908e-06	0.000796195	ZNF602P	6	28115628	28116551
ENSG00000219392	GTExv8.ALL.Artery_Tibial	rs4713118	6.27301	rs16893666	0.148379	-9.44884	4.5895	470	-4.5895	4.44309e-06	0.00109176	ZNF602P	6	28115628	28116551
ENSG00000219392	GTExv8.ALL.Brain_Frontal_Cortex_BA9	rs4713118	6.27301	rs4713135	0.29024	-7.3344	4.54579	474	-4.54579	5.47302e-06	0.000758925	ZNF602P	6	28115628	28116551
ENSG00000219392	GTExv8.ALL.Skin_Sun_Exposed_Lower_leg	rs4713118	6.27301	rs16893666	0.0296065	-5.16921	4.5895	475	-5.50217	3.75149e-08	1.19527e-05	ZNF602P	6	28115628	28116551
ENSG00000219392	GTExv8.ALL.Prostate	rs4713118	6.27301	rs1340004	0.161034	-6.05857	4.55907	476	-4.55907	5.1381e-06	0.000777817	ZNF602P	6	28115628	28116551
ENSG00000219392	GTExv8.ALL.Esophagus_Muscularis	rs4713118	6.27301	rs1340004	0.193554	-9.6273	4.55907	476	-4.56259	5.05274e-06	0.0011278	ZNF602P	6	28115628	28116551
ENSG00000219392	GTExv8.ALL.Artery_Aorta	rs4713118	6.27301	rs1340004	0.1033	-6.6661	4.55907	476	-4.55907	5.1381e-06	0.00104375	ZNF602P	6	28115628	28116551
ENSG00000219392	GTExv8.ALL.Adrenal_Gland	rs4713118	6.27301	rs4713135	0.185045	-6.91353	4.54579	476	-4.57691	4.71897e-06	0.000714836	ZNF602P	6	28115628	28116551
ENSG00000219392	GTExv8.ALL.Adipose_Visceral_Omentum	rs4713118	6.27301	rs1904840	0.0973892	-7.39985	4.48899	476	-4.58597	4.51885e-06	0.000932927	ZNF602P	6	28115628	28116551
ENSG00000219392	GTExv8.ALL.Whole_Blood	rs4713118	6.27301	rs9380059	0.065573	-6.82693	4.51237	468	-4.51237	6.41061e-06	0.00134165	ZNF602P	6	28115628	28116551
ENSG00000219392	GTExv8.ALL.Heart_Atrial_Appendage	rs4713118	6.27301	rs16893666	0.417733	-12.4925	4.5895	475	-5.02769	4.96419e-07	0.000140946	ZNF602P	6	28115628	28116551
ENSG00000219392	GTExv8.ALL.Brain_Caudate_basal_ganglia	rs4713118	6.27301	rs200979	0.17642	-6.83503	5.75	474	-5.57532	2.47075e-08	5.22943e-06	ZNF602P	6	28115628	28116551
ENSG00000219392	GTExv8.ALL.Brain_Putamen_basal_ganglia	rs4713118	6.27301	rs9295755	0.219894	-6.28619	4.39136	474	-4.39136	1.12646e-05	0.00197632	ZNF602P	6	28115628	28116551
ENSG00000219392	GTExv8.ALL.Uterus	rs4713118	6.27301	rs9380059	0.10486	-4.45107	4.51237	474	-3.51449	0.000440591	0.0412687	ZNF602P	6	28115628	28116551
ENSG00000219392	GTExv8.ALL.Brain_Hypothalamus	rs4713118	6.27301	rs149900	0.301263	-7.53333	4.69629	474	-4.74527	2.08233e-06	0.000319679	ZNF602P	6	28115628	28116551
ENSG00000219392	GTExv8.ALL.Brain_Anterior_cingulate_cortex_BA24	rs4713118	6.27301	rs1340004	0.305387	-7.25316	4.55907	469	-4.55763	5.17339e-06	0.000774352	ZNF602P	6	28115628	28116551
ENSG00000219891	GTExv8.ALL.Skin_Not_Sun_Exposed_Suprapubic	rs4713118	6.27301	rs156743	0.0106932	4.01759	3.74283	472	3.74283	0.000181957	0.0283636	ZSCAN12P1	6	28091154	28093664
ENSG00000219891	GTExv8.ALL.Adipose_Visceral_Omentum	rs4713118	6.27301	rs9461446	0.0138193	4.51399	-2.33872	479	-3.90505	9.42044e-05	0.0151268	ZSCAN12P1	6	28091154	28093664
ENSG00000219891	GTExv8.ALL.Whole_Blood	rs4713118	6.27301	rs1150666	0.0199236	4.98125	4.25767	471	4.43586	9.17064e-06	0.00179133	ZSCAN12P1	6	28091154	28093664
ENSG00000219891	GTExv8.ALL.Spleen	rs4713118	6.27301	rs9295755	0.0204489	3.8712	4.39136	476	4.39136	1.12646e-05	0.00184897	ZSCAN12P1	6	28091154	28093664
ENSG00000219891	GTExv8.ALL.Brain_Caudate_basal_ganglia	rs4713118	6.27301	rs200990	-0.00465875	-3.37165	4.35609	477	-4.35959	1.30306e-05	0.00199188	ZSCAN12P1	6	28091154	28093664
ENSG00000219891	GTExv8.ALL.Lung	rs4713118	6.27301	rs16893666	0.000429268	3.57192	4.5895	479	4.1288	3.64657e-05	0.00631638	ZSCAN12P1	6	28091154	28093664
ENSG00000220721	GTExv8.ALL.Spleen	rs4713118	6.27301	rs1904840	0.221234	7.16375	4.48899	485	4.48899	7.15617e-06	0.00132916	OR1F12	6	28073316	28074260
ENSG00000220721	GTExv8.ALL.Kidney_Cortex	rs4713118	6.27301	rs1631552	0.0690979	3.89594	4.35398	483	4.94134	7.75885e-07	0.000109235	OR1F12	6	28073316	28074260
ENSG00000220721	GTExv8.ALL.Prostate	rs4713118	6.27301	rs1904840	0.0377765	5.05364	4.48899	488	5.46063	4.74435e-08	9.76766e-06	OR1F12	6	28073316	28074260
ENSG00000220721	GTExv8.ALL.Pituitary	rs4713118	6.27301	rs149900	0.0529623	4.83451	4.69629	485	4.76454	1.89284e-06	0.000408727	OR1F12	6	28073316	28074260
ENSG00000220721	GTExv8.ALL.Thyroid	rs4713118	6.27301	rs16893666	0.153195	10.0411	4.5895	488	4.50009	6.79247e-06	0.00143762	OR1F12	6	28073316	28074260
ENSG00000220721	GTExv8.ALL.Ovary	rs4713118	6.27301	rs9380047	0.207291	6.3691	4.574	487	4.61423	3.94556e-06	0.000705741	OR1F12	6	28073316	28074260
ENSG00000221838	GTExv8.ALL.Thyroid	rs4729577	5.23051	rs4729577	0.164428	10.5022	5.23051	237	5.02682	4.98675e-07	0.000145423	AP4M1	7	100101549	100110345
ENSG00000221838	GTExv8.ALL.Liver	rs4729577	5.23051	rs4729568	0.127032	5.84657	4.93805	259	4.93805	7.89073e-07	0.000125038	AP4M1	7	100101549	100110345
ENSG00000221838	GTExv8.ALL.Artery_Coronary	rs4729577	5.23051	rs4729577	0.241603	7.46481	5.23051	248	5.21615	1.82681e-07	3.99984e-05	AP4M1	7	100101549	100110345
ENSG00000221838	GTExv8.ALL.Brain_Cerebellar_Hemisphere	rs4729577	5.23051	rs4729577	0.204598	6.09756	5.23051	266	5.23051	1.69043e-07	3.98519e-05	AP4M1	7	100101549	100110345
ENSG00000221838	GTExv8.ALL.Skin_Not_Sun_Exposed_Suprapubic	rs4729577	5.23051	rs4729577	0.0853058	6.7584	5.23051	238	5.23051	1.69043e-07	5.19261e-05	AP4M1	7	100101549	100110345
ENSG00000221838	GTExv8.ALL.Adipose_Subcutaneous	rs4729577	5.23051	rs4729577	0.307946	13.4974	5.23051	237	5.17184	2.31795e-07	6.42014e-05	AP4M1	7	100101549	100110345
ENSG00000221838	GTExv8.ALL.Pancreas	rs4729577	5.23051	rs4729577	0.185272	7.82668	5.23051	246	5.21261	1.86207e-07	4.61195e-05	AP4M1	7	100101549	100110345
ENSG00000221838	GTExv8.ALL.Colon_Transverse	rs4729577	5.23051	rs4729577	0.272765	10.0543	5.23051	257	5.23051	1.69043e-07	4.11409e-05	AP4M1	7	100101549	100110345
ENSG00000221838	GTExv8.ALL.Adipose_Visceral_Omentum	rs4729577	5.23051	rs4729577	0.257678	11.0924	5.23051	238	5.26767	1.38162e-07	3.39757e-05	AP4M1	7	100101549	100110345
ENSG00000221838	GTExv8.ALL.Lung	rs4729577	5.23051	rs4729577	0.171763	9.58943	5.23051	245	5.18541	2.15541e-07	5.80764e-05	AP4M1	7	100101549	100110345
ENSG00000221838	GTExv8.ALL.Stomach	rs4729577	5.23051	rs4729577	0.282989	9.66187	5.23051	250	5.23051	1.69043e-07	2.95246e-05	AP4M1	7	100101549	100110345
ENSG00000221838	GTExv8.ALL.Adrenal_Gland	rs4729577	5.23051	rs4729577	0.252481	7.89576	5.23051	262	4.38881	1.13973e-05	0.00159035	AP4M1	7	100101549	100110345
ENSG00000221838	GTExv8.ALL.Esophagus_Muscularis	rs4729577	5.23051	rs2272338	0.437356	14.3223	5.22661	247	5.22657	1.72685e-07	5.29982e-05	AP4M1	7	100101549	100110345
ENSG00000221838	GTExv8.ALL.Cells_Cultured_fibroblasts	rs4729577	5.23051	rs4729577	0.491168	15.4309	5.23051	229	5.23051	1.69043e-07	5.20923e-05	AP4M1	7	100101549	100110345
ENSG00000221838	GTExv8.ALL.Minor_Salivary_Gland	rs4729577	5.23051	rs4729577	0.152799	5.13101	5.23051	268	5.23051	1.69043e-07	3.42263e-05	AP4M1	7	100101549	100110345
ENSG00000221838	GTExv8.ALL.Nerve_Tibial	rs4729577	5.23051	rs4729577	0.363351	13.9497	5.23051	239	5.15729	2.50547e-07	7.18661e-05	AP4M1	7	100101549	100110345
ENSG00000221838	GTExv8.ALL.Whole_Blood	rs4729577	5.23051	rs4729577	0.214881	12.092	5.23051	237	5.02509	5.03186e-07	0.000122861	AP4M1	7	100101549	100110345
ENSG00000221838	GTExv8.ALL.Artery_Aorta	rs4729577	5.23051	rs4729577	0.375347	12.0768	5.23051	262	5.12897	2.91338e-07	7.069e-05	AP4M1	7	100101549	100110345
ENSG00000221838	GTExv8.ALL.Cells_EBV-transformed_lymphocytes	rs4729577	5.23051	rs4729577	0.25242	6.69912	5.23051	267	5.11995	3.05625e-07	5.62028e-05	AP4M1	7	100101549	100110345
ENSG00000221838	GTExv8.ALL.Breast_Mammary_Tissue	rs4729577	5.23051	rs4729577	0.304461	11.2176	5.23051	238	5.22768	1.71652e-07	4.53989e-05	AP4M1	7	100101549	100110345
ENSG00000221838	GTExv8.ALL.Uterus	rs4729577	5.23051	rs4729567	0.235094	5.73038	4.91994	261	5.14089	2.73441e-07	4.04405e-05	AP4M1	7	100101549	100110345
ENSG00000221838	GTExv8.ALL.Ovary	rs4729577	5.23051	rs1918353	-6.35914e-06	3.65257	3.54742	260	3.54968	0.000385697	0.0406861	AP4M1	7	100101549	100110345
ENSG00000221838	GTExv8.ALL.Skin_Sun_Exposed_Lower_leg	rs4729577	5.23051	rs4729577	0.136106	9.34054	5.23051	238	5.2096	1.89252e-07	5.16838e-05	AP4M1	7	100101549	100110345
ENSG00000221838	GTExv8.ALL.Small_Intestine_Terminal_Ileum	rs4729577	5.23051	rs4729577	0.213895	6.21767	5.23051	266	5.23051	1.69043e-07	2.9984e-05	AP4M1	7	100101549	100110345
ENSG00000221838	GTExv8.ALL.Heart_Left_Ventricle	rs4729577	5.23051	rs4729577	0.0364184	4.99034	5.23051	252	5.04983	4.42209e-07	0.000102852	AP4M1	7	100101549	100110345
ENSG00000221838	GTExv8.ALL.Testis	rs4729577	5.23051	rs4729577	0.0673348	-5.30444	5.23051	265	-5.24772	1.53996e-07	4.65727e-05	AP4M1	7	100101549	100110345
ENSG00000221838	GTExv8.ALL.Muscle_Skeletal	rs4729577	5.23051	rs4729577	0.0613335	6.68573	5.23051	237	4.92965	8.23777e-07	0.00023941	AP4M1	7	100101549	100110345
ENSG00000221838	GTExv8.ALL.Heart_Atrial_Appendage	rs4729577	5.23051	rs4729577	0.058793	6.09387	5.23051	243	4.83012	1.36452e-06	0.000337433	AP4M1	7	100101549	100110345
ENSG00000221838	GTExv8.ALL.Esophagus_Mucosa	rs4729577	5.23051	rs4729577	0.233644	10.8751	5.23051	248	5.04195	4.60817e-07	0.000107981	AP4M1	7	100101549	100110345
ENSG00000221838	GTExv8.ALL.Vagina	rs4729577	5.23051	rs4729577	0.139206	5.12392	5.23051	269	5.07977	3.77883e-07	5.38383e-05	AP4M1	7	100101549	100110345
ENSG00000221838	GTExv8.ALL.Prostate	rs4729577	5.23051	rs4729577	0.18246	6.55711	5.23051	267	5.23051	1.69043e-07	3.22641e-05	AP4M1	7	100101549	100110345
ENSG00000221838	GTExv8.ALL.Artery_Tibial	rs4729577	5.23051	rs4729577	0.306247	13.4507	5.23051	238	5.23051	1.69043e-07	4.46527e-05	AP4M1	7	100101549	100110345
ENSG00000221838	GTExv8.ALL.Colon_Sigmoid	rs4729577	5.23051	rs4729577	0.137231	7.2292	5.23051	264	4.60509	4.1229e-06	0.00103115	AP4M1	7	100101549	100110345
ENSG00000221838	GTExv8.ALL.Esophagus_Gastroesophageal_Junction	rs4729577	5.23051	rs4729577	0.303938	10.0538	5.23051	254	5.23051	1.69043e-07	4.25213e-05	AP4M1	7	100101549	100110345
ENSG00000221838	GTExv8.ALL.Brain_Cerebellum	rs4729577	5.23051	rs4729577	0.27455	7.63544	5.23051	261	5.23051	1.69043e-07	3.77497e-05	AP4M1	7	100101549	100110345
ENSG00000221838	GTExv8.ALL.Spleen	rs4729577	5.23051	rs4729577	0.247419	8.03364	5.23051	265	5.13203	2.86641e-07	8.42963e-05	AP4M1	7	100101549	100110345
ENSG00000221988	GTExv8.ALL.Muscle_Skeletal	rs17843604	-15.3882	rs652888	0.00343345	4.24556	6.33452	165	6.33452	2.38082e-10	8.51601e-08	PPT2	6	32153441	32163678
ENSG00000223534	GTExv8.ALL.Nerve_Tibial	rs2071479	16.5361	rs1063355	0.164418	10.5711	-14.6703	220	-10.0442	9.74181e-24	7.50972e-21	HLA-DQB1-AS1	6	32659880	32660729
ENSG00000223534	GTExv8.ALL.Minor_Salivary_Gland	rs2071479	16.5361	rs1063355	0.0549383	4.63867	-14.6703	219	-8.68143	3.90814e-18	1.49465e-15	HLA-DQB1-AS1	6	32659880	32660729
ENSG00000223534	GTExv8.ALL.Cells_EBV-transformed_lymphocytes	rs2071479	16.5361	rs9271055	0.18156	5.91947	-9.13957	220	-11.3587	6.71706e-30	3.91157e-27	HLA-DQB1-AS1	6	32659880	32660729
ENSG00000223534	GTExv8.ALL.Thyroid	rs2071479	16.5361	rs17843604	0.21662	11.5188	-15.3882	220	-13.9598	2.74023e-44	5.59372e-41	HLA-DQB1-AS1	6	32659880	32660729
ENSG00000223534	GTExv8.ALL.Colon_Transverse	rs2071479	16.5361	rs17843604	0.151803	7.94909	-15.3882	220	-12.9126	3.82155e-38	5.95245e-35	HLA-DQB1-AS1	6	32659880	32660729
ENSG00000223534	GTExv8.ALL.Artery_Aorta	rs2071479	16.5361	rs1063355	0.224895	9.36066	-14.6703	220	-12.5275	5.28189e-36	5.76716e-33	HLA-DQB1-AS1	6	32659880	32660729
ENSG00000223534	GTExv8.ALL.Lung	rs2071479	16.5361	rs1063355	0.241265	11.2432	-14.6703	220	-11.6314	2.85405e-31	3.56194e-28	HLA-DQB1-AS1	6	32659880	32660729
ENSG00000223534	GTExv8.ALL.Brain_Cortex	rs2071479	16.5361	rs9271055	0.130761	6.3164	-9.13957	219	-15.8596	1.20609e-56	3.65567e-53	HLA-DQB1-AS1	6	32659880	32660729
ENSG00000223534	GTExv8.ALL.Skin_Sun_Exposed_Lower_leg	rs2071479	16.5361	rs1063355	0.220521	11.6207	-14.6703	220	-10.5897	3.3281e-26	3.4703e-23	HLA-DQB1-AS1	6	32659880	32660729
ENSG00000223534	GTExv8.ALL.Brain_Anterior_cingulate_cortex_BA24	rs2071479	16.5361	rs9271775	0.16953	6.00355	-8.65566	220	-11.0321	2.67635e-28	1.66915e-25	HLA-DQB1-AS1	6	32659880	32660729
ENSG00000223534	GTExv8.ALL.Muscle_Skeletal	rs2071479	16.5361	rs1063355	0.229031	12.8041	-14.6703	220	-12.5394	4.54369e-36	6.03661e-33	HLA-DQB1-AS1	6	32659880	32660729
ENSG00000223534	GTExv8.ALL.Spleen	rs2071479	16.5361	rs1063355	0.204141	7.37453	-14.6703	220	-11.3115	1.15169e-29	9.03182e-27	HLA-DQB1-AS1	6	32659880	32660729
ENSG00000223534	GTExv8.ALL.Esophagus_Gastroesophageal_Junction	rs2071479	16.5361	rs1063355	0.214494	8.50461	-14.6703	220	-10.9823	4.64912e-28	3.87375e-25	HLA-DQB1-AS1	6	32659880	32660729
ENSG00000223534	GTExv8.ALL.Artery_Coronary	rs2071479	16.5361	rs17843604	0.118282	5.90901	-15.3882	219	-9.81836	9.38582e-23	4.79511e-20	HLA-DQB1-AS1	6	32659880	32660729
ENSG00000223534	GTExv8.ALL.Adipose_Visceral_Omentum	rs2071479	16.5361	rs1063355	0.254764	11.0083	-14.6703	220	-11.9754	4.78087e-33	5.92213e-30	HLA-DQB1-AS1	6	32659880	32660729
ENSG00000223534	GTExv8.ALL.Adipose_Subcutaneous	rs2071479	16.5361	rs1063355	0.238871	11.9058	-14.6703	220	-10.948	6.79067e-28	6.11274e-25	HLA-DQB1-AS1	6	32659880	32660729
ENSG00000223534	GTExv8.ALL.Brain_Putamen_basal_ganglia	rs2071479	16.5361	rs1063355	0.10638	4.76735	-14.6703	220	-15.0561	3.14676e-51	3.72655e-48	HLA-DQB1-AS1	6	32659880	32660729
ENSG00000223534	GTExv8.ALL.Breast_Mammary_Tissue	rs2071479	16.5361	rs1063355	0.26963	10.4146	-14.6703	220	-13.8225	1.86598e-43	2.38534e-40	HLA-DQB1-AS1	6	32659880	32660729
ENSG00000223534	GTExv8.ALL.Uterus	rs2071479	16.5361	rs1063355	0.0663703	4.36975	-14.6703	220	-9.22271	2.89687e-20	9.04466e-18	HLA-DQB1-AS1	6	32659880	32660729
ENSG00000223534	GTExv8.ALL.Artery_Tibial	rs2071479	16.5361	rs1063355	0.174835	10.222	-14.6703	220	-10.497	8.91766e-26	6.73028e-23	HLA-DQB1-AS1	6	32659880	32660729
ENSG00000223534	GTExv8.ALL.Brain_Hypothalamus	rs2071479	16.5361	rs1063355	0.228633	6.37442	-14.6703	219	-15.513	2.83506e-54	1.0881e-50	HLA-DQB1-AS1	6	32659880	32660729
ENSG00000223534	GTExv8.ALL.Vagina	rs2071479	16.5361	rs1063355	0.192332	5.56561	-14.6703	220	-14.6703	9.98709e-49	5.40701e-46	HLA-DQB1-AS1	6	32659880	32660729
ENSG00000223534	GTExv8.ALL.Esophagus_Muscularis	rs2071479	16.5361	rs1063355	0.162955	8.79767	-14.6703	220	-11.4368	2.73751e-30	3.36064e-27	HLA-DQB1-AS1	6	32659880	32660729
ENSG00000223534	GTExv8.ALL.Testis	rs2071479	16.5361	rs9271055	0.167211	8.00922	-9.13957	220	-12.6588	9.99998e-37	1.58775e-33	HLA-DQB1-AS1	6	32659880	32660729
ENSG00000223534	GTExv8.ALL.Brain_Nucleus_accumbens_basal_ganglia	rs2071479	16.5361	rs1063355	0.128909	6.29584	-14.6703	220	-15.0981	1.66706e-51	2.28013e-48	HLA-DQB1-AS1	6	32659880	32660729
ENSG00000223534	GTExv8.ALL.Pituitary	rs2071479	16.5361	rs17843604	0.317969	8.87385	-15.3882	220	-13.6746	1.43957e-42	1.86511e-39	HLA-DQB1-AS1	6	32659880	32660729
ENSG00000223534	GTExv8.ALL.Brain_Substantia_nigra	rs2071479	16.5361	rs9271775	0.0717248	4.22452	-8.65566	220	-13.8282	1.72333e-43	8.88551e-41	HLA-DQB1-AS1	6	32659880	32660729
ENSG00000223534	GTExv8.ALL.Esophagus_Mucosa	rs2071479	16.5361	rs17843604	0.190693	9.84344	-15.3882	220	-12.4229	1.96275e-35	2.82524e-32	HLA-DQB1-AS1	6	32659880	32660729
ENSG00000223534	GTExv8.ALL.Skin_Not_Sun_Exposed_Suprapubic	rs2071479	16.5361	rs1063355	0.12441	9.73771	-14.6703	220	-9.40082	5.41412e-21	5.65451e-18	HLA-DQB1-AS1	6	32659880	32660729
ENSG00000223534	GTExv8.ALL.Stomach	rs2071479	16.5361	rs1063355	0.182716	8.41919	-14.6703	220	-12.3023	8.80241e-35	8.96819e-32	HLA-DQB1-AS1	6	32659880	32660729
ENSG00000223534	GTExv8.ALL.Pancreas	rs2071479	16.5361	rs17843604	0.138748	6.55888	-15.3882	220	-9.50383	2.02302e-21	1.40296e-18	HLA-DQB1-AS1	6	32659880	32660729
ENSG00000223534	GTExv8.ALL.Brain_Hippocampus	rs2071479	16.5361	rs1063355	0.196423	5.80256	-14.6703	220	-12.6527	1.08163e-36	6.9062e-34	HLA-DQB1-AS1	6	32659880	32660729
ENSG00000223534	GTExv8.ALL.Brain_Spinal_cord_cervical_c-1	rs2071479	16.5361	rs1063355	0.160951	5.03288	-14.6703	219	-11.1588	6.48709e-29	3.13605e-26	HLA-DQB1-AS1	6	32659880	32660729
ENSG00000223534	GTExv8.ALL.Whole_Blood	rs2071479	16.5361	rs1063355	0.261255	13.3062	-14.6703	220	-13.5484	8.09214e-42	1.4226e-38	HLA-DQB1-AS1	6	32659880	32660729
ENSG00000223534	GTExv8.ALL.Brain_Caudate_basal_ganglia	rs2071479	16.5361	rs1063355	0.111911	6.24657	-14.6703	220	-15.1941	3.86658e-52	5.31945e-49	HLA-DQB1-AS1	6	32659880	32660729
ENSG00000223534	GTExv8.ALL.Adrenal_Gland	rs2071479	16.5361	rs9271775	0.0753892	5.30603	-8.65566	220	-9.06007	1.30365e-19	6.21517e-17	HLA-DQB1-AS1	6	32659880	32660729
ENSG00000223534	GTExv8.ALL.Brain_Cerebellum	rs2071479	16.5361	rs1063355	0.163087	6.13506	-14.6703	220	-15.0975	1.68253e-51	2.19178e-48	HLA-DQB1-AS1	6	32659880	32660729
ENSG00000223534	GTExv8.ALL.Prostate	rs2071479	16.5361	rs1063355	0.273297	8.18313	-14.6703	220	-12.111	9.24072e-34	5.28467e-31	HLA-DQB1-AS1	6	32659880	32660729
ENSG00000223534	GTExv8.ALL.Colon_Sigmoid	rs2071479	16.5361	rs1063355	0.153237	7.20417	-14.6703	220	-11.2444	2.46767e-29	2.23725e-26	HLA-DQB1-AS1	6	32659880	32660729
ENSG00000223534	GTExv8.ALL.Small_Intestine_Terminal_Ileum	rs2071479	16.5361	rs1063355	0.112263	5.11399	-14.6703	220	-15.8554	1.29062e-56	1.83138e-53	HLA-DQB1-AS1	6	32659880	32660729
ENSG00000223534	GTExv8.ALL.Heart_Left_Ventricle	rs2071479	16.5361	rs1063355	0.162996	8.32985	-14.6703	220	-11.7689	5.64725e-32	4.76134e-29	HLA-DQB1-AS1	6	32659880	32660729
ENSG00000223534	GTExv8.ALL.Heart_Atrial_Appendage	rs2071479	16.5361	rs1063355	0.2319	9.38434	-14.6703	220	-13.5315	1.01956e-41	1.30265e-38	HLA-DQB1-AS1	6	32659880	32660729
ENSG00000223534	GTExv8.ALL.Liver	rs2071479	16.5361	rs1063355	0.155572	7.05985	-14.6703	220	-16.571	1.12858e-61	4.64974e-58	HLA-DQB1-AS1	6	32659880	32660729
ENSG00000223534	GTExv8.ALL.Ovary	rs2071479	16.5361	rs9271775	0.0405596	4.12904	-8.65566	220	-9.35976	7.99208e-21	3.65327e-18	HLA-DQB1-AS1	6	32659880	32660729
ENSG00000223534	GTExv8.ALL.Brain_Frontal_Cortex_BA9	rs2071479	16.5361	rs9271775	0.044312	4.8863	-8.65566	220	-21.2257	5.52559e-100	2.75837e-96	HLA-DQB1-AS1	6	32659880	32660729
ENSG00000223865	GTExv8.ALL.Artery_Tibial	rs2071479	16.5361	rs9277935	0.0069374	-4.67114	-0.810304	328	-4.10084	4.11645e-05	0.00737194	HLA-DPB1	6	33075990	33089696
ENSG00000223865	GTExv8.ALL.Heart_Left_Ventricle	rs2071479	16.5361	rs2581	0.0250556	-4.11077	3.60243	328	-5.60702	2.05836e-08	5.33986e-06	HLA-DPB1	6	33075990	33089696
ENSG00000223865	GTExv8.ALL.Skin_Sun_Exposed_Lower_leg	rs2071479	16.5361	rs10484894	-0.00136815	3.58862	-1.16315	328	-9.05815	1.3268e-19	9.51149e-17	HLA-DPB1	6	33075990	33089696
ENSG00000223865	GTExv8.ALL.Thyroid	rs2071479	16.5361	rs3819720	0.0118339	-4.06699	13.4927	328	-13.9344	3.91343e-44	6.84739e-41	HLA-DPB1	6	33075990	33089696
ENSG00000223865	GTExv8.ALL.Breast_Mammary_Tissue	rs2071479	16.5361	rs2284191	0.007601	3.94491	-5.13889	328	-6.45334	1.09414e-10	4.66226e-08	HLA-DPB1	6	33075990	33089696
ENSG00000223865	GTExv8.ALL.Cells_Cultured_fibroblasts	rs2071479	16.5361	rs2855440	0.0878684	7.7786	3.12578	328	4.15174	3.29962e-05	0.00623448	HLA-DPB1	6	33075990	33089696
ENSG00000223865	GTExv8.ALL.Muscle_Skeletal	rs2071479	16.5361	rs4713603	0.000241877	3.6648	-2.41256	328	-8.13766	4.02992e-16	2.34239e-13	HLA-DPB1	6	33075990	33089696
ENSG00000224389	GTExv8.ALL.Brain_Cerebellum	rs1041981	11.0781	rs1150755	0.163736	6.00895	8.80493	188	6.66051	2.72873e-11	8.20297e-09	C4B	6	32014795	32035418
ENSG00000224389	GTExv8.ALL.Lung	rs1041981	11.0781	rs537160	0.0655949	5.96519	4.39327	189	4.29287	1.76376e-05	0.00322801	C4B	6	32014795	32035418
ENSG00000224389	GTExv8.ALL.Whole_Blood	rs1041981	11.0781	rs497309	0.200082	11.8906	10.2126	189	8.77903	1.64897e-18	9.05904e-16	C4B	6	32014795	32035418
ENSG00000224389	GTExv8.ALL.Cells_Cultured_fibroblasts	rs1041981	11.0781	rs497309	0.20599	10.4017	10.2126	189	10.2957	7.37017e-25	1.53182e-21	C4B	6	32014795	32035418
ENSG00000224389	GTExv8.ALL.Minor_Salivary_Gland	rs1041981	11.0781	rs2299851	-0.00371039	3.55384	-4.23206	188	-5.04198	4.60748e-07	8.34682e-05	C4B	6	32014795	32035418
ENSG00000224389	GTExv8.ALL.Brain_Cerebellar_Hemisphere	rs1041981	11.0781	rs1150755	0.107308	4.53725	8.80493	187	10.276	9.04054e-25	6.63073e-22	C4B	6	32014795	32035418
ENSG00000224389	GTExv8.ALL.Artery_Coronary	rs1041981	11.0781	rs9332704	0.00335291	4.10775	1.90387	189	4.49404	6.98861e-06	0.00110806	C4B	6	32014795	32035418
ENSG00000224389	GTExv8.ALL.Brain_Cortex	rs1041981	11.0781	rs3101018	0.0246546	4.25851	10.2714	189	7.98021	1.46089e-15	6.81226e-13	C4B	6	32014795	32035418
ENSG00000224389	GTExv8.ALL.Esophagus_Mucosa	rs1041981	11.0781	rs621701	0.0381084	-5.89313	-3.65307	189	6.31286	2.73917e-10	9.19995e-08	C4B	6	32014795	32035418
ENSG00000224389	GTExv8.ALL.Skin_Not_Sun_Exposed_Suprapubic	rs1041981	11.0781	rs497309	0.17675	9.95253	10.2126	189	9.57048	1.06409e-21	1.58762e-18	C4B	6	32014795	32035418
ENSG00000224389	GTExv8.ALL.Testis	rs1041981	11.0781	rs497309	0.0714429	6.1617	10.2126	189	8.46588	2.54235e-17	1.69963e-14	C4B	6	32014795	32035418
ENSG00000224389	GTExv8.ALL.Spleen	rs1041981	11.0781	rs6941112	0.0500427	-4.27166	4.3771	188	-6.86573	6.61509e-12	2.45733e-09	C4B	6	32014795	32035418
ENSG00000224389	GTExv8.ALL.Skin_Sun_Exposed_Lower_leg	rs1041981	11.0781	rs3101018	0.176121	11.2285	10.2714	189	10.6494	1.75515e-26	2.47334e-23	C4B	6	32014795	32035418
ENSG00000224389	GTExv8.ALL.Brain_Hypothalamus	rs1041981	11.0781	rs494620	0.0351418	-3.83744	4.46852	189	-4.46852	7.87623e-06	0.00107961	C4B	6	32014795	32035418
ENSG00000224389	GTExv8.ALL.Cells_EBV-transformed_lymphocytes	rs1041981	11.0781	rs3117575	0.0620205	4.20054	10.3186	187	9.62928	6.0152e-22	2.33524e-19	C4B	6	32014795	32035418
ENSG00000224389	GTExv8.ALL.Muscle_Skeletal	rs1041981	11.0781	rs497309	0.050115	6.13323	10.2126	189	11.0159	3.20473e-28	2.9804e-25	C4B	6	32014795	32035418
ENSG00000224389	GTExv8.ALL.Thyroid	rs1041981	11.0781	rs28399993	0.00133648	4.3832	-1.00575	189	-4.72224	2.33263e-06	0.000583063	C4B	6	32014795	32035418
ENSG00000224389	GTExv8.ALL.Artery_Aorta	rs1041981	11.0781	rs1150755	0.0218459	4.83104	8.80493	189	5.44069	5.30735e-08	1.44874e-05	C4B	6	32014795	32035418
ENSG00000224389	GTExv8.ALL.Adipose_Subcutaneous	rs1041981	11.0781	rs537160	0.0481509	6.50437	4.39327	189	6.41576	1.4012e-10	4.72993e-08	C4B	6	32014795	32035418
ENSG00000224389	GTExv8.ALL.Adipose_Visceral_Omentum	rs1041981	11.0781	rs497309	0.0167869	4.24193	10.2126	189	8.57193	1.01761e-17	5.1904e-15	C4B	6	32014795	32035418
ENSG00000224557	GTExv8.ALL.Brain_Nucleus_accumbens_basal_ganglia	rs2071479	16.5361	rs1799910	0.220323	6.77905	3.73049	337	3.68598	0.000227828	0.0276988	HLA-DPB2	6	33112451	33129084
ENSG00000224557	GTExv8.ALL.Esophagus_Muscularis	rs2071479	16.5361	rs9277935	0.132421	8.05265	-0.810304	338	4.41773	9.97419e-06	0.00204076	HLA-DPB2	6	33112451	33129084
ENSG00000224557	GTExv8.ALL.Spleen	rs2071479	16.5361	rs9277935	0.0405845	4.43481	-0.810304	338	4.43573	9.17587e-06	0.00154198	HLA-DPB2	6	33112451	33129084
ENSG00000224557	GTExv8.ALL.Brain_Cerebellar_Hemisphere	rs2071479	16.5361	rs9380351	0.109854	5.31845	-8.17304	338	-4.34408	1.39861e-05	0.00225177	HLA-DPB2	6	33112451	33129084
ENSG00000224557	GTExv8.ALL.Small_Intestine_Terminal_Ileum	rs2071479	16.5361	rs35404844	0.0135011	3.4835	4.78995	338	5.37304	7.74201e-08	1.43294e-05	HLA-DPB2	6	33112451	33129084
ENSG00000224557	GTExv8.ALL.Nerve_Tibial	rs2071479	16.5361	rs9277935	0.134189	8.70706	-0.810304	338	6.21205	5.22964e-10	2.0157e-07	HLA-DPB2	6	33112451	33129084
ENSG00000224557	GTExv8.ALL.Esophagus_Mucosa	rs2071479	16.5361	rs2071025	0.0366767	6.46107	-0.844401	338	7.25049	4.15256e-13	1.67365e-10	HLA-DPB2	6	33112451	33129084
ENSG00000224557	GTExv8.ALL.Artery_Tibial	rs2071479	16.5361	rs2076310	0.0844838	8.31244	-0.839116	338	4.31053	1.62866e-05	0.0033742	HLA-DPB2	6	33112451	33129084
ENSG00000224557	GTExv8.ALL.Brain_Cerebellum	rs2071479	16.5361	rs9380351	0.256961	7.42005	-8.17304	336	-7.34263	2.09443e-13	6.82086e-11	HLA-DPB2	6	33112451	33129084
ENSG00000224557	GTExv8.ALL.Skin_Sun_Exposed_Lower_leg	rs2071479	16.5361	rs9277935	0.132268	9.1884	-0.810304	338	3.66841	0.000244061	0.0368339	HLA-DPB2	6	33112451	33129084
ENSG00000224557	GTExv8.ALL.Lung	rs2071479	16.5361	rs9277935	0.140965	8.78482	-0.810304	338	4.26056	2.03913e-05	0.00366289	HLA-DPB2	6	33112451	33129084
ENSG00000224557	GTExv8.ALL.Stomach	rs2071479	16.5361	rs429916	0.0408653	4.93398	7.25505	338	6.9114	4.79884e-12	1.46677e-09	HLA-DPB2	6	33112451	33129084
ENSG00000224557	GTExv8.ALL.Whole_Blood	rs2071479	16.5361	rs9277935	0.11025	8.66602	-0.810304	338	4.27857	1.88096e-05	0.00330672	HLA-DPB2	6	33112451	33129084
ENSG00000224796	GTExv8.ALL.Pituitary	rs2071479	16.5361	rs2076312	-0.00160842	-3.66967	0.634697	329	-3.68512	0.000228592	0.0296164	RPL32P1	6	33079451	33079860
ENSG00000224796	GTExv8.ALL.Adipose_Visceral_Omentum	rs2071479	16.5361	rs2855430	0.0189409	-5.49444	0.645264	329	-5.6503	1.60172e-08	4.34015e-06	RPL32P1	6	33079451	33079860
ENSG00000224796	GTExv8.ALL.Thyroid	rs2071479	16.5361	rs429916	0.00159407	-4.45351	7.25505	329	-7.69012	1.46995e-14	6.92462e-12	RPL32P1	6	33079451	33079860
ENSG00000224796	GTExv8.ALL.Esophagus_Mucosa	rs2071479	16.5361	rs532098	-0.00165303	-3.35482	8.63145	329	-7.3035	2.80373e-13	1.1771e-10	RPL32P1	6	33079451	33079860
ENSG00000224796	GTExv8.ALL.Adipose_Subcutaneous	rs2071479	16.5361	rs2855426	0.0245001	-5.72425	0.616595	329	-8.18839	2.64747e-16	1.36181e-13	RPL32P1	6	33079451	33079860
ENSG00000224796	GTExv8.ALL.Nerve_Tibial	rs2071479	16.5361	rs2855430	0.080043	-6.67708	0.645264	329	-6.88008	5.98201e-12	2.73267e-09	RPL32P1	6	33079451	33079860
ENSG00000224796	GTExv8.ALL.Breast_Mammary_Tissue	rs2071479	16.5361	rs2076312	0.0774317	-5.87787	0.634697	329	-4.38056	1.18375e-05	0.00206349	RPL32P1	6	33079451	33079860
ENSG00000224796	GTExv8.ALL.Artery_Tibial	rs2071479	16.5361	rs2071025	0.041854	-5.66072	-0.844401	329	-7.91704	2.43231e-15	1.02799e-12	RPL32P1	6	33079451	33079860
ENSG00000224796	GTExv8.ALL.Skin_Sun_Exposed_Lower_leg	rs2071479	16.5361	rs2076312	0.0938027	-8.26534	0.634697	329	-5.18259	2.18826e-07	5.83705e-05	RPL32P1	6	33079451	33079860
ENSG00000224796	GTExv8.ALL.Skin_Not_Sun_Exposed_Suprapubic	rs2071479	16.5361	rs2855426	0.0563936	-6.35057	0.616595	329	-4.58185	4.60874e-06	0.00106444	RPL32P1	6	33079451	33079860
ENSG00000224796	GTExv8.ALL.Lung	rs2071479	16.5361	rs429916	0.0131436	-5.07512	7.25505	329	-7.29598	2.96503e-13	1.30731e-10	RPL32P1	6	33079451	33079860
ENSG00000224950	GTExv8.ALL.Esophagus_Mucosa	rs766429	3.78494	rs766429	0.102997	7.2081	3.78494	354	3.83364	0.000126262	0.0189882	AL390066.1	1	116493016	116499212
ENSG00000224950	GTExv8.ALL.Adipose_Subcutaneous	rs766429	3.78494	rs766429	0.0372713	5.08809	3.78494	342	3.78494	0.000153745	0.0244228	AL390066.1	1	116493016	116499212
ENSG00000224950	GTExv8.ALL.Adipose_Visceral_Omentum	rs766429	3.78494	rs766429	0.0981466	7.07475	3.78494	355	3.78494	0.000153745	0.0233881	AL390066.1	1	116493016	116499212
ENSG00000224950	GTExv8.ALL.Whole_Blood	rs766429	3.78494	rs766429	0.133477	9.57809	3.78494	330	3.78494	0.000153745	0.0210317	AL390066.1	1	116493016	116499212
ENSG00000225465	GTExv8.ALL.Artery_Aorta	rs140120	-3.53211	rs9614025	-0.00223956	-3.4959	1.30515	408	-3.71673	0.000201814	0.0326453	RFPL1S	22	29436534	29478175
ENSG00000225595	GTExv8.ALL.Testis	rs7766356	4.57653	rs13213152	0.193202	7.9762	4.55594	84	4.55594	5.21516e-06	0.0012739	LINC01623	6	28859625	28864630
ENSG00000225851	GTExv8.ALL.Artery_Tibial	rs1041981	11.0781	rs2844623	0.0938832	8.45823	-1.57508	237	-6.32109	2.59725e-10	8.85242e-08	HLA-S	6	31382074	31382288
ENSG00000225851	GTExv8.ALL.Pituitary	rs1041981	11.0781	rs2523578	0.0379859	-5.75499	3.75849	237	-6.8582	6.97328e-12	2.5096e-09	HLA-S	6	31382074	31382288
ENSG00000225851	GTExv8.ALL.Kidney_Cortex	rs1041981	11.0781	rs9264532	0.202168	-4.17572	-4.08785	235	4.08785	4.35397e-05	0.00476258	HLA-S	6	31382074	31382288
ENSG00000225851	GTExv8.ALL.Adipose_Visceral_Omentum	rs1041981	11.0781	rs2523578	0.109031	-8.49421	3.75849	236	-4.92945	8.24596e-07	0.00018816	HLA-S	6	31382074	31382288
ENSG00000225851	GTExv8.ALL.Thyroid	rs1041981	11.0781	rs2844623	0.149949	9.36341	-1.57508	237	-4.99026	6.02975e-07	0.00017175	HLA-S	6	31382074	31382288
ENSG00000225851	GTExv8.ALL.Vagina	rs1041981	11.0781	rs2442719	0.000342537	-3.84514	-0.388279	236	3.99402	6.4963e-05	0.00628053	HLA-S	6	31382074	31382288
ENSG00000225851	GTExv8.ALL.Artery_Aorta	rs1041981	11.0781	rs2844623	0.0972212	7.18178	-1.57508	237	-3.84529	0.000120412	0.0204992	HLA-S	6	31382074	31382288
ENSG00000225851	GTExv8.ALL.Whole_Blood	rs1041981	11.0781	rs2523578	0.129057	-10.5553	3.75849	237	-5.21805	1.80816e-07	5.48058e-05	HLA-S	6	31382074	31382288
ENSG00000225851	GTExv8.ALL.Spleen	rs1041981	11.0781	rs3909109	0.0377238	5.15902	-0.823397	236	-5.03963	4.66438e-07	0.00012662	HLA-S	6	31382074	31382288
ENSG00000225851	GTExv8.ALL.Lung	rs1041981	11.0781	rs2523578	0.133781	-9.20042	3.75849	236	-6.33718	2.34002e-10	8.10651e-08	HLA-S	6	31382074	31382288
ENSG00000225851	GTExv8.ALL.Skin_Sun_Exposed_Lower_leg	rs1041981	11.0781	rs2523578	0.0700714	-9.35783	3.75849	237	-3.90192	9.5434e-05	0.0163377	HLA-S	6	31382074	31382288
ENSG00000225851	GTExv8.ALL.Adipose_Subcutaneous	rs1041981	11.0781	rs2523578	0.101373	-9.16951	3.75849	237	-4.06927	4.71617e-05	0.00926255	HLA-S	6	31382074	31382288
ENSG00000225851	GTExv8.ALL.Cells_EBV-transformed_lymphocytes	rs1041981	11.0781	rs2523578	0.0539826	-4.52929	3.75849	235	-6.59454	4.26578e-11	1.14651e-08	HLA-S	6	31382074	31382288
ENSG00000225914	GTExv8.ALL.Lung	rs17843604	-15.3882	rs9271055	0.0258352	-4.639	-9.13957	152	9.35495	8.36393e-21	4.77236e-18	TSBP1-AS1	6	32254640	32407763
ENSG00000225914	GTExv8.ALL.Adipose_Subcutaneous	rs17843604	-15.3882	rs28366298	0.0763869	6.75006	12.8233	152	12.8233	1.21349e-37	1.87259e-34	TSBP1-AS1	6	32254640	32407763
ENSG00000225914	GTExv8.ALL.Brain_Nucleus_accumbens_basal_ganglia	rs17843604	-15.3882	rs3020644	0.0185695	-3.94628	6.94681	152	-5.96002	2.52213e-09	7.66588e-07	TSBP1-AS1	6	32254640	32407763
ENSG00000225914	GTExv8.ALL.Cells_Cultured_fibroblasts	rs17843604	-15.3882	rs9271055	0.0431353	-4.79755	-9.13957	152	9.89631	4.31923e-23	4.08049e-20	TSBP1-AS1	6	32254640	32407763
ENSG00000225914	GTExv8.ALL.Thyroid	rs17843604	-15.3882	rs9270856	0.0445334	-5.21276	-12.4339	152	10.0508	9.11541e-24	7.44304e-21	TSBP1-AS1	6	32254640	32407763
ENSG00000225914	GTExv8.ALL.Colon_Sigmoid	rs17843604	-15.3882	rs3130287	0.0438493	-4.91291	-4.7708	152	4.87634	1.0807e-06	0.000301474	TSBP1-AS1	6	32254640	32407763
ENSG00000225914	GTExv8.ALL.Testis	rs17843604	-15.3882	rs9271055	0.060606	-4.9411	-9.13957	152	6.95341	3.56561e-12	1.61751e-09	TSBP1-AS1	6	32254640	32407763
ENSG00000226167	GTExv8.ALL.Artery_Coronary	rs2476601	5.97331	rs6669008	-0.00449149	3.94656	-3.2729	483	-3.91419	9.07088e-05	0.0119165	AP4B1-AS1	1	113856635	113901237
ENSG00000226314	GTExv8.ALL.Pancreas	rs4713118	6.27301	rs9380047	0.00512032	-4.56303	4.574	467	-4.66625	3.06752e-06	0.000625684	ZNF192P1	6	28161769	28169594
ENSG00000226314	GTExv8.ALL.Brain_Caudate_basal_ganglia	rs4713118	6.27301	rs9380047	0.0972216	4.8366	4.574	467	4.574	4.78505e-06	0.000822879	ZNF192P1	6	28161769	28169594
ENSG00000226314	GTExv8.ALL.Brain_Cortex	rs4713118	6.27301	rs1904840	0.252867	7.54419	4.48899	466	4.53266	5.82467e-06	0.001139	ZNF192P1	6	28161769	28169594
ENSG00000226314	GTExv8.ALL.Adrenal_Gland	rs4713118	6.27301	rs1904840	0.0707581	-4.71971	4.48899	468	-3.52506	0.000423382	0.0424942	ZNF192P1	6	28161769	28169594
ENSG00000226314	GTExv8.ALL.Brain_Cerebellar_Hemisphere	rs4713118	6.27301	rs9380047	0.318029	7.82905	4.574	467	4.44014	8.99015e-06	0.00159442	ZNF192P1	6	28161769	28169594
ENSG00000226314	GTExv8.ALL.Esophagus_Mucosa	rs4713118	6.27301	rs1340004	0.0505706	-5.66989	4.55907	468	-4.12726	3.6711e-05	0.00648948	ZNF192P1	6	28161769	28169594
ENSG00000226314	GTExv8.ALL.Brain_Amygdala	rs4713118	6.27301	rs9461406	0.111655	4.89564	5.81385	454	5.64455	1.65615e-08	2.73557e-06	ZNF192P1	6	28161769	28169594
ENSG00000226314	GTExv8.ALL.Brain_Cerebellum	rs4713118	6.27301	rs9380047	0.509296	10.4067	4.574	465	4.57057	4.86392e-06	0.000844808	ZNF192P1	6	28161769	28169594
ENSG00000226314	GTExv8.ALL.Stomach	rs4713118	6.27301	rs9380059	0.0166203	-5.09002	4.51237	468	-5.36083	8.2839e-08	1.53453e-05	ZNF192P1	6	28161769	28169594
ENSG00000226314	GTExv8.ALL.Minor_Salivary_Gland	rs4713118	6.27301	rs1233704	-0.00670833	-3.43041	2.75148	467	-4.23846	2.2506e-05	0.00297945	ZNF192P1	6	28161769	28169594
ENSG00000226314	GTExv8.ALL.Brain_Hippocampus	rs4713118	6.27301	rs9295749	0.057282	4.11886	2.79154	467	3.74818	0.000178119	0.020678	ZNF192P1	6	28161769	28169594
ENSG00000226314	GTExv8.ALL.Brain_Nucleus_accumbens_basal_ganglia	rs4713118	6.27301	rs9295755	0.117602	5.28519	4.39136	465	4.0965	4.19448e-05	0.00637445	ZNF192P1	6	28161769	28169594
ENSG00000226314	GTExv8.ALL.Brain_Frontal_Cortex_BA9	rs4713118	6.27301	rs9295762	0.0750972	4.111	2.65264	467	4.38814	1.14325e-05	0.00142677	ZNF192P1	6	28161769	28169594
ENSG00000226375	GTExv8.ALL.Brain_Anterior_cingulate_cortex_BA24	rs3861950	3.54231	rs7514229	0.0864044	-4.00999	3.5325	338	-3.5325	0.000411648	0.0416321	AL022310.1	1	173174300	173175503
ENSG00000226979	GTExv8.ALL.Brain_Cortex	rs1041981	11.0781	rs2071591	0.0177959	3.67212	10.4982	289	10.4982	8.79965e-26	5.92705e-23	LTA	6	31572054	31574324
ENSG00000226979	GTExv8.ALL.Artery_Coronary	rs1041981	11.0781	rs2251824	-0.00134403	-3.52067	-0.119527	289	-6.10867	1.00466e-09	2.71731e-07	LTA	6	31572054	31574324
ENSG00000227057	GTExv8.ALL.Vagina	rs2071479	16.5361	rs3130603	0.000883175	-3.57221	-2.92407	484	-5.53527	3.10751e-08	7.01003e-06	WDR46	6	33279108	33289247
ENSG00000227057	GTExv8.ALL.Prostate	rs2071479	16.5361	rs986521	0.0214643	-4.05015	3.64308	484	-3.64308	0.0002694	0.0261623	WDR46	6	33279108	33289247
ENSG00000227057	GTExv8.ALL.Brain_Cerebellum	rs2071479	16.5361	rs2076311	0.0566984	4.60296	3.67443	482	3.67443	0.000238379	0.0305438	WDR46	6	33279108	33289247
ENSG00000227057	GTExv8.ALL.Stomach	rs2071479	16.5361	rs2282851	0.00700932	-4.31993	3.17957	484	6.60264	4.03897e-11	1.07349e-08	WDR46	6	33279108	33289247
ENSG00000227057	GTExv8.ALL.Muscle_Skeletal	rs2071479	16.5361	rs2076311	0.00418916	4.01345	3.67443	483	4.17381	2.99551e-05	0.00647865	WDR46	6	33279108	33289247
ENSG00000227057	GTExv8.ALL.Spleen	rs2071479	16.5361	rs2855448	0.0524121	-4.24345	2.69507	484	-3.84033	0.00012287	0.014952	WDR46	6	33279108	33289247
ENSG00000227117	GTExv8.ALL.Brain_Caudate_basal_ganglia	rs2899147	3.77883	rs4820830	0.0447043	-4.46076	3.74788	410	-3.62168	0.000292692	0.0335559	HORMAD2-AS1	22	30008742	30080480
ENSG00000227262	GTExv8.ALL.Small_Intestine_Terminal_Ileum	rs3129054	-5.12779	rs375984	0.00629892	-3.12593	4.31583	40	-3.60299	0.00031458	0.0308741	HCG4B	6	29925983	29926973
ENSG00000227262	GTExv8.ALL.Skin_Not_Sun_Exposed_Suprapubic	rs3129054	-5.12779	rs375984	0.0156425	-4.06307	4.31583	39	-3.87191	0.000107985	0.0181013	HCG4B	6	29925983	29926973
ENSG00000227262	GTExv8.ALL.Skin_Sun_Exposed_Lower_leg	rs3129054	-5.12779	rs396660	0.0366781	-5.37206	2.61166	39	-3.83852	0.00012378	0.0205763	HCG4B	6	29925983	29926973
ENSG00000227766	GTExv8.ALL.Adrenal_Gland	rs3129054	-5.12779	rs2524005	0.0517725	4.51662	1.87031	40	3.64101	0.000271572	0.0282484	AL671277.1	6	29942075	29943067
ENSG00000227775	GTExv8.ALL.Cells_EBV-transformed_lymphocytes	rs11552172	3.09009	rs6699975	0.14232	-4.85785	1.23305	288	-3.55035	0.000384717	0.0404567	AL031282.1	1	1724512	1737251
ENSG00000228022	GTExv8.ALL.Adrenal_Gland	rs3130557	9.05461	rs3130560	0.0238823	3.8454	-6.54375	80	-5.35931	8.35389e-08	1.99136e-05	HCG20	6	30766825	30792250
ENSG00000228022	GTExv8.ALL.Brain_Putamen_basal_ganglia	rs3130557	9.05461	rs2233956	0.0234767	-3.89549	7.40827	80	-3.57269	0.00035333	0.0464923	HCG20	6	30766825	30792250
ENSG00000228022	GTExv8.ALL.Brain_Frontal_Cortex_BA9	rs3130557	9.05461	rs3130560	0.0549356	3.65042	-6.54375	80	-6.54375	5.99958e-11	1.30217e-08	HCG20	6	30766825	30792250
ENSG00000228022	GTExv8.ALL.Cells_Cultured_fibroblasts	rs3130557	9.05461	rs3130557	0.0117919	-3.9734	9.05461	80	-9.05461	1.37053e-19	1.18688e-16	HCG20	6	30766825	30792250
ENSG00000228022	GTExv8.ALL.Colon_Transverse	rs3130557	9.05461	rs3130560	0.00267691	3.54209	-6.54375	80	-7.43905	1.01413e-13	5.64145e-11	HCG20	6	30766825	30792250
ENSG00000228022	GTExv8.ALL.Brain_Spinal_cord_cervical_c-1	rs3130557	9.05461	rs2233955	0.042417	3.41939	-4.67831	80	-4.67831	2.89246e-06	0.000391524	HCG20	6	30766825	30792250
ENSG00000228022	GTExv8.ALL.Brain_Amygdala	rs3130557	9.05461	rs3130560	0.0951799	3.97762	-6.54375	80	-3.91008	9.2265e-05	0.00835743	HCG20	6	30766825	30792250
ENSG00000228223	GTExv8.ALL.Brain_Substantia_nigra	rs11758089	5.09458	rs13195509	0.00687783	-3.23545	3.77141	474	-3.85132	0.000117484	0.0104439	HCG11	6	26521709	26527404
ENSG00000228340	GTExv8.ALL.Esophagus_Gastroesophageal_Junction	rs6064825	-3.25729	rs2025050	0.0848156	-5.88022	3.21181	601	-3.61873	0.000296052	0.0370015	MIR646HG	20	60087840	60527458
ENSG00000228340	GTExv8.ALL.Pancreas	rs6064825	-3.25729	rs2025050	0.0375937	-4.53482	3.21181	595	-3.56154	0.000368681	0.0482416	MIR646HG	20	60087840	60527458
ENSG00000228340	GTExv8.ALL.Colon_Sigmoid	rs6064825	-3.25729	rs2025050	0.0224019	-4.60975	3.21181	595	-3.64803	0.000264256	0.0399302	MIR646HG	20	60087840	60527458
ENSG00000228432	GTExv8.ALL.Brain_Cerebellar_Hemisphere	rs1041981	11.0781	rs2523591	0.0725414	4.45789	-7.24851	214	-7.24851	4.21367e-13	1.54525e-10	DHFRP2	6	31366352	31366898
ENSG00000228727	GTExv8.ALL.Nerve_Tibial	rs1041981	11.0781	rs3117575	0.00564368	-3.51212	10.3186	240	-11.1331	8.65996e-29	1.06812e-25	SAPCD1	6	31762996	31764851
ENSG00000228789	GTExv8.ALL.Esophagus_Mucosa	rs2071591	10.4982	rs9263719	0.116265	-8.78752	2.45808	142	-4.08171	4.47062e-05	0.00763491	HCG22	6	31053450	31059890
ENSG00000228789	GTExv8.ALL.Brain_Cerebellum	rs2071591	10.4982	rs6909321	0.0342451	3.9627	-3.65371	141	-5.23954	1.6098e-07	3.70065e-05	HCG22	6	31053450	31059890
ENSG00000228789	GTExv8.ALL.Minor_Salivary_Gland	rs2071591	10.4982	rs1265096	0.0159966	3.54758	7.47609	142	6.05519	1.4025e-09	3.44814e-07	HCG22	6	31053450	31059890
ENSG00000228962	GTExv8.ALL.Nerve_Tibial	rs2071479	16.5361	rs9271055	0.035611	-5.71531	-9.13957	233	6.11214	9.83052e-10	3.67423e-07
ENSG00000228962	GTExv8.ALL.Brain_Caudate_basal_ganglia	rs2071479	16.5361	rs1150753	0.0530063	4.94325	10.2028	233	12.3742	3.6035e-35	2.83287e-32
ENSG00000228962	GTExv8.ALL.Adrenal_Gland	rs2071479	16.5361	rs28421666	0.0018019	-3.40447	-1.43866	233	-9.30224	1.37523e-20	7.15247e-18
ENSG00000228962	GTExv8.ALL.Testis	rs2071479	16.5361	rs241456	-0.00258842	3.39289	-11.8073	233	-11.3947	4.44263e-30	6.27003e-27
ENSG00000228962	GTExv8.ALL.Lung	rs2071479	16.5361	rs9271055	0.0161975	-5.06474	-9.13957	233	6.7303	1.6931e-11	6.56924e-09
ENSG00000228962	GTExv8.ALL.Artery_Coronary	rs2071479	16.5361	rs28366298	0.0154933	3.91574	12.8233	232	14.7432	3.40261e-49	5.21506e-46
ENSG00000228962	GTExv8.ALL.Small_Intestine_Terminal_Ileum	rs2071479	16.5361	rs9271055	0.0115832	-3.86489	-9.13957	233	7.34439	2.06693e-13	5.49932e-11
ENSG00000228962	GTExv8.ALL.Brain_Cerebellar_Hemisphere	rs2071479	16.5361	rs497309	0.00229688	3.37065	10.2126	233	7.15712	8.23869e-13	2.86229e-10
ENSG00000228962	GTExv8.ALL.Cells_Cultured_fibroblasts	rs2071479	16.5361	rs9271775	0.0582378	-5.48999	-8.65566	233	6.06295	1.33651e-09	5.7871e-07
ENSG00000228962	GTExv8.ALL.Skin_Sun_Exposed_Lower_leg	rs2071479	16.5361	rs1150753	0.00366419	-3.98371	10.2028	233	-6.65943	2.74891e-11	1.21269e-08
ENSG00000228962	GTExv8.ALL.Esophagus_Muscularis	rs2071479	16.5361	rs9271775	0.0633393	-5.57388	-8.65566	233	8.65566	4.90057e-18	3.20857e-15
ENSG00000228962	GTExv8.ALL.Brain_Cerebellum	rs2071479	16.5361	rs497309	-0.00412901	3.51881	10.2126	233	11.2981	1.34048e-29	9.52468e-27
ENSG00000228962	GTExv8.ALL.Brain_Anterior_cingulate_cortex_BA24	rs2071479	16.5361	rs1150753	0.0331854	3.88542	10.2028	233	10.2028	1.92574e-24	9.00764e-22
ENSG00000228962	GTExv8.ALL.Adipose_Subcutaneous	rs2071479	16.5361	rs28366298	0.0595011	6.20806	12.8233	233	12.4162	2.13592e-35	2.56358e-32
ENSG00000228962	GTExv8.ALL.Spleen	rs2071479	16.5361	rs4148872	0.0383825	4.23693	-6.65977	233	-6.65977	2.74265e-11	9.67882e-09
ENSG00000228962	GTExv8.ALL.Thyroid	rs2071479	16.5361	rs9271055	0.0330204	-5.41585	-9.13957	233	11.0464	2.28175e-28	1.99621e-25
ENSG00000229274	GTExv8.ALL.Breast_Mammary_Tissue	rs3129054	-5.12779	rs375984	0.0233963	3.34032	4.31583	40	4.31583	1.59003e-05	0.00271012	AL662860.1	6	29497509	29510556
ENSG00000229391	GTExv8.ALL.Pituitary	rs2071479	16.5361	rs28366298	0.433787	10.1969	12.8233	255	15.43	1.02877e-53	2.22145e-50	HLA-DRB6	6	32552713	32560022
ENSG00000229391	GTExv8.ALL.Adipose_Subcutaneous	rs2071479	16.5361	rs28366298	0.561621	18.0973	12.8233	255	14.1579	1.66888e-45	3.60545e-42	HLA-DRB6	6	32552713	32560022
ENSG00000229391	GTExv8.ALL.Brain_Cortex	rs2071479	16.5361	rs9271775	0.300767	-8.55972	-8.65566	254	12.7896	1.87366e-37	1.89303e-34	HLA-DRB6	6	32552713	32560022
ENSG00000229391	GTExv8.ALL.Cells_EBV-transformed_lymphocytes	rs2071479	16.5361	rs9270856	0.433381	-8.19604	-12.4339	255	12.7905	1.85365e-37	1.29533e-34	HLA-DRB6	6	32552713	32560022
ENSG00000229391	GTExv8.ALL.Lung	rs2071479	16.5361	rs28366298	0.470889	15.5646	12.8233	255	15.4395	8.885e-54	4.30922e-50	HLA-DRB6	6	32552713	32560022
ENSG00000229391	GTExv8.ALL.Artery_Tibial	rs2071479	16.5361	rs28366298	0.353699	15.53	12.8233	255	15.6764	2.19213e-55	1.1581e-51	HLA-DRB6	6	32552713	32560022
ENSG00000229391	GTExv8.ALL.Brain_Frontal_Cortex_BA9	rs2071479	16.5361	rs28366298	0.257956	7.5476	12.8233	255	13.4335	3.84974e-41	4.80448e-38	HLA-DRB6	6	32552713	32560022
ENSG00000229391	GTExv8.ALL.Brain_Substantia_nigra	rs2071479	16.5361	rs28366298	0.36422	7.27883	12.8233	255	14.1467	1.95654e-45	1.26099e-42	HLA-DRB6	6	32552713	32560022
ENSG00000229391	GTExv8.ALL.Brain_Amygdala	rs2071479	16.5361	rs28366298	0.468124	7.7987	12.8233	254	14.031	1.00788e-44	5.66024e-42	HLA-DRB6	6	32552713	32560022
ENSG00000229391	GTExv8.ALL.Brain_Hypothalamus	rs2071479	16.5361	rs28366298	0.443695	8.68667	12.8233	254	13.763	4.25492e-43	2.72173e-40	HLA-DRB6	6	32552713	32560022
ENSG00000229391	GTExv8.ALL.Spleen	rs2071479	16.5361	rs28366298	0.469209	10.3064	12.8233	255	14.3934	5.69037e-47	8.03253e-44	HLA-DRB6	6	32552713	32560022
ENSG00000229391	GTExv8.ALL.Colon_Transverse	rs2071479	16.5361	rs28366298	0.438417	12.744	12.8233	255	14.5364	7.12255e-48	1.84901e-44	HLA-DRB6	6	32552713	32560022
ENSG00000229391	GTExv8.ALL.Adrenal_Gland	rs2071479	16.5361	rs28366298	0.207714	8.05964	12.8233	255	15.9302	3.9106e-57	1.11863e-53	HLA-DRB6	6	32552713	32560022
ENSG00000229391	GTExv8.ALL.Esophagus_Muscularis	rs2071479	16.5361	rs28366298	0.552071	16.0158	12.8233	255	15.0267	4.90962e-51	1.60725e-47	HLA-DRB6	6	32552713	32560022
ENSG00000229391	GTExv8.ALL.Artery_Aorta	rs2071479	16.5361	rs9271055	0.302782	-12.0127	-9.13957	255	15.9902	1.49561e-57	6.53206e-54	HLA-DRB6	6	32552713	32560022
ENSG00000229391	GTExv8.ALL.Liver	rs2071479	16.5361	rs28366298	0.465096	9.83986	12.8233	255	14.3218	1.60011e-46	1.31849e-43	HLA-DRB6	6	32552713	32560022
ENSG00000229391	GTExv8.ALL.Heart_Left_Ventricle	rs2071479	16.5361	rs28366298	0.46869	13.4711	12.8233	255	14.7496	3.09597e-49	6.96077e-46	HLA-DRB6	6	32552713	32560022
ENSG00000229391	GTExv8.ALL.Nerve_Tibial	rs2071479	16.5361	rs28366298	0.536422	16.8859	12.8233	255	14.6039	2.6516e-48	6.54096e-45	HLA-DRB6	6	32552713	32560022
ENSG00000229391	GTExv8.ALL.Adipose_Visceral_Omentum	rs2071479	16.5361	rs28366298	0.51231	15.4997	12.8233	255	15.8251	2.08847e-56	9.05457e-53	HLA-DRB6	6	32552713	32560022
ENSG00000229391	GTExv8.ALL.Muscle_Skeletal	rs2071479	16.5361	rs28366298	0.519745	19.1522	12.8233	255	13.2008	8.68043e-40	1.34547e-36	HLA-DRB6	6	32552713	32560022
ENSG00000229391	GTExv8.ALL.Minor_Salivary_Gland	rs2071479	16.5361	rs28366298	0.285647	7.14835	12.8233	254	13.7228	7.40983e-43	6.37616e-40	HLA-DRB6	6	32552713	32560022
ENSG00000229391	GTExv8.ALL.Skin_Not_Sun_Exposed_Suprapubic	rs2071479	16.5361	rs28366298	0.455033	15.3434	12.8233	255	14.7846	1.84118e-49	3.84585e-46	HLA-DRB6	6	32552713	32560022
ENSG00000229391	GTExv8.ALL.Vagina	rs2071479	16.5361	rs28366298	0.291752	7.06445	12.8233	255	13.8455	1.35364e-43	6.10719e-41	HLA-DRB6	6	32552713	32560022
ENSG00000229391	GTExv8.ALL.Heart_Atrial_Appendage	rs2071479	16.5361	rs28366298	0.423044	12.5775	12.8233	255	14.2734	3.20665e-46	6.14554e-43	HLA-DRB6	6	32552713	32560022
ENSG00000229391	GTExv8.ALL.Uterus	rs2071479	16.5361	rs28366298	0.429195	7.48289	12.8233	255	13.8162	2.03433e-43	1.42911e-40	HLA-DRB6	6	32552713	32560022
ENSG00000229391	GTExv8.ALL.Testis	rs2071479	16.5361	rs28366298	0.328547	10.981	12.8233	255	14.2059	8.41576e-46	1.78162e-42	HLA-DRB6	6	32552713	32560022
ENSG00000229391	GTExv8.ALL.Kidney_Cortex	rs2071479	16.5361	rs28366298	0.126426	4.29747	12.8233	254	14.8358	8.59168e-50	6.10869e-47	HLA-DRB6	6	32552713	32560022
ENSG00000229391	GTExv8.ALL.Skin_Sun_Exposed_Lower_leg	rs2071479	16.5361	rs28366298	0.448807	16.4686	12.8233	255	14.7024	6.22479e-49	1.42797e-45	HLA-DRB6	6	32552713	32560022
ENSG00000229391	GTExv8.ALL.Colon_Sigmoid	rs2071479	16.5361	rs28366298	0.490962	12.5187	12.8233	255	14.0081	1.39079e-44	2.52186e-41	HLA-DRB6	6	32552713	32560022
ENSG00000229391	GTExv8.ALL.Brain_Cerebellum	rs2071479	16.5361	rs28366298	0.387303	9.00976	12.8233	255	15.6033	6.9145e-55	1.80146e-51	HLA-DRB6	6	32552713	32560022
ENSG00000229391	GTExv8.ALL.Esophagus_Mucosa	rs2071479	16.5361	rs28366298	0.399355	14.075	12.8233	255	16.1814	6.81853e-59	2.29012e-55	HLA-DRB6	6	32552713	32560022
ENSG00000229391	GTExv8.ALL.Brain_Caudate_basal_ganglia	rs2071479	16.5361	rs28366298	0.423091	9.08552	12.8233	255	13.3054	2.15298e-40	1.97464e-37	HLA-DRB6	6	32552713	32560022
ENSG00000229391	GTExv8.ALL.Thyroid	rs2071479	16.5361	rs28366298	0.457964	16.2348	12.8233	255	14.8356	8.6219e-50	2.11202e-46	HLA-DRB6	6	32552713	32560022
ENSG00000229391	GTExv8.ALL.Whole_Blood	rs2071479	16.5361	rs28366298	0.432098	17.0029	12.8233	255	11.8019	3.81445e-32	4.19113e-29	HLA-DRB6	6	32552713	32560022
ENSG00000229391	GTExv8.ALL.Small_Intestine_Terminal_Ileum	rs2071479	16.5361	rs9271055	0.347767	-7.84009	-9.13957	255	16.2406	2.60296e-59	5.5404e-56	HLA-DRB6	6	32552713	32560022
ENSG00000229391	GTExv8.ALL.Breast_Mammary_Tissue	rs2071479	16.5361	rs28366298	0.488824	13.9057	12.8233	255	15.3148	6.08548e-53	1.16689e-49	HLA-DRB6	6	32552713	32560022
ENSG00000229391	GTExv8.ALL.Brain_Cerebellar_Hemisphere	rs2071479	16.5361	rs28366298	0.412107	8.51115	12.8233	255	13.7875	3.03028e-43	5.00072e-40	HLA-DRB6	6	32552713	32560022
ENSG00000229391	GTExv8.ALL.Artery_Coronary	rs2071479	16.5361	rs28366298	0.437233	9.66087	12.8233	254	14.0701	5.79879e-45	5.33256e-42	HLA-DRB6	6	32552713	32560022
ENSG00000229391	GTExv8.ALL.Esophagus_Gastroesophageal_Junction	rs2071479	16.5361	rs28366298	0.535942	13.3016	12.8233	255	14.0122	1.31197e-44	1.96769e-41	HLA-DRB6	6	32552713	32560022
ENSG00000229391	GTExv8.ALL.Brain_Nucleus_accumbens_basal_ganglia	rs2071479	16.5361	rs28366298	0.325548	9.1168	12.8233	255	13.623	2.92488e-42	2.66701e-39	HLA-DRB6	6	32552713	32560022
ENSG00000229391	GTExv8.ALL.Brain_Anterior_cingulate_cortex_BA24	rs2071479	16.5361	rs28366298	0.280412	7.3298	12.8233	255	13.5095	1.37531e-41	1.02928e-38	HLA-DRB6	6	32552713	32560022
ENSG00000229391	GTExv8.ALL.Brain_Putamen_basal_ganglia	rs2071479	16.5361	rs28366298	0.362689	8.61081	12.8233	255	15.503	3.30961e-54	7.83881e-51	HLA-DRB6	6	32552713	32560022
ENSG00000229391	GTExv8.ALL.Stomach	rs2071479	16.5361	rs17843604	0.301683	-10.9528	-15.3882	255	16.1422	1.28958e-58	3.94159e-55	HLA-DRB6	6	32552713	32560022
ENSG00000229391	GTExv8.ALL.Ovary	rs2071479	16.5361	rs28366298	0.331056	8.14036	12.8233	255	14.4104	4.44932e-47	3.6609e-44	HLA-DRB6	6	32552713	32560022
ENSG00000229391	GTExv8.ALL.Pancreas	rs2071479	16.5361	rs28366298	0.406802	11.1578	12.8233	255	14.733	3.96017e-49	9.15459e-46	HLA-DRB6	6	32552713	32560022
ENSG00000229391	GTExv8.ALL.Brain_Hippocampus	rs2071479	16.5361	rs28366298	0.409976	8.33068	12.8233	255	13.6781	1.37171e-42	1.051e-39	HLA-DRB6	6	32552713	32560022
ENSG00000229391	GTExv8.ALL.Prostate	rs2071479	16.5361	rs28366298	0.472078	10.2913	12.8233	255	14.0941	4.12854e-45	4.24992e-42	HLA-DRB6	6	32552713	32560022
ENSG00000229391	GTExv8.ALL.Brain_Spinal_cord_cervical_c-1	rs2071479	16.5361	rs28366298	0.410459	7.24542	12.8233	254	16.6316	4.11737e-62	1.39332e-58	HLA-DRB6	6	32552713	32560022
ENSG00000229836	GTExv8.ALL.Prostate	rs1041981	11.0781	rs3094220	0.0107933	4.09372	7.68142	205	7.21821	5.26751e-13	1.50622e-10	AL671883.1	6	31307815	31308549
ENSG00000230174	GTExv8.ALL.Testis	rs1041981	11.0781	rs1800629	0.0152065	4.4467	8.30608	252	4.58323	4.57841e-06	0.00118684	LINC01149	6	31441667	31446973
ENSG00000230313	GTExv8.ALL.Brain_Cortex	rs2071479	16.5361	rs1799910	0.168431	5.95567	3.73049	345	3.73049	0.000191111	0.0269421	HCG24	6	33144783	33147767
ENSG00000230313	GTExv8.ALL.Brain_Anterior_cingulate_cortex_BA24	rs2071479	16.5361	rs1799910	0.125093	4.59994	3.73049	346	3.73049	0.000191111	0.0210334	HCG24	6	33144783	33147767
ENSG00000230313	GTExv8.ALL.Brain_Putamen_basal_ganglia	rs2071479	16.5361	rs1799910	0.171232	6.45875	3.73049	346	4.28013	1.86784e-05	0.00294932	HCG24	6	33144783	33147767
ENSG00000230313	GTExv8.ALL.Brain_Caudate_basal_ganglia	rs2071479	16.5361	rs1799910	0.195981	6.47937	3.73049	346	6.20965	5.31026e-10	1.39154e-07	HCG24	6	33144783	33147767
ENSG00000230313	GTExv8.ALL.Brain_Frontal_Cortex_BA9	rs2071479	16.5361	rs1799910	0.144761	5.24867	3.73049	346	3.55668	0.000375566	0.0367613	HCG24	6	33144783	33147767
ENSG00000230795	GTExv8.ALL.Brain_Frontal_Cortex_BA9	rs3129054	-5.12779	rs375984	0.253626	-6.97758	4.31583	40	-4.31583	1.59003e-05	0.00188987	HLA-K	6	29926459	29929232
ENSG00000230795	GTExv8.ALL.Brain_Substantia_nigra	rs3129054	-5.12779	rs375984	0.161421	-5.19063	4.31583	39	-4.01246	6.00898e-05	0.00573746	HLA-K	6	29926459	29929232
ENSG00000230795	GTExv8.ALL.Vagina	rs3129054	-5.12779	rs375984	0.196835	-5.36491	4.31583	38	-4.20297	2.63438e-05	0.00274279	HLA-K	6	29926459	29929232
ENSG00000230795	GTExv8.ALL.Skin_Not_Sun_Exposed_Suprapubic	rs3129054	-5.12779	rs3129063	0.146242	-9.09879	4.45582	39	-3.92068	8.82979e-05	0.0151426	HLA-K	6	29926459	29929232
ENSG00000230795	GTExv8.ALL.Adrenal_Gland	rs3129054	-5.12779	rs375984	0.119008	-5.92396	4.31583	40	-4.23897	2.24552e-05	0.00285481	HLA-K	6	29926459	29929232
ENSG00000230795	GTExv8.ALL.Brain_Hypothalamus	rs3129054	-5.12779	rs375984	0.189862	-6.15609	4.31583	40	-4.37488	1.21499e-05	0.00155438	HLA-K	6	29926459	29929232
ENSG00000230795	GTExv8.ALL.Small_Intestine_Terminal_Ileum	rs3129054	-5.12779	rs375984	0.132778	-6.08488	4.31583	40	-3.59927	0.000319112	0.0308741	HLA-K	6	29926459	29929232
ENSG00000230795	GTExv8.ALL.Brain_Putamen_basal_ganglia	rs3129054	-5.12779	rs3129063	0.207454	-6.19151	4.45582	40	-6.3231	2.56363e-10	6.07196e-08	HLA-K	6	29926459	29929232
ENSG00000230795	GTExv8.ALL.Liver	rs3129054	-5.12779	rs375984	0.135891	-5.5825	4.31583	40	-4.31583	1.59003e-05	0.00198513	HLA-K	6	29926459	29929232
ENSG00000230795	GTExv8.ALL.Breast_Mammary_Tissue	rs3129054	-5.12779	rs375984	0.0901722	-6.63116	4.31583	39	-4.04614	5.20696e-05	0.00815049	HLA-K	6	29926459	29929232
ENSG00000230795	GTExv8.ALL.Brain_Anterior_cingulate_cortex_BA24	rs3129054	-5.12779	rs375984	0.236716	-6.69535	4.31583	40	-4.39811	1.09199e-05	0.00147163	HLA-K	6	29926459	29929232
ENSG00000230795	GTExv8.ALL.Pituitary	rs3129054	-5.12779	rs3129063	0.118823	-5.73684	4.45582	40	-4.45582	8.35727e-06	0.00142469	HLA-K	6	29926459	29929232
ENSG00000230795	GTExv8.ALL.Brain_Spinal_cord_cervical_c-1	rs3129054	-5.12779	rs3129063	0.303364	-6.46154	4.45582	39	-4.36815	1.25306e-05	0.00163091	HLA-K	6	29926459	29929232
ENSG00000230795	GTExv8.ALL.Brain_Nucleus_accumbens_basal_ganglia	rs3129054	-5.12779	rs375984	0.189669	-6.81415	4.31583	40	-5.3709	7.83426e-08	2.21939e-05	HLA-K	6	29926459	29929232
ENSG00000230795	GTExv8.ALL.Brain_Caudate_basal_ganglia	rs3129054	-5.12779	rs375984	0.166321	-6.12311	4.31583	40	-4.54787	5.4192e-06	0.000903693	HLA-K	6	29926459	29929232
ENSG00000230795	GTExv8.ALL.Brain_Cortex	rs3129054	-5.12779	rs3129063	0.208488	-6.96619	4.45582	40	-4.26365	2.01116e-05	0.00338657	HLA-K	6	29926459	29929232
ENSG00000230795	GTExv8.ALL.Skin_Sun_Exposed_Lower_leg	rs3129054	-5.12779	rs3129063	0.145231	-9.43506	4.45582	39	-4.11202	3.92211e-05	0.00692101	HLA-K	6	29926459	29929232
ENSG00000230795	GTExv8.ALL.Brain_Cerebellar_Hemisphere	rs3129054	-5.12779	rs375984	0.250418	-6.82762	4.31583	40	-4.32767	1.50697e-05	0.00236845	HLA-K	6	29926459	29929232
ENSG00000230795	GTExv8.ALL.Brain_Hippocampus	rs3129054	-5.12779	rs375984	0.237031	-6.2713	4.31583	40	-4.31583	1.59003e-05	0.00210049	HLA-K	6	29926459	29929232
ENSG00000230795	GTExv8.ALL.Esophagus_Mucosa	rs3129054	-5.12779	rs375984	0.162847	-9.53414	4.31583	39	-4.29094	1.77922e-05	0.00331989	HLA-K	6	29926459	29929232
ENSG00000230795	GTExv8.ALL.Brain_Amygdala	rs3129054	-5.12779	rs375984	0.350097	-6.87298	4.31583	38	-4.95031	7.40944e-07	9.90747e-05	HLA-K	6	29926459	29929232
ENSG00000231128	GTExv8.ALL.Testis	rs2476601	5.97331	rs2797409	0.0900355	-5.72837	4.39768	483	-4.39768	1.09414e-05	0.00248174	AL137856.1	1	113812379	113829171
ENSG00000231130	GTExv8.ALL.Stomach	rs3129054	-5.12779	rs3129063	0.046318	-4.12325	4.45582	40	-4.45582	8.35727e-06	0.00121638	HLA-T	6	29896654	29897786
ENSG00000231130	GTExv8.ALL.Whole_Blood	rs3129054	-5.12779	rs3129063	0.0281943	-4.74989	4.45582	39	-4.01387	5.97317e-05	0.00937574	HLA-T	6	29896654	29897786
ENSG00000231130	GTExv8.ALL.Skin_Not_Sun_Exposed_Suprapubic	rs3129054	-5.12779	rs3129063	0.0221094	-3.68445	4.45582	39	-4.45582	8.35727e-06	0.00171144	HLA-T	6	29896654	29897786
ENSG00000231130	GTExv8.ALL.Cells_Cultured_fibroblasts	rs3129054	-5.12779	rs3129063	0.00611288	-3.47511	4.45582	39	-3.62483	0.000289153	0.0429268	HLA-T	6	29896654	29897786
ENSG00000231130	GTExv8.ALL.Esophagus_Gastroesophageal_Junction	rs3129054	-5.12779	rs3129063	0.0228068	-3.69995	4.45582	40	-4.45582	8.35727e-06	0.00145747	HLA-T	6	29896654	29897786
ENSG00000231130	GTExv8.ALL.Breast_Mammary_Tissue	rs3129054	-5.12779	rs3129063	0.0391349	-4.1101	4.45582	39	-4.45582	8.35727e-06	0.0015262	HLA-T	6	29896654	29897786
ENSG00000231130	GTExv8.ALL.Nerve_Tibial	rs3129054	-5.12779	rs3129063	0.025618	-4.00197	4.45582	39	-4.45582	8.35727e-06	0.00184069	HLA-T	6	29896654	29897786
ENSG00000231389	GTExv8.ALL.Brain_Frontal_Cortex_BA9	rs2071479	16.5361	rs970901	0.0185704	3.77268	3.40586	321	-10.7856	4.0246e-27	1.67424e-24	HLA-DPA1	6	33064569	33080775
ENSG00000231389	GTExv8.ALL.Artery_Aorta	rs2071479	16.5361	rs2071475	-0.00176976	-3.36307	-8.51386	321	14.3326	1.36829e-46	2.988e-43	HLA-DPA1	6	33064569	33080775
ENSG00000231389	GTExv8.ALL.Esophagus_Muscularis	rs2071479	16.5361	rs429916	0.0105114	-4.07692	7.25505	321	3.76914	0.000163813	0.0275423	HLA-DPA1	6	33064569	33080775
ENSG00000231389	GTExv8.ALL.Brain_Caudate_basal_ganglia	rs2071479	16.5361	rs453590	0.0180097	-3.82633	1.23693	321	-3.79637	0.000146832	0.0192385	HLA-DPA1	6	33064569	33080775
ENSG00000231389	GTExv8.ALL.Thyroid	rs2071479	16.5361	rs429916	0.0394338	-5.07965	7.25505	321	-5.05702	4.25852e-07	0.000127216	HLA-DPA1	6	33064569	33080775
ENSG00000231389	GTExv8.ALL.Skin_Not_Sun_Exposed_Suprapubic	rs2071479	16.5361	rs35404844	0.0157995	-4.81323	4.78995	321	-3.9951	6.46665e-05	0.0118487	HLA-DPA1	6	33064569	33080775
ENSG00000231402	GTExv8.ALL.Pancreas	rs1041981	11.0781	rs3130557	0.179458	8.09411	9.05461	205	8.0116	1.13227e-15	6.04023e-13	WASF5P	6	31287510	31288964
ENSG00000231402	GTExv8.ALL.Brain_Cerebellar_Hemisphere	rs1041981	11.0781	rs2523578	0.167604	5.59396	3.75849	203	3.75849	0.000170939	0.0235077	WASF5P	6	31287510	31288964
ENSG00000231402	GTExv8.ALL.Pituitary	rs1041981	11.0781	rs2523578	0.162059	7.41245	3.75849	205	7.03865	1.94113e-12	7.39686e-10	WASF5P	6	31287510	31288964
ENSG00000231500	GTExv8.ALL.Stomach	rs2071479	16.5361	rs435945	0.0531292	-5.47753	-0.534111	470	4.1546	3.25863e-05	0.00433043	RPS18	6	33272075	33276511
ENSG00000231595	GTExv8.ALL.Minor_Salivary_Gland	rs2323178	3.53593	rs2323178	0.0232541	-4.0107	3.53593	627	-3.53593	0.00040635	0.0399616	AC005224.1	17	14210488	14217922
ENSG00000231852	GTExv8.ALL.Prostate	rs1041981	11.0781	rs2857605	0.034864	-4.47013	-4.25303	189	10.6709	1.39284e-26	6.51723e-24	CYP21A2	6	32038265	32041670
ENSG00000231852	GTExv8.ALL.Skin_Sun_Exposed_Lower_leg	rs1041981	11.0781	rs1150753	0.142251	9.61841	10.2028	189	7.96504	1.65172e-15	1.05251e-12	CYP21A2	6	32038265	32041670
ENSG00000231852	GTExv8.ALL.Muscle_Skeletal	rs1041981	11.0781	rs3101018	0.0203278	4.89298	10.2714	189	11.2302	2.89823e-29	3.36919e-26	CYP21A2	6	32038265	32041670
ENSG00000231852	GTExv8.ALL.Brain_Nucleus_accumbens_basal_ganglia	rs1041981	11.0781	rs9267659	0.0583607	-4.77296	-4.95163	189	5.36459	8.1133e-08	2.21939e-05	CYP21A2	6	32038265	32041670
ENSG00000231852	GTExv8.ALL.Cells_Cultured_fibroblasts	rs1041981	11.0781	rs497309	0.0294431	4.46674	10.2126	189	11.8828	1.45413e-32	5.0371e-29	CYP21A2	6	32038265	32041670
ENSG00000231852	GTExv8.ALL.Heart_Left_Ventricle	rs1041981	11.0781	rs1048709	0.00720798	-4.7591	-5.04512	189	6.37396	1.84209e-10	5.91662e-08	CYP21A2	6	32038265	32041670
ENSG00000231852	GTExv8.ALL.Skin_Not_Sun_Exposed_Suprapubic	rs1041981	11.0781	rs497309	0.173765	9.65424	10.2126	189	11.2858	1.54266e-29	2.68525e-26	CYP21A2	6	32038265	32041670
ENSG00000231852	GTExv8.ALL.Brain_Cerebellum	rs1041981	11.0781	rs9267659	0.153231	-6.32161	-4.95163	188	11.8027	3.77992e-32	3.28265e-29	CYP21A2	6	32038265	32041670
ENSG00000231852	GTExv8.ALL.Brain_Anterior_cingulate_cortex_BA24	rs1041981	11.0781	rs9267659	0.0508679	-4.29262	-4.95163	188	9.51496	1.8178e-21	6.80222e-19	CYP21A2	6	32038265	32041670
ENSG00000231852	GTExv8.ALL.Stomach	rs1041981	11.0781	rs3101018	-0.000268249	3.44682	10.2714	189	6.9353	4.05357e-12	1.30418e-09	CYP21A2	6	32038265	32041670
ENSG00000231852	GTExv8.ALL.Brain_Amygdala	rs1041981	11.0781	rs9267659	0.120959	-4.42989	-4.95163	187	4.95163	7.35952e-07	9.90747e-05	CYP21A2	6	32038265	32041670
ENSG00000231852	GTExv8.ALL.Nerve_Tibial	rs1041981	11.0781	rs1048709	0.223364	-11.0106	-5.04512	189	7.41663	1.20136e-13	6.174e-11	CYP21A2	6	32038265	32041670
ENSG00000231852	GTExv8.ALL.Pancreas	rs1041981	11.0781	rs9267659	0.00979995	-3.94177	-4.95163	189	4.94946	7.442e-07	0.000161282	CYP21A2	6	32038265	32041670
ENSG00000231852	GTExv8.ALL.Esophagus_Muscularis	rs1041981	11.0781	rs1048709	0.14862	-8.40054	-5.04512	189	5.12828	2.92407e-07	8.22598e-05	CYP21A2	6	32038265	32041670
ENSG00000231852	GTExv8.ALL.Artery_Tibial	rs1041981	11.0781	rs1150753	0.0468351	6.28553	10.2028	189	11.6757	1.69711e-31	1.99241e-28	CYP21A2	6	32038265	32041670
ENSG00000231852	GTExv8.ALL.Testis	rs1041981	11.0781	rs3130342	0.0759469	-6.16088	-4.98621	189	10.2947	7.44352e-25	6.30318e-22	CYP21A2	6	32038265	32041670
ENSG00000231852	GTExv8.ALL.Pituitary	rs1041981	11.0781	rs1048709	0.0918171	-5.60777	-5.04512	189	8.75014	2.13085e-18	9.85973e-16	CYP21A2	6	32038265	32041670
ENSG00000231852	GTExv8.ALL.Adipose_Subcutaneous	rs1041981	11.0781	rs497309	0.103052	8.10059	10.2126	189	10.7184	8.34175e-27	6.93135e-24	CYP21A2	6	32038265	32041670
ENSG00000231852	GTExv8.ALL.Colon_Transverse	rs1041981	11.0781	rs9267659	0.0710312	-6.15984	-4.95163	189	3.94331	8.03654e-05	0.0117607	CYP21A2	6	32038265	32041670
ENSG00000231852	GTExv8.ALL.Uterus	rs1041981	11.0781	rs3131382	0.012964	-4.01817	-1.46798	189	4.38311	1.16998e-05	0.00156554	CYP21A2	6	32038265	32041670
ENSG00000231852	GTExv8.ALL.Brain_Caudate_basal_ganglia	rs1041981	11.0781	rs9267659	0.0451395	-4.2697	-4.95163	189	6.67117	2.53773e-11	7.75839e-09	CYP21A2	6	32038265	32041670
ENSG00000231852	GTExv8.ALL.Esophagus_Mucosa	rs1041981	11.0781	rs3117575	0.00137536	3.77798	10.3186	189	10.3521	4.09464e-25	4.12576e-22	CYP21A2	6	32038265	32041670
ENSG00000231852	GTExv8.ALL.Brain_Hippocampus	rs1041981	11.0781	rs9267659	0.0630554	-4.30041	-4.95163	188	5.88504	3.97966e-09	7.26004e-07	CYP21A2	6	32038265	32041670
ENSG00000231852	GTExv8.ALL.Esophagus_Gastroesophageal_Junction	rs1041981	11.0781	rs1048709	0.020383	-5.02796	-5.04512	189	5.22935	1.70108e-07	4.25213e-05	CYP21A2	6	32038265	32041670
ENSG00000231852	GTExv8.ALL.Whole_Blood	rs1041981	11.0781	rs1150753	0.111462	8.67368	10.2028	189	11.8267	2.84128e-32	3.56783e-29	CYP21A2	6	32038265	32041670
ENSG00000231852	GTExv8.ALL.Brain_Putamen_basal_ganglia	rs1041981	11.0781	rs1048709	0.115985	-5.54031	-5.04512	189	6.39998	1.55393e-10	4.08942e-08	CYP21A2	6	32038265	32041670
ENSG00000231852	GTExv8.ALL.Breast_Mammary_Tissue	rs1041981	11.0781	rs3130287	0.0516363	-5.50242	-4.7708	189	6.23505	4.51626e-10	1.59508e-07	CYP21A2	6	32038265	32041670
ENSG00000231852	GTExv8.ALL.Heart_Atrial_Appendage	rs1041981	11.0781	rs1048709	0.0374417	-5.03009	-5.04512	189	6.43829	1.20827e-10	7.12505e-08	CYP21A2	6	32038265	32041670
ENSG00000231852	GTExv8.ALL.Lung	rs1041981	11.0781	rs1048709	0.0273477	-5.38958	-5.04512	189	8.86761	7.47295e-19	3.81514e-16	CYP21A2	6	32038265	32041670
ENSG00000231852	GTExv8.ALL.Brain_Hypothalamus	rs1041981	11.0781	rs9267659	0.137534	-5.38816	-4.95163	189	8.52445	1.53539e-17	5.89283e-15	CYP21A2	6	32038265	32041670
ENSG00000231852	GTExv8.ALL.Brain_Frontal_Cortex_BA9	rs1041981	11.0781	rs3130342	0.0261459	-4.11644	-4.98621	188	12.3937	2.8268e-35	1.76392e-32	CYP21A2	6	32038265	32041670
ENSG00000231852	GTExv8.ALL.Ovary	rs1041981	11.0781	rs1048709	0.0159583	-4.531	-5.04512	189	4.92425	8.4683e-07	0.000174193	CYP21A2	6	32038265	32041670
ENSG00000231852	GTExv8.ALL.Brain_Cortex	rs1041981	11.0781	rs497309	0.0469839	4.36372	10.2126	189	12.5652	3.2817e-36	2.84195e-33	CYP21A2	6	32038265	32041670
ENSG00000231852	GTExv8.ALL.Artery_Coronary	rs1041981	11.0781	rs1048709	0.0711732	-4.36859	-5.04512	189	5.04512	4.53226e-07	9.47242e-05	CYP21A2	6	32038265	32041670
ENSG00000231852	GTExv8.ALL.Artery_Aorta	rs1041981	11.0781	rs497309	0.0912292	6.20186	10.2126	189	12.0206	2.77062e-33	2.68904e-30	CYP21A2	6	32038265	32041670
[truncated: 632 more rows]
