# Supplementary material for: A Cross-Tissue Transcriptome-Wide Association Study Reveals Novel Susceptibility Genes for Diabetic Kidney Disease in the FinnGen Cohort
Source: Biomedicines. 2025 May 19;13(5):1231. doi: 10.3390/biomedicines13051231 (PMC12108887; doi:10.3390/biomedicines13051231)
Supplement: Supplementary file 1 [file biomedicines-13-01231-s001.zip › Supplementary Table S4.xlsx]

## Sheet: Sheet1
Supplementary Table S4. FUSION identified 100 genes that were significant in the cross-tissue sCCA analysis
gene	Ensembl_id	chr	Count a	Tissue
ABHD16A	ENSG00000204427	6	6	Artery_Tibial,Breast_Mammary_Tissue,Colon_Sigmoid,Esophagus_Mucosa,Skin_Sun_Exposed_Lower_leg,Thyroid
AGER	ENSG00000204305	6	21	Adipose_Subcutaneous,Adipose_Visceral_Omentum,Adrenal_Gland,Artery_Aorta,Artery_Tibial,Breast_Mammary_Tissue,Cells_Cultured_fibroblasts,Cells_EBV-transformed_lymphocytes,Colon_Sigmoid,Esophagus_Gastroesophageal_Junction,Esophagus_Muscularis,Heart_Atrial_Appendage,Heart_Left_Ventricle,Minor_Salivary_Gland,Muscle_Skeletal,Nerve_Tibial,Pancreas,Skin_Sun_Exposed_Lower_leg,Spleen,Stomach,Whole_Blood
AGPAT1	ENSG00000204310	6	4	Heart_Left_Ventricle,Liver,Nerve_Tibial,Thyroid
AL022393.1	ENSG00000280107	6	33	Adipose_Subcutaneous,Adrenal_Gland,Artery_Aorta,Artery_Coronary,Artery_Tibial,Brain_Anterior_cingulate_cortex_BA24,Brain_Caudate_basal_ganglia,Brain_Cortex,Brain_Frontal_Cortex_BA9,Brain_Hypothalamus,Brain_Nucleus_accumbens_basal_ganglia,Brain_Putamen_basal_ganglia,Brain_Spinal_cord_cervical_c-1,Breast_Mammary_Tissue,Cells_Cultured_fibroblasts,Colon_Sigmoid,Colon_Transverse,Esophagus_Gastroesopha…
AL121944.1	ENSG00000272009	6	15	Adipose_Subcutaneous,Adipose_Visceral_Omentum,Adrenal_Gland,Breast_Mammary_Tissue,Cells_Cultured_fibroblasts,Heart_Atrial_Appendage,Liver,Lung,Nerve_Tibial,Skin_Not_Sun_Exposed_Suprapubic,Skin_Sun_Exposed_Lower_leg,Spleen,Stomach,Testis,Thyroid
AL390066.1	ENSG00000224950	1	4	Adipose_Subcutaneous,Adipose_Visceral_Omentum,Esophagus_Mucosa,Whole_Blood
AL662844.4	ENSG00000272501	6	19	Adrenal_Gland,Artery_Coronary,Artery_Tibial,Brain_Cerebellum,Breast_Mammary_Tissue,Colon_Transverse,Esophagus_Mucosa,Heart_Atrial_Appendage,Heart_Left_Ventricle,Liver,Muscle_Skeletal,Ovary,Skin_Not_Sun_Exposed_Suprapubic,Skin_Sun_Exposed_Lower_leg,Small_Intestine_Terminal_Ileum,Stomach,Testis,Thyroid,Vagina
AL671277.2	ENSG00000237669	6	43	Adipose_Subcutaneous,Adipose_Visceral_Omentum,Adrenal_Gland,Artery_Aorta,Artery_Coronary,Artery_Tibial,Brain_Anterior_cingulate_cortex_BA24,Brain_Caudate_basal_ganglia,Brain_Cerebellar_Hemisphere,Brain_Cerebellum,Brain_Cortex,Brain_Frontal_Cortex_BA9,Brain_Hypothalamus,Brain_Nucleus_accumbens_basal_ganglia,Brain_Putamen_basal_ganglia,Brain_Spinal_cord_cervical_c-1,Brain_Substantia_nigra,Breast_Ma…
AP4M1	ENSG00000221838	7	36	Adipose_Subcutaneous,Adipose_Visceral_Omentum,Adrenal_Gland,Artery_Aorta,Artery_Coronary,Artery_Tibial,Brain_Cerebellar_Hemisphere,Brain_Cerebellum,Breast_Mammary_Tissue,Cells_Cultured_fibroblasts,Cells_EBV-transformed_lymphocytes,Colon_Sigmoid,Colon_Transverse,Esophagus_Gastroesophageal_Junction,Esophagus_Mucosa,Esophagus_Muscularis,Heart_Atrial_Appendage,Heart_Left_Ventricle,Liver,Lung,Minor_Sa…
APOM	ENSG00000204444	6	11	Adipose_Subcutaneous,Adrenal_Gland,Cells_Cultured_fibroblasts,Colon_Transverse,Lung,Muscle_Skeletal,Pancreas,Pituitary,Skin_Sun_Exposed_Lower_leg,Stomach,Testis
ATF6B	ENSG00000213676	6	37	Adipose_Subcutaneous,Adipose_Visceral_Omentum,Adrenal_Gland,Artery_Aorta,Artery_Tibial,Brain_Anterior_cingulate_cortex_BA24,Brain_Caudate_basal_ganglia,Brain_Cortex,Brain_Frontal_Cortex_BA9,Brain_Hippocampus,Brain_Hypothalamus,Brain_Nucleus_accumbens_basal_ganglia,Brain_Putamen_basal_ganglia,Brain_Spinal_cord_cervical_c-1,Brain_Substantia_nigra,Breast_Mammary_Tissue,Cells_Cultured_fibroblasts,Col…
ATP6V1G2	ENSG00000213760	6	5	Brain_Frontal_Cortex_BA9,Brain_Putamen_basal_ganglia,Cells_Cultured_fibroblasts,Small_Intestine_Terminal_Ileum,Uterus
B3GALT4	ENSG00000235863	6	4	Breast_Mammary_Tissue,Esophagus_Gastroesophageal_Junction,Muscle_Skeletal,Pancreas
C2	ENSG00000166278	6	4	Adipose_Subcutaneous,Brain_Nucleus_accumbens_basal_ganglia,Testis,Whole_Blood
C4A	ENSG00000244731	6	49	Adipose_Subcutaneous,Adipose_Visceral_Omentum,Adrenal_Gland,Artery_Aorta,Artery_Coronary,Artery_Tibial,Brain_Amygdala,Brain_Anterior_cingulate_cortex_BA24,Brain_Caudate_basal_ganglia,Brain_Cerebellar_Hemisphere,Brain_Cerebellum,Brain_Cortex,Brain_Frontal_Cortex_BA9,Brain_Hippocampus,Brain_Hypothalamus,Brain_Nucleus_accumbens_basal_ganglia,Brain_Putamen_basal_ganglia,Brain_Spinal_cord_cervical_c-1…
C4B	ENSG00000224389	6	20	Adipose_Subcutaneous,Adipose_Visceral_Omentum,Artery_Aorta,Artery_Coronary,Brain_Cerebellar_Hemisphere,Brain_Cerebellum,Brain_Cortex,Brain_Hypothalamus,Cells_Cultured_fibroblasts,Cells_EBV-transformed_lymphocytes,Esophagus_Mucosa,Lung,Minor_Salivary_Gland,Muscle_Skeletal,Skin_Not_Sun_Exposed_Suprapubic,Skin_Sun_Exposed_Lower_leg,Spleen,Testis,Thyroid,Whole_Blood
C6orf48	ENSG00000204387	6	24	Adipose_Subcutaneous,Adipose_Visceral_Omentum,Adrenal_Gland,Artery_Aorta,Artery_Tibial,Breast_Mammary_Tissue,Cells_Cultured_fibroblasts,Cells_EBV-transformed_lymphocytes,Colon_Transverse,Esophagus_Gastroesophageal_Junction,Esophagus_Mucosa,Esophagus_Muscularis,Heart_Left_Ventricle,Lung,Nerve_Tibial,Ovary,Skin_Not_Sun_Exposed_Suprapubic,Skin_Sun_Exposed_Lower_leg,Spleen,Stomach,Testis,Thyroid,Uter…
CLIC1	ENSG00000213719	6	6	Adipose_Visceral_Omentum,Esophagus_Mucosa,Lung,Nerve_Tibial,Ovary,Testis
CSNK2B	ENSG00000204435	6	10	Adipose_Visceral_Omentum,Colon_Sigmoid,Esophagus_Mucosa,Esophagus_Muscularis,Heart_Atrial_Appendage,Heart_Left_Ventricle,Lung,Muscle_Skeletal,Prostate,Thyroid
CYP21A1P	ENSG00000204338	6	28	Adipose_Visceral_Omentum,Brain_Amygdala,Brain_Caudate_basal_ganglia,Brain_Cerebellum,Brain_Frontal_Cortex_BA9,Brain_Hypothalamus,Brain_Spinal_cord_cervical_c-1,Brain_Substantia_nigra,Breast_Mammary_Tissue,Cells_EBV-transformed_lymphocytes,Colon_Sigmoid,Colon_Transverse,Esophagus_Gastroesophageal_Junction,Esophagus_Mucosa,Heart_Atrial_Appendage,Heart_Left_Ventricle,Kidney_Cortex,Liver,Minor_Saliva…
CYP21A2	ENSG00000231852	6	38	Adipose_Subcutaneous,Artery_Aorta,Artery_Coronary,Artery_Tibial,Brain_Amygdala,Brain_Anterior_cingulate_cortex_BA24,Brain_Caudate_basal_ganglia,Brain_Cerebellar_Hemisphere,Brain_Cerebellum,Brain_Cortex,Brain_Frontal_Cortex_BA9,Brain_Hippocampus,Brain_Hypothalamus,Brain_Nucleus_accumbens_basal_ganglia,Brain_Putamen_basal_ganglia,Breast_Mammary_Tissue,Cells_Cultured_fibroblasts,Colon_Sigmoid,Colon_…
DCLRE1B	ENSG00000118655	1	5	Adipose_Subcutaneous,Adrenal_Gland,Artery_Coronary,Artery_Tibial,Spleen
DDAH2	ENSG00000213722	6	8	Adipose_Visceral_Omentum,Brain_Hypothalamus,Cells_Cultured_fibroblasts,Esophagus_Mucosa,Nerve_Tibial,Pituitary,Spleen,Whole_Blood
DDR1	ENSG00000204580	6	3	Colon_Sigmoid,Prostate,Thyroid
DDX39B	ENSG00000198563	6	11	Adipose_Subcutaneous,Artery_Tibial,Brain_Anterior_cingulate_cortex_BA24,Brain_Hypothalamus,Cells_Cultured_fibroblasts,Heart_Atrial_Appendage,Heart_Left_Ventricle,Lung,Skin_Not_Sun_Exposed_Suprapubic,Skin_Sun_Exposed_Lower_leg,Whole_Blood
EGFL8	ENSG00000241404	6	2	Colon_Transverse,Esophagus_Gastroesophageal_Junction
EHMT2	ENSG00000204371	6	7	Adipose_Subcutaneous,Cells_Cultured_fibroblasts,Nerve_Tibial,Skin_Not_Sun_Exposed_Suprapubic,Skin_Sun_Exposed_Lower_leg,Testis,Thyroid
FKRP	ENSG00000181027	19	20	Adipose_Subcutaneous,Adrenal_Gland,Artery_Aorta,Artery_Coronary,Brain_Hypothalamus,Brain_Spinal_cord_cervical_c-1,Breast_Mammary_Tissue,Heart_Atrial_Appendage,Heart_Left_Ventricle,Kidney_Cortex,Liver,Lung,Minor_Salivary_Gland,Muscle_Skeletal,Ovary,Pancreas,Pituitary,Spleen,Stomach,Uterus
FLOT1	ENSG00000137312	6	22	Adipose_Subcutaneous,Adipose_Visceral_Omentum,Artery_Aorta,Artery_Tibial,Brain_Caudate_basal_ganglia,Brain_Cerebellar_Hemisphere,Brain_Cerebellum,Breast_Mammary_Tissue,Colon_Transverse,Esophagus_Gastroesophageal_Junction,Esophagus_Muscularis,Lung,Nerve_Tibial,Pancreas,Pituitary,Prostate,Skin_Sun_Exposed_Lower_leg,Small_Intestine_Terminal_Ileum,Spleen,Stomach,Thyroid,Whole_Blood
GPANK1	ENSG00000204438	6	14	Adipose_Subcutaneous,Adipose_Visceral_Omentum,Artery_Aorta,Artery_Tibial,Brain_Hippocampus,Cells_Cultured_fibroblasts,Colon_Sigmoid,Esophagus_Gastroesophageal_Junction,Heart_Atrial_Appendage,Heart_Left_Ventricle,Lung,Muscle_Skeletal,Nerve_Tibial,Thyroid
GTF2H4	ENSG00000213780	6	5	Brain_Amygdala,Brain_Hypothalamus,Skin_Sun_Exposed_Lower_leg,Thyroid,Whole_Blood
HCP5	ENSG00000206337	6	13	Adipose_Subcutaneous,Artery_Aorta,Artery_Tibial,Cells_Cultured_fibroblasts,Esophagus_Mucosa,Esophagus_Muscularis,Heart_Left_Ventricle,Lung,Nerve_Tibial,Skin_Not_Sun_Exposed_Suprapubic,Skin_Sun_Exposed_Lower_leg,Testis,Thyroid
HIST1H2BK	ENSG00000197903	6	2	Adipose_Visceral_Omentum,Esophagus_Mucosa
HIST1H3H	ENSG00000278828	6	3	Esophagus_Muscularis,Muscle_Skeletal,Stomach
HLA-B	ENSG00000234745	6	13	Artery_Coronary,Brain_Cerebellar_Hemisphere,Brain_Cerebellum,Brain_Hippocampus,Colon_Sigmoid,Esophagus_Gastroesophageal_Junction,Heart_Left_Ventricle,Liver,Pancreas,Skin_Not_Sun_Exposed_Suprapubic,Spleen,Testis,Whole_Blood
HLA-DMA	ENSG00000204257	6	22	Artery_Tibial,Brain_Cerebellar_Hemisphere,Brain_Cerebellum,Brain_Cortex,Brain_Hippocampus,Brain_Nucleus_accumbens_basal_ganglia,Cells_Cultured_fibroblasts,Colon_Transverse,Esophagus_Mucosa,Esophagus_Muscularis,Heart_Atrial_Appendage,Heart_Left_Ventricle,Liver,Muscle_Skeletal,Ovary,Pancreas,Pituitary,Skin_Not_Sun_Exposed_Suprapubic,Skin_Sun_Exposed_Lower_leg,Stomach,Testis,Thyroid
HLA-DMB	ENSG00000242574	6	4	Cells_Cultured_fibroblasts,Cells_EBV-transformed_lymphocytes,Thyroid,Whole_Blood
HLA-DOB	ENSG00000241106	6	45	Adipose_Subcutaneous,Adipose_Visceral_Omentum,Adrenal_Gland,Artery_Aorta,Artery_Coronary,Artery_Tibial,Brain_Amygdala,Brain_Anterior_cingulate_cortex_BA24,Brain_Caudate_basal_ganglia,Brain_Cerebellar_Hemisphere,Brain_Cerebellum,Brain_Cortex,Brain_Frontal_Cortex_BA9,Brain_Hippocampus,Brain_Hypothalamus,Brain_Nucleus_accumbens_basal_ganglia,Brain_Putamen_basal_ganglia,Brain_Spinal_cord_cervical_c-1…
HLA-DPA1	ENSG00000231389	6	6	Artery_Aorta,Brain_Caudate_basal_ganglia,Brain_Frontal_Cortex_BA9,Esophagus_Muscularis,Skin_Not_Sun_Exposed_Suprapubic,Thyroid
HLA-DQA1	ENSG00000196735	6	40	Adipose_Subcutaneous,Adipose_Visceral_Omentum,Adrenal_Gland,Artery_Aorta,Artery_Coronary,Artery_Tibial,Brain_Amygdala,Brain_Anterior_cingulate_cortex_BA24,Brain_Caudate_basal_ganglia,Brain_Cortex,Brain_Frontal_Cortex_BA9,Brain_Hippocampus,Brain_Nucleus_accumbens_basal_ganglia,Brain_Putamen_basal_ganglia,Brain_Spinal_cord_cervical_c-1,Breast_Mammary_Tissue,Cells_EBV-transformed_lymphocytes,Colon_S…
HLA-DQB1	ENSG00000179344	6	48	Adipose_Subcutaneous,Adipose_Visceral_Omentum,Adrenal_Gland,Artery_Aorta,Artery_Coronary,Artery_Tibial,Brain_Amygdala,Brain_Anterior_cingulate_cortex_BA24,Brain_Caudate_basal_ganglia,Brain_Cerebellar_Hemisphere,Brain_Cerebellum,Brain_Cortex,Brain_Frontal_Cortex_BA9,Brain_Hippocampus,Brain_Hypothalamus,Brain_Nucleus_accumbens_basal_ganglia,Brain_Putamen_basal_ganglia,Brain_Spinal_cord_cervical_c-1…
HLA-DRA	ENSG00000204287	6	6	Adipose_Subcutaneous,Brain_Frontal_Cortex_BA9,Breast_Mammary_Tissue,Esophagus_Gastroesophageal_Junction,Skin_Not_Sun_Exposed_Suprapubic,Thyroid
HLA-DRB1	ENSG00000196126	6	42	Adipose_Subcutaneous,Adipose_Visceral_Omentum,Artery_Aorta,Artery_Coronary,Artery_Tibial,Brain_Amygdala,Brain_Anterior_cingulate_cortex_BA24,Brain_Caudate_basal_ganglia,Brain_Cerebellar_Hemisphere,Brain_Cerebellum,Brain_Cortex,Brain_Frontal_Cortex_BA9,Brain_Hippocampus,Brain_Hypothalamus,Brain_Nucleus_accumbens_basal_ganglia,Brain_Putamen_basal_ganglia,Brain_Spinal_cord_cervical_c-1,Brain_Substan…
HLA-DRB5	ENSG00000198502	6	45	Adipose_Subcutaneous,Adipose_Visceral_Omentum,Adrenal_Gland,Artery_Aorta,Artery_Coronary,Artery_Tibial,Brain_Amygdala,Brain_Anterior_cingulate_cortex_BA24,Brain_Caudate_basal_ganglia,Brain_Cerebellum,Brain_Cortex,Brain_Frontal_Cortex_BA9,Brain_Hippocampus,Brain_Hypothalamus,Brain_Nucleus_accumbens_basal_ganglia,Brain_Putamen_basal_ganglia,Brain_Spinal_cord_cervical_c-1,Brain_Substantia_nigra,Brea…
HLA-T	ENSG00000231130	6	7	Breast_Mammary_Tissue,Cells_Cultured_fibroblasts,Esophagus_Gastroesophageal_Junction,Nerve_Tibial,Skin_Not_Sun_Exposed_Suprapubic,Stomach,Whole_Blood
HSD17B8	ENSG00000204228	6	18	Adipose_Subcutaneous,Adrenal_Gland,Artery_Aorta,Artery_Coronary,Artery_Tibial,Cells_Cultured_fibroblasts,Colon_Sigmoid,Colon_Transverse,Esophagus_Gastroesophageal_Junction,Esophagus_Mucosa,Liver,Muscle_Skeletal,Nerve_Tibial,Pituitary,Skin_Not_Sun_Exposed_Suprapubic,Skin_Sun_Exposed_Lower_leg,Spleen,Whole_Blood
HSPA1B	ENSG00000204388	6	6	Adipose_Visceral_Omentum,Cells_Cultured_fibroblasts,Esophagus_Mucosa,Muscle_Skeletal,Skin_Not_Sun_Exposed_Suprapubic,Whole_Blood
HSPA1L	ENSG00000204390	6	2	Brain_Cerebellum,Brain_Nucleus_accumbens_basal_ganglia
IER3	ENSG00000137331	6	2	Spleen,Whole_Blood
LST1	ENSG00000204482	6	10	Adipose_Visceral_Omentum,Adrenal_Gland,Artery_Tibial,Breast_Mammary_Tissue,Cells_Cultured_fibroblasts,Colon_Transverse,Esophagus_Muscularis,Muscle_Skeletal,Nerve_Tibial,Spleen
LTA	ENSG00000226979	6	2	Artery_Coronary,Brain_Cortex
LY6G5C	ENSG00000204428	6	11	Adipose_Subcutaneous,Adipose_Visceral_Omentum,Brain_Cerebellar_Hemisphere,Brain_Cerebellum,Brain_Cortex,Breast_Mammary_Tissue,Muscle_Skeletal,Skin_Not_Sun_Exposed_Suprapubic,Small_Intestine_Terminal_Ileum,Testis,Whole_Blood
LY6G6C	ENSG00000204421	6	3	Colon_Transverse,Skin_Not_Sun_Exposed_Suprapubic,Stomach
MAGI3	ENSG00000081026	1	3	Adipose_Subcutaneous,Esophagus_Muscularis,Heart_Atrial_Appendage
MICA	ENSG00000204520	6	38	Adipose_Subcutaneous,Adipose_Visceral_Omentum,Adrenal_Gland,Artery_Aorta,Artery_Coronary,Artery_Tibial,Brain_Amygdala,Brain_Anterior_cingulate_cortex_BA24,Brain_Caudate_basal_ganglia,Brain_Cortex,Brain_Frontal_Cortex_BA9,Brain_Hippocampus,Brain_Hypothalamus,Brain_Nucleus_accumbens_basal_ganglia,Brain_Putamen_basal_ganglia,Brain_Substantia_nigra,Breast_Mammary_Tissue,Cells_Cultured_fibroblasts,Col…
MICB	ENSG00000204516	6	41	Adipose_Subcutaneous,Adipose_Visceral_Omentum,Adrenal_Gland,Artery_Aorta,Artery_Coronary,Artery_Tibial,Brain_Amygdala,Brain_Anterior_cingulate_cortex_BA24,Brain_Caudate_basal_ganglia,Brain_Cerebellar_Hemisphere,Brain_Cerebellum,Brain_Cortex,Brain_Frontal_Cortex_BA9,Brain_Hippocampus,Brain_Hypothalamus,Brain_Putamen_basal_ganglia,Brain_Substantia_nigra,Breast_Mammary_Tissue,Cells_Cultured_fibrobla…
MSH5	ENSG00000204410	6	12	Adipose_Subcutaneous,Artery_Aorta,Artery_Tibial,Brain_Frontal_Cortex_BA9,Brain_Putamen_basal_ganglia,Cells_Cultured_fibroblasts,Esophagus_Mucosa,Liver,Lung,Pancreas,Testis,Thyroid
NELFE	ENSG00000204356	6	22	Adipose_Subcutaneous,Adrenal_Gland,Artery_Aorta,Artery_Tibial,Brain_Anterior_cingulate_cortex_BA24,Brain_Hippocampus,Brain_Hypothalamus,Breast_Mammary_Tissue,Cells_Cultured_fibroblasts,Colon_Sigmoid,Esophagus_Gastroesophageal_Junction,Esophagus_Muscularis,Heart_Left_Ventricle,Lung,Muscle_Skeletal,Nerve_Tibial,Pancreas,Skin_Not_Sun_Exposed_Suprapubic,Skin_Sun_Exposed_Lower_leg,Spleen,Thyroid,Whole…
NEU1	ENSG00000204386	6	1	Whole_Blood
NFKBIL1	ENSG00000204498	6	2	Adipose_Subcutaneous,Cells_Cultured_fibroblasts
NOTCH4	ENSG00000204301	6	34	Adipose_Subcutaneous,Adipose_Visceral_Omentum,Artery_Aorta,Artery_Tibial,Brain_Cerebellum,Brain_Cortex,Brain_Frontal_Cortex_BA9,Brain_Hippocampus,Brain_Nucleus_accumbens_basal_ganglia,Brain_Putamen_basal_ganglia,Breast_Mammary_Tissue,Cells_EBV-transformed_lymphocytes,Colon_Sigmoid,Colon_Transverse,Esophagus_Gastroesophageal_Junction,Esophagus_Mucosa,Esophagus_Muscularis,Heart_Atrial_Appendage,Hea…
NPPA	ENSG00000175206	1	1	Whole_Blood
NUDT12	ENSG00000112874	5	11	Adipose_Visceral_Omentum,Artery_Aorta,Artery_Coronary,Artery_Tibial,Breast_Mammary_Tissue,Cells_Cultured_fibroblasts,Esophagus_Gastroesophageal_Junction,Esophagus_Muscularis,Minor_Salivary_Gland,Muscle_Skeletal,Thyroid
PBX2	ENSG00000204304	6	5	Cells_Cultured_fibroblasts,Esophagus_Gastroesophageal_Junction,Nerve_Tibial,Skin_Sun_Exposed_Lower_leg,Whole_Blood
PHTF1	ENSG00000116793	1	11	Adipose_Visceral_Omentum,Adrenal_Gland,Artery_Tibial,Brain_Caudate_basal_ganglia,Brain_Cerebellar_Hemisphere,Brain_Cerebellum,Cells_Cultured_fibroblasts,Colon_Transverse,Esophagus_Muscularis,Stomach,Thyroid
POU5F1	ENSG00000204531	6	14	Adipose_Subcutaneous,Artery_Coronary,Brain_Amygdala,Brain_Caudate_basal_ganglia,Cells_EBV-transformed_lymphocytes,Colon_Sigmoid,Colon_Transverse,Esophagus_Mucosa,Heart_Atrial_Appendage,Muscle_Skeletal,Nerve_Tibial,Pituitary,Skin_Not_Sun_Exposed_Suprapubic,Stomach
PPP1R18	ENSG00000146112	6	9	Adrenal_Gland,Artery_Aorta,Artery_Tibial,Cells_Cultured_fibroblasts,Esophagus_Gastroesophageal_Junction,Esophagus_Muscularis,Nerve_Tibial,Prostate,Thyroid
PPT2	ENSG00000221988	6	1	Muscle_Skeletal
PRKD2	ENSG00000105287	19	16	Adipose_Subcutaneous,Artery_Coronary,Brain_Hippocampus,Brain_Spinal_cord_cervical_c-1,Breast_Mammary_Tissue,Esophagus_Muscularis,Heart_Atrial_Appendage,Heart_Left_Ventricle,Lung,Muscle_Skeletal,Pancreas,Prostate,Skin_Not_Sun_Exposed_Suprapubic,Small_Intestine_Terminal_Ileum,Stomach,Whole_Blood
PRRC2A	ENSG00000204469	6	4	Lung,Muscle_Skeletal,Thyroid,Whole_Blood
PRRT1	ENSG00000204314	6	13	Adipose_Subcutaneous,Adipose_Visceral_Omentum,Adrenal_Gland,Breast_Mammary_Tissue,Cells_Cultured_fibroblasts,Colon_Transverse,Esophagus_Mucosa,Lung,Nerve_Tibial,Pancreas,Prostate,Skin_Not_Sun_Exposed_Suprapubic,Small_Intestine_Terminal_Ileum
PSMB8	ENSG00000204264	6	1	Whole_Blood
PSMB8-AS1	ENSG00000204261	6	3	Colon_Transverse,Skin_Sun_Exposed_Lower_leg,Testis
RAB5B	ENSG00000111540	12	2	Heart_Left_Ventricle,Pituitary
RHNO1	ENSG00000171792	12	14	Adipose_Subcutaneous,Adipose_Visceral_Omentum,Artery_Coronary,Breast_Mammary_Tissue,Cells_Cultured_fibroblasts,Esophagus_Gastroesophageal_Junction,Esophagus_Mucosa,Lung,Pancreas,Skin_Not_Sun_Exposed_Suprapubic,Small_Intestine_Terminal_Ileum,Spleen,Stomach,Whole_Blood
RING1	ENSG00000204227	6	2	Adipose_Visceral_Omentum,Cells_Cultured_fibroblasts
RNF39	ENSG00000204618	6	15	Adipose_Subcutaneous,Artery_Aorta,Artery_Tibial,Brain_Caudate_basal_ganglia,Brain_Cortex,Brain_Hippocampus,Brain_Nucleus_accumbens_basal_ganglia,Brain_Putamen_basal_ganglia,Brain_Spinal_cord_cervical_c-1,Brain_Substantia_nigra,Cells_Cultured_fibroblasts,Colon_Sigmoid,Esophagus_Muscularis,Nerve_Tibial,Thyroid
RNF5	ENSG00000204308	6	25	Adipose_Subcutaneous,Adrenal_Gland,Artery_Tibial,Brain_Cerebellar_Hemisphere,Brain_Cerebellum,Brain_Cortex,Brain_Frontal_Cortex_BA9,Brain_Spinal_cord_cervical_c-1,Cells_Cultured_fibroblasts,Cells_EBV-transformed_lymphocytes,Colon_Sigmoid,Colon_Transverse,Esophagus_Gastroesophageal_Junction,Esophagus_Muscularis,Liver,Lung,Muscle_Skeletal,Pancreas,Prostate,Skin_Not_Sun_Exposed_Suprapubic,Skin_Sun_E…
SAPCD1	ENSG00000228727	6	1	Nerve_Tibial
SKIV2L	ENSG00000204351	6	46	Adipose_Subcutaneous,Adipose_Visceral_Omentum,Adrenal_Gland,Artery_Aorta,Artery_Coronary,Artery_Tibial,Brain_Amygdala,Brain_Anterior_cingulate_cortex_BA24,Brain_Caudate_basal_ganglia,Brain_Cerebellar_Hemisphere,Brain_Cerebellum,Brain_Cortex,Brain_Frontal_Cortex_BA9,Brain_Hippocampus,Brain_Hypothalamus,Brain_Nucleus_accumbens_basal_ganglia,Brain_Putamen_basal_ganglia,Brain_Spinal_cord_cervical_c-1…
SPRED3	ENSG00000188766	19	1	Skin_Sun_Exposed_Lower_leg
STK19	ENSG00000204344	6	7	Breast_Mammary_Tissue,Cells_EBV-transformed_lymphocytes,Esophagus_Mucosa,Skin_Not_Sun_Exposed_Suprapubic,Skin_Sun_Exposed_Lower_leg,Thyroid,Uterus
TAF6	ENSG00000106290	7	18	Adipose_Subcutaneous,Adipose_Visceral_Omentum,Adrenal_Gland,Artery_Aorta,Artery_Tibial,Breast_Mammary_Tissue,Cells_Cultured_fibroblasts,Cells_EBV-transformed_lymphocytes,Esophagus_Mucosa,Minor_Salivary_Gland,Nerve_Tibial,Pituitary,Skin_Not_Sun_Exposed_Suprapubic,Skin_Sun_Exposed_Lower_leg,Testis,Thyroid,Vagina,Whole_Blood
TAP1	ENSG00000168394	6	15	Adipose_Subcutaneous,Adrenal_Gland,Artery_Aorta,Artery_Tibial,Brain_Cerebellar_Hemisphere,Brain_Cerebellum,Cells_Cultured_fibroblasts,Colon_Sigmoid,Esophagus_Gastroesophageal_Junction,Esophagus_Muscularis,Heart_Left_Ventricle,Muscle_Skeletal,Nerve_Tibial,Testis,Thyroid
TAP2	ENSG00000204267	6	24	Adipose_Subcutaneous,Adrenal_Gland,Artery_Tibial,Brain_Cerebellar_Hemisphere,Brain_Cerebellum,Brain_Cortex,Brain_Frontal_Cortex_BA9,Brain_Hippocampus,Brain_Hypothalamus,Brain_Spinal_cord_cervical_c-1,Cells_Cultured_fibroblasts,Esophagus_Gastroesophageal_Junction,Esophagus_Muscularis,Liver,Lung,Muscle_Skeletal,Nerve_Tibial,Pancreas,Pituitary,Small_Intestine_Terminal_Ileum,Spleen,Stomach,Testis,Who…
THAP3	ENSG00000041988	1	12	Adrenal_Gland,Artery_Coronary,Cells_Cultured_fibroblasts,Minor_Salivary_Gland,Muscle_Skeletal,Pituitary,Skin_Not_Sun_Exposed_Suprapubic,Skin_Sun_Exposed_Lower_leg,Spleen,Stomach,Thyroid,Vagina
TNXB	ENSG00000168477	6	4	Brain_Cerebellar_Hemisphere,Brain_Cerebellum,Skin_Sun_Exposed_Lower_leg,Spleen
TRIM27	ENSG00000204713	6	3	Skin_Not_Sun_Exposed_Suprapubic,Skin_Sun_Exposed_Lower_leg,Vagina
VARS2	ENSG00000137411	6	31	Adipose_Subcutaneous,Artery_Aorta,Artery_Coronary,Artery_Tibial,Brain_Cerebellar_Hemisphere,Brain_Cortex,Brain_Frontal_Cortex_BA9,Brain_Hypothalamus,Brain_Putamen_basal_ganglia,Breast_Mammary_Tissue,Cells_Cultured_fibroblasts,Cells_EBV-transformed_lymphocytes,Colon_Sigmoid,Colon_Transverse,Esophagus_Gastroesophageal_Junction,Esophagus_Mucosa,Esophagus_Muscularis,Heart_Atrial_Appendage,Liver,Lung,…
VWA7	ENSG00000204396	6	3	Heart_Atrial_Appendage,Heart_Left_Ventricle,Muscle_Skeletal
ZBTB12	ENSG00000204366	6	3	Esophagus_Gastroesophageal_Junction,Esophagus_Muscularis,Liver
ZKSCAN8	ENSG00000198315	6	15	Adipose_Subcutaneous,Artery_Tibial,Brain_Amygdala,Brain_Anterior_cingulate_cortex_BA24,Brain_Caudate_basal_ganglia,Brain_Cerebellar_Hemisphere,Brain_Cerebellum,Brain_Cortex,Brain_Frontal_Cortex_BA9,Brain_Nucleus_accumbens_basal_ganglia,Brain_Putamen_basal_ganglia,Colon_Transverse,Esophagus_Muscularis,Muscle_Skeletal,Thyroid
ZMAT5	ENSG00000100319	22	1	Cells_EBV-transformed_lymphocytes
ZNF165	ENSG00000197279	6	16	Adipose_Subcutaneous,Adipose_Visceral_Omentum,Adrenal_Gland,Artery_Aorta,Artery_Tibial,Cells_Cultured_fibroblasts,Colon_Sigmoid,Esophagus_Gastroesophageal_Junction,Esophagus_Mucosa,Esophagus_Muscularis,Heart_Left_Ventricle,Muscle_Skeletal,Nerve_Tibial,Ovary,Skin_Sun_Exposed_Lower_leg,Thyroid
ZNF184	ENSG00000096654	6	1	Brain_Amygdala
ZNF204P	ENSG00000204789	6	12	Adipose_Visceral_Omentum,Artery_Aorta,Artery_Coronary,Brain_Cerebellum,Brain_Spinal_cord_cervical_c-1,Colon_Transverse,Esophagus_Gastroesophageal_Junction,Esophagus_Muscularis,Pancreas,Skin_Not_Sun_Exposed_Suprapubic,Small_Intestine_Terminal_Ileum,Spleen
ZNRD1	ENSG00000066379	6	5	Colon_Sigmoid,Colon_Transverse,Heart_Left_Ventricle,Nerve_Tibial,Spleen
ZSCAN16-AS1	ENSG00000269293	6	4	Brain_Nucleus_accumbens_basal_ganglia,Heart_Atrial_Appendage,Heart_Left_Ventricle,Whole_Blood
ZSCAN21	ENSG00000166529	7	40	Adipose_Subcutaneous,Adipose_Visceral_Omentum,Adrenal_Gland,Artery_Coronary,Artery_Tibial,Brain_Amygdala,Brain_Anterior_cingulate_cortex_BA24,Brain_Caudate_basal_ganglia,Brain_Cerebellar_Hemisphere,Brain_Cerebellum,Brain_Cortex,Brain_Frontal_Cortex_BA9,Brain_Hippocampus,Brain_Hypothalamus,Brain_Nucleus_accumbens_basal_ganglia,Brain_Spinal_cord_cervical_c-1,Brain_Substantia_nigra,Breast_Mammary_Ti…
ZSCAN9	ENSG00000137185	6	9	Brain_Cerebellar_Hemisphere,Brain_Cerebellum,Brain_Nucleus_accumbens_basal_ganglia,Colon_Transverse,Pituitary,Skin_Not_Sun_Exposed_Suprapubic,Skin_Sun_Exposed_Lower_leg,Thyroid,Whole_Blood
a The number of tissues with FDR corrected PFUSION < 0.05.
