# Supplementary material for: A Cross-Tissue Transcriptome-Wide Association Study Reveals Novel Susceptibility Genes for Diabetic Kidney Disease in the FinnGen Cohort
Source: Biomedicines. 2025 May 19;13(5):1231. doi: 10.3390/biomedicines13051231 (PMC12108887; doi:10.3390/biomedicines13051231)
Supplement: Supplementary file 1 [file biomedicines-13-01231-s001.zip › Supplementary Table S5.xlsx]

## Sheet: Sheet1
Supplementary Table S5. COJO analysis of TWAS signals for diabetic kidney disease
group	ID	TWAS.Z	TWAS.P	JOINT.BETA	JOINT.BETA.SE	JOINT.Z	JOINT.P	COND.BETA	COND.BETA.SE	COND.Z	COND.P
candidate.GTExv8.ALL.Adipose_Subcutaneous.chr1.analysis.joint_dropped.dat	DCLRE1B	-4.22	2.48e-05					-0.118	0.278	-0.423	0.672
candidate.GTExv8.ALL.Adipose_Subcutaneous.chr1.analysis.joint_included.dat	MAGI3	-4.27	1.98e-05	-4.27	1	-4.27	1.98e-05
candidate.GTExv8.ALL.Adipose_Subcutaneous.chr1.analysis.joint_included.dat	AL390066.1	3.78	0.000154	3.78	1	3.78	0.000154
candidate.GTExv8.ALL.Adipose_Subcutaneous.chr12.analysis.joint_included.dat	RHNO1	-3.63	0.000285	-3.63	1	-3.63	0.000285
candidate.GTExv8.ALL.Adipose_Subcutaneous.chr19.analysis.joint_dropped.dat	FKRP	-3.61	0.000304					-0.508	0.613	-0.83	0.407
candidate.GTExv8.ALL.Adipose_Subcutaneous.chr19.analysis.joint_included.dat	PRKD2	-3.93	8.58e-05	-3.93	1	-3.93	8.58e-05
candidate.GTExv8.ALL.Adipose_Subcutaneous.chr6.analysis.joint_dropped.dat	FLOT1	9.05	1.37e-19					1.05	0.832	1.262	0.207
candidate.GTExv8.ALL.Adipose_Subcutaneous.chr6.analysis.joint_dropped.dat	VARS2	-6.54	5.97e-11					-13.118	0.554	-23.7	3.65e-124
candidate.GTExv8.ALL.Adipose_Subcutaneous.chr6.analysis.joint_dropped.dat	C2	5.05	4.53e-07					13.165
candidate.GTExv8.ALL.Adipose_Subcutaneous.chr6.analysis.joint_dropped.dat	HLA-DQB1	-16.47	5.83e-61					-10.823
candidate.GTExv8.ALL.Adipose_Subcutaneous.chr6.analysis.joint_dropped.dat	HLA-DRB1	-14.17	1.34e-45					-21.506
candidate.GTExv8.ALL.Adipose_Subcutaneous.chr6.analysis.joint_dropped.dat	ZKSCAN8	-3.88	0.000106					0.365	0.446	0.819	0.413
candidate.GTExv8.ALL.Adipose_Subcutaneous.chr6.analysis.joint_dropped.dat	DDX39B	-8.56	1.08e-17					-6.201
candidate.GTExv8.ALL.Adipose_Subcutaneous.chr6.analysis.joint_dropped.dat	TAP2	-5.09	3.61e-07					1.416	0.313	4.53	5.91e-06
candidate.GTExv8.ALL.Adipose_Subcutaneous.chr6.analysis.joint_dropped.dat	NOTCH4	-8.8	1.33e-18					14.359
candidate.GTExv8.ALL.Adipose_Subcutaneous.chr6.analysis.joint_dropped.dat	AGER	4.39	1.15e-05					9.269	0.5	18.549	8.27e-77
candidate.GTExv8.ALL.Adipose_Subcutaneous.chr6.analysis.joint_dropped.dat	PRRT1	4.38	1.2e-05					13.28
candidate.GTExv8.ALL.Adipose_Subcutaneous.chr6.analysis.joint_dropped.dat	NELFE	5.47	4.4e-08					-24.125
candidate.GTExv8.ALL.Adipose_Subcutaneous.chr6.analysis.joint_dropped.dat	EHMT2	-6.7	2.15e-11					9.363	0.662	14.138	2.21e-45
candidate.GTExv8.ALL.Adipose_Subcutaneous.chr6.analysis.joint_dropped.dat	LY6G5C	4.6	4.17e-06					-4.521	0.582	-7.762	8.34e-15
candidate.GTExv8.ALL.Adipose_Subcutaneous.chr6.analysis.joint_dropped.dat	APOM	-11.29	1.55e-29					9.359
candidate.GTExv8.ALL.Adipose_Subcutaneous.chr6.analysis.joint_dropped.dat	MICB	5.29	1.25e-07					-9.069	0.436	-20.779	6.74e-96
candidate.GTExv8.ALL.Adipose_Subcutaneous.chr6.analysis.joint_dropped.dat	POU5F1	3.82	0.000135					7.069	0.837	8.444	3.06e-17
candidate.GTExv8.ALL.Adipose_Subcutaneous.chr6.analysis.joint_dropped.dat	RNF39	-5.13	2.93e-07					-11.429	0.812	-14.073	5.6e-45
candidate.GTExv8.ALL.Adipose_Subcutaneous.chr6.analysis.joint_dropped.dat	ATF6B	6.44	1.23e-10					9.4	0.761	12.357	4.48e-35
candidate.GTExv8.ALL.Adipose_Subcutaneous.chr6.analysis.joint_dropped.dat	C4B	6.42	1.4e-10					-17.569
candidate.GTExv8.ALL.Adipose_Subcutaneous.chr6.analysis.joint_dropped.dat	AL671277.2	4.44	8.94e-06					20.765
candidate.GTExv8.ALL.Adipose_Subcutaneous.chr6.analysis.joint_dropped.dat	C4A	-10.05	9.63e-24					-17.225
candidate.GTExv8.ALL.Adipose_Subcutaneous.chr6.analysis.joint_dropped.dat	AL121944.1	-3.84	0.000125					3.353
candidate.GTExv8.ALL.Adipose_Subcutaneous.chr6.analysis.joint_included.dat	TAP1	-7.81	5.51e-15	-7.81	1	-7.81	5.51e-15
candidate.GTExv8.ALL.Adipose_Subcutaneous.chr6.analysis.joint_included.dat	HLA-DQA1	-18.39	1.55e-75	-21.89	1.15	-19.09	3.07e-81
candidate.GTExv8.ALL.Adipose_Subcutaneous.chr6.analysis.joint_included.dat	ZNF165	-3.99	6.73e-05	-3.99	1	-3.99	6.73e-05
candidate.GTExv8.ALL.Adipose_Subcutaneous.chr6.analysis.joint_included.dat	HLA-DRB5	-7.22	5.11e-13	5.9	1.3	4.53	5.91e-06
candidate.GTExv8.ALL.Adipose_Subcutaneous.chr6.analysis.joint_included.dat	HSD17B8	3.68	0.000235	3.68	1	3.68	0.000235
candidate.GTExv8.ALL.Adipose_Subcutaneous.chr6.analysis.joint_included.dat	HLA-DRA	4.04	5.45e-05	-6.57	1.33	-4.94	7.97e-07
candidate.GTExv8.ALL.Adipose_Subcutaneous.chr6.analysis.joint_included.dat	RNF5	-10.2	1.93e-24	22.05	2.04	10.8	3.49e-27
candidate.GTExv8.ALL.Adipose_Subcutaneous.chr6.analysis.joint_included.dat	SKIV2L	-6.17	6.87e-10	-36.51	2.17	-16.82	1.75e-63
candidate.GTExv8.ALL.Adipose_Subcutaneous.chr6.analysis.joint_included.dat	C6orf48	7.51	6.01e-14	7.51	1	7.51	6.01e-14
candidate.GTExv8.ALL.Adipose_Subcutaneous.chr6.analysis.joint_included.dat	MSH5	-9.67	4.2e-22	66.18	4.01	16.49	4.09e-61
candidate.GTExv8.ALL.Adipose_Subcutaneous.chr6.analysis.joint_included.dat	GPANK1	-7.25	4.03e-13	-65.14	3.74	-17.42	5.41e-68
candidate.GTExv8.ALL.Adipose_Subcutaneous.chr6.analysis.joint_included.dat	NFKBIL1	14.03	1.03e-44	54.74	2.89	18.94	5.04e-80
candidate.GTExv8.ALL.Adipose_Subcutaneous.chr6.analysis.joint_included.dat	MICA	3.79	0.000153	8.22	1.15	7.15	8.69e-13
candidate.GTExv8.ALL.Adipose_Subcutaneous.chr6.analysis.joint_included.dat	HCP5	-11.43	2.84e-30	-17.95	2.3	-7.82	5.44e-15
candidate.GTExv8.ALL.Adipose_Subcutaneous.chr6.analysis.joint_included.dat	CYP21A2	10.72	8.34e-27	-22.82	2.24	-10.2	1.91e-24
candidate.GTExv8.ALL.Adipose_Subcutaneous.chr6.analysis.joint_included.dat	HLA-DOB	6.85	7.54e-12	6.85	1	6.85	7.54e-12
candidate.GTExv8.ALL.Adipose_Subcutaneous.chr6.analysis.joint_included.dat	AL022393.1	-4.02	5.81e-05	-5.57	1.18	-4.74	2.15e-06
candidate.GTExv8.ALL.Adipose_Subcutaneous.chr7.analysis.joint_dropped.dat	TAF6	4.53	5.9e-06					-0.321	0.347	-0.924	0.355
candidate.GTExv8.ALL.Adipose_Subcutaneous.chr7.analysis.joint_dropped.dat	ZSCAN21	4.31	1.64e-05					-0.225	0.481	-0.467	0.64
candidate.GTExv8.ALL.Adipose_Subcutaneous.chr7.analysis.joint_included.dat	AP4M1	5.17	2.32e-07	5.17	1	5.17	2.32e-07
candidate.GTExv8.ALL.Adipose_Visceral_Omentum.chr1.analysis.joint_included.dat	PHTF1	-4.23	2.38e-05	-4.23	1	-4.23	2.38e-05
candidate.GTExv8.ALL.Adipose_Visceral_Omentum.chr1.analysis.joint_included.dat	AL390066.1	3.78	0.000154	3.78	1	3.78	0.000154
candidate.GTExv8.ALL.Adipose_Visceral_Omentum.chr12.analysis.joint_included.dat	RHNO1	-3.57	0.000356	-3.57	1	-3.57	0.000356
candidate.GTExv8.ALL.Adipose_Visceral_Omentum.chr5.analysis.joint_included.dat	NUDT12	3.6	0.000315	3.6	1	3.6	0.000315
candidate.GTExv8.ALL.Adipose_Visceral_Omentum.chr6.analysis.joint_dropped.dat	HLA-DQB1	-14.34	1.17e-46					0.512	0.27	1.896	0.0579
candidate.GTExv8.ALL.Adipose_Visceral_Omentum.chr6.analysis.joint_dropped.dat	HLA-DRB1	-11.74	8e-32					-1.362	0.603	-2.258	0.0239
candidate.GTExv8.ALL.Adipose_Visceral_Omentum.chr6.analysis.joint_dropped.dat	ZNF165	-4.49	7.29e-06					-1.324	0.899	-1.473	0.141
candidate.GTExv8.ALL.Adipose_Visceral_Omentum.chr6.analysis.joint_dropped.dat	HIST1H2BK	3.68	0.000231					1.779	0.957	1.859	0.063
candidate.GTExv8.ALL.Adipose_Visceral_Omentum.chr6.analysis.joint_dropped.dat	HLA-DRB5	-5.96	2.48e-09					5.791	0.64	9.055	1.36e-19
candidate.GTExv8.ALL.Adipose_Visceral_Omentum.chr6.analysis.joint_dropped.dat	NOTCH4	-11.7	1.29e-31					1.49	0.577	2.582	0.00982
candidate.GTExv8.ALL.Adipose_Visceral_Omentum.chr6.analysis.joint_dropped.dat	AGER	8.44	3.13e-17					2.347	0.919	2.555	0.0106
candidate.GTExv8.ALL.Adipose_Visceral_Omentum.chr6.analysis.joint_dropped.dat	PRRT1	4.06	4.85e-05					-6.46	0.73	-8.848	8.93e-19
candidate.GTExv8.ALL.Adipose_Visceral_Omentum.chr6.analysis.joint_dropped.dat	CYP21A1P	-4.75	2.06e-06					-5.889	0.327	-18.026	1.23e-72
candidate.GTExv8.ALL.Adipose_Visceral_Omentum.chr6.analysis.joint_dropped.dat	SKIV2L	-7.28	3.46e-13					-6.378	0.823	-7.751	9.11e-15
candidate.GTExv8.ALL.Adipose_Visceral_Omentum.chr6.analysis.joint_dropped.dat	HSPA1B	-7.09	1.29e-12					4.438	0.417	10.634	2.08e-26
candidate.GTExv8.ALL.Adipose_Visceral_Omentum.chr6.analysis.joint_dropped.dat	LY6G5C	3.79	0.000151					-3.622	0.785	-4.615	3.93e-06
candidate.GTExv8.ALL.Adipose_Visceral_Omentum.chr6.analysis.joint_dropped.dat	GPANK1	-10.34	4.43e-25					1.117	0.523	2.135	0.0328
candidate.GTExv8.ALL.Adipose_Visceral_Omentum.chr6.analysis.joint_dropped.dat	LST1	6.04	1.56e-09					8.935	0.793	11.268	1.89e-29
candidate.GTExv8.ALL.Adipose_Visceral_Omentum.chr6.analysis.joint_dropped.dat	MICB	5.43	5.72e-08					5.217	0.721	7.236	4.61e-13
candidate.GTExv8.ALL.Adipose_Visceral_Omentum.chr6.analysis.joint_dropped.dat	ZNF204P	4.4	1.07e-05					-0.582	0.936	-0.621	0.534
candidate.GTExv8.ALL.Adipose_Visceral_Omentum.chr6.analysis.joint_dropped.dat	ATF6B	8.69	3.54e-18					1.785	0.585	3.05	0.00229
candidate.GTExv8.ALL.Adipose_Visceral_Omentum.chr6.analysis.joint_dropped.dat	DDAH2	-4.18	2.85e-05					-3.525	0.408	-8.638	5.71e-18
candidate.GTExv8.ALL.Adipose_Visceral_Omentum.chr6.analysis.joint_dropped.dat	C4B	8.57	1.02e-17					5.733	0.555	10.335	4.89e-25
candidate.GTExv8.ALL.Adipose_Visceral_Omentum.chr6.analysis.joint_dropped.dat	AL671277.2	5.79	6.87e-09					-0.388	0.895	-0.434	0.664
candidate.GTExv8.ALL.Adipose_Visceral_Omentum.chr6.analysis.joint_dropped.dat	AL121944.1	-4.55	5.45e-06					0.847	0.915	0.926	0.355
candidate.GTExv8.ALL.Adipose_Visceral_Omentum.chr6.analysis.joint_included.dat	FLOT1	9.05	1.37e-19	8.18	1.25	6.56	5.26e-11
candidate.GTExv8.ALL.Adipose_Visceral_Omentum.chr6.analysis.joint_included.dat	HLA-DQA1	-15.43	1.02e-53	-15.43	1	-15.43	1.02e-53
candidate.GTExv8.ALL.Adipose_Visceral_Omentum.chr6.analysis.joint_included.dat	RING1	-3.91	9.15e-05	-3.91	1	-3.91	9.15e-05
candidate.GTExv8.ALL.Adipose_Visceral_Omentum.chr6.analysis.joint_included.dat	C6orf48	8.07	6.88e-16	16.04	1.47	10.94	7.57e-28
candidate.GTExv8.ALL.Adipose_Visceral_Omentum.chr6.analysis.joint_included.dat	CSNK2B	-8.72	2.71e-18	-8.72	1	-8.72	2.71e-18
candidate.GTExv8.ALL.Adipose_Visceral_Omentum.chr6.analysis.joint_included.dat	MICA	3.79	0.000153	3.79	1	3.79	0.000153
candidate.GTExv8.ALL.Adipose_Visceral_Omentum.chr6.analysis.joint_included.dat	CLIC1	-8.29	1.17e-16	-14.96	2.45	-6.11	1.02e-09
candidate.GTExv8.ALL.Adipose_Visceral_Omentum.chr6.analysis.joint_included.dat	HLA-DOB	5.75	8.75e-09	5.75	1	5.75	8.75e-09
candidate.GTExv8.ALL.Adipose_Visceral_Omentum.chr6.analysis.joint_included.dat	C4A	-11.52	1.06e-30	5.1	2.41	2.12	0.0343
candidate.GTExv8.ALL.Adipose_Visceral_Omentum.chr7.analysis.joint_dropped.dat	ZSCAN21	4.57	4.78e-06					0.185	0.559	0.331	0.741
candidate.GTExv8.ALL.Adipose_Visceral_Omentum.chr7.analysis.joint_dropped.dat	AP4M1	5.27	1.38e-07					0.033	0.147	0.225	0.822
candidate.GTExv8.ALL.Adipose_Visceral_Omentum.chr7.analysis.joint_included.dat	TAF6	5.29	1.21e-07	5.29	1	5.29	1.21e-07
candidate.GTExv8.ALL.Adrenal_Gland.chr1.analysis.joint_dropped.dat	DCLRE1B	-3.86	0.000115					-2.03	0.888	-2.29	0.0222
candidate.GTExv8.ALL.Adrenal_Gland.chr1.analysis.joint_included.dat	THAP3	3.73	0.000188	3.73	1	3.73	0.000188
candidate.GTExv8.ALL.Adrenal_Gland.chr1.analysis.joint_included.dat	PHTF1	-3.97	7.17e-05	-3.97	1	-3.97	7.17e-05
candidate.GTExv8.ALL.Adrenal_Gland.chr19.analysis.joint_included.dat	FKRP	-3.65	0.000267	-3.65	1	-3.65	0.000267
candidate.GTExv8.ALL.Adrenal_Gland.chr6.analysis.joint_dropped.dat	HLA-DQA1	-3.82	0.000131					4.186	0.68	6.158	7.39e-10
candidate.GTExv8.ALL.Adrenal_Gland.chr6.analysis.joint_dropped.dat	ZNF165	-4.75	2.08e-06					-2.414	0.957	-2.523	0.0116
candidate.GTExv8.ALL.Adrenal_Gland.chr6.analysis.joint_dropped.dat	RNF5	-5.56	2.66e-08					3.943	0.739	5.336	9.51e-08
candidate.GTExv8.ALL.Adrenal_Gland.chr6.analysis.joint_dropped.dat	PRRT1	4.95	7.41e-07					-2.289	0.715	-3.2	0.00137
candidate.GTExv8.ALL.Adrenal_Gland.chr6.analysis.joint_dropped.dat	SKIV2L	-3.75	0.000177					-5.301	0.838	-6.325	2.53e-10
candidate.GTExv8.ALL.Adrenal_Gland.chr6.analysis.joint_dropped.dat	NELFE	-4.58	4.75e-06					-6.25	0.944	-6.617	3.66e-11
candidate.GTExv8.ALL.Adrenal_Gland.chr6.analysis.joint_dropped.dat	APOM	-4.99	6.02e-07					0.246	0.828	0.298	0.766
candidate.GTExv8.ALL.Adrenal_Gland.chr6.analysis.joint_dropped.dat	ATF6B	5.17	2.29e-07					1.498	0.951	1.575	0.115
candidate.GTExv8.ALL.Adrenal_Gland.chr6.analysis.joint_dropped.dat	HLA-DOB	7.87	3.6e-15					0.209	0.465	0.449	0.653
candidate.GTExv8.ALL.Adrenal_Gland.chr6.analysis.joint_dropped.dat	C4A	-7.08	1.42e-12					0.325	0.842	0.386	0.7
candidate.GTExv8.ALL.Adrenal_Gland.chr6.analysis.joint_dropped.dat	AL121944.1	-4.53	5.82e-06					-2.22	0.957	-2.318	0.0204
candidate.GTExv8.ALL.Adrenal_Gland.chr6.analysis.joint_dropped.dat	AL662844.4	-3.62	0.000289					-0.146	0.956	-0.153	0.879
candidate.GTExv8.ALL.Adrenal_Gland.chr6.analysis.joint_dropped.dat	AL022393.1	-4.55	5.29e-06					-2.235	0.957	-2.335	0.0195
candidate.GTExv8.ALL.Adrenal_Gland.chr6.analysis.joint_included.dat	PPP1R18	-8.62	6.79e-18	-8.94	1.12	-8.02	1.1e-15
candidate.GTExv8.ALL.Adrenal_Gland.chr6.analysis.joint_included.dat	TAP1	-9.52	1.71e-21	-3.86	1.19	-3.23	0.00122
candidate.GTExv8.ALL.Adrenal_Gland.chr6.analysis.joint_included.dat	HLA-DQB1	-14.63	1.8e-48	-15.53	1.31	-11.89	1.4e-32
candidate.GTExv8.ALL.Adrenal_Gland.chr6.analysis.joint_included.dat	HLA-DRB5	-5.5	3.83e-08	7.25	1.27	5.72	1.06e-08
candidate.GTExv8.ALL.Adrenal_Gland.chr6.analysis.joint_included.dat	HSD17B8	5.05	4.44e-07	5.05	1	5.05	4.44e-07
candidate.GTExv8.ALL.Adrenal_Gland.chr6.analysis.joint_included.dat	TAP2	-12.45	1.37e-35	-10.34	1.19	-8.65	5.08e-18
candidate.GTExv8.ALL.Adrenal_Gland.chr6.analysis.joint_included.dat	AGER	9.37	7.02e-21	5.57	1.26	4.44	9.05e-06
candidate.GTExv8.ALL.Adrenal_Gland.chr6.analysis.joint_included.dat	C6orf48	6.47	1.01e-10	6.47	1	6.47	1.01e-10
candidate.GTExv8.ALL.Adrenal_Gland.chr6.analysis.joint_included.dat	LST1	5.09	3.5e-07	5.09	1	5.09	3.5e-07
candidate.GTExv8.ALL.Adrenal_Gland.chr6.analysis.joint_included.dat	MICB	8.01	1.12e-15	5.27	1.06	4.99	6.1e-07
candidate.GTExv8.ALL.Adrenal_Gland.chr6.analysis.joint_included.dat	MICA	3.87	0.000107	5.36	1.05	5.08	3.77e-07
candidate.GTExv8.ALL.Adrenal_Gland.chr6.analysis.joint_included.dat	AL671277.2	4.81	1.49e-06	4.81	1	4.81	1.49e-06
candidate.GTExv8.ALL.Adrenal_Gland.chr7.analysis.joint_dropped.dat	ZSCAN21	4.87	1.1e-06					0.0423	0.383	0.11	0.912
candidate.GTExv8.ALL.Adrenal_Gland.chr7.analysis.joint_dropped.dat	AP4M1	4.39	1.14e-05					-0.5014	0.355	-1.41	0.158
candidate.GTExv8.ALL.Adrenal_Gland.chr7.analysis.joint_included.dat	TAF6	5.23	1.69e-07	5.23	1	5.23	1.69e-07
candidate.GTExv8.ALL.Artery_Aorta.chr19.analysis.joint_included.dat	FKRP	-3.84	0.000122	-3.84	1	-3.84	0.000122
candidate.GTExv8.ALL.Artery_Aorta.chr5.analysis.joint_included.dat	NUDT12	4.15	3.35e-05	4.15	1	4.15	3.35e-05
candidate.GTExv8.ALL.Artery_Aorta.chr6.analysis.joint_dropped.dat	VARS2	-5.84	5.36e-09					-1.12	0.765	-1.464	0.143
candidate.GTExv8.ALL.Artery_Aorta.chr6.analysis.joint_dropped.dat	PPP1R18	-9.16	5.27e-20					20.669
candidate.GTExv8.ALL.Artery_Aorta.chr6.analysis.joint_dropped.dat	HLA-DRB1	-5.89	3.81e-09					3.917
candidate.GTExv8.ALL.Artery_Aorta.chr6.analysis.joint_dropped.dat	HLA-DRB5	-6.72	1.79e-11					0.413	0.745	0.554	0.58
candidate.GTExv8.ALL.Artery_Aorta.chr6.analysis.joint_dropped.dat	HSD17B8	4.71	2.52e-06					-1.284	0.908	-1.413	0.158
candidate.GTExv8.ALL.Artery_Aorta.chr6.analysis.joint_dropped.dat	AGER	7.29	3.1e-13					-6.414	0.405	-15.84	1.64e-56
candidate.GTExv8.ALL.Artery_Aorta.chr6.analysis.joint_dropped.dat	NELFE	7.18	7.17e-13					-3.991	0.174	-22.965	1.04e-116
candidate.GTExv8.ALL.Artery_Aorta.chr6.analysis.joint_dropped.dat	MSH5	-9.08	1.05e-19					9.532
candidate.GTExv8.ALL.Artery_Aorta.chr6.analysis.joint_dropped.dat	GPANK1	-4.7	2.66e-06					-2.679	0.872	-3.072	0.00213
candidate.GTExv8.ALL.Artery_Aorta.chr6.analysis.joint_dropped.dat	MICB	6.53	6.64e-11					2.454	0.564	4.351	1.36e-05
candidate.GTExv8.ALL.Artery_Aorta.chr6.analysis.joint_dropped.dat	MICA	5.6	2.11e-08					0.128	0.817	0.157	0.875
candidate.GTExv8.ALL.Artery_Aorta.chr6.analysis.joint_dropped.dat	RNF39	-4.46	8.36e-06					2.34	0.362	6.47	9.8e-11
candidate.GTExv8.ALL.Artery_Aorta.chr6.analysis.joint_dropped.dat	C4B	5.44	5.31e-08					-18.647
candidate.GTExv8.ALL.Artery_Aorta.chr6.analysis.joint_dropped.dat	HLA-DOB	8.37	5.62e-17					2.02	0.896	2.253	0.0242
candidate.GTExv8.ALL.Artery_Aorta.chr6.analysis.joint_dropped.dat	C4A	-11.01	3.38e-28					22.431
candidate.GTExv8.ALL.Artery_Aorta.chr6.analysis.joint_dropped.dat	AL022393.1	-4.59	4.34e-06					-0.178	0.519	-0.342	0.732
candidate.GTExv8.ALL.Artery_Aorta.chr6.analysis.joint_included.dat	FLOT1	9.05	1.37e-19	13.24	1.39	9.5	2.09e-21
candidate.GTExv8.ALL.Artery_Aorta.chr6.analysis.joint_included.dat	TAP1	-9.21	3.29e-20	-9.21	1	-9.21	3.29e-20
candidate.GTExv8.ALL.Artery_Aorta.chr6.analysis.joint_included.dat	HLA-DQB1	-13.13	2.17e-39	62	5.09	12.19	3.58e-34
candidate.GTExv8.ALL.Artery_Aorta.chr6.analysis.joint_included.dat	HLA-DQA1	-13.8	2.38e-43	-63.92	4.23	-15.11	1.49e-51
candidate.GTExv8.ALL.Artery_Aorta.chr6.analysis.joint_included.dat	ZNF165	-5.99	2.04e-09	11.31	1.74	6.49	8.41e-11
candidate.GTExv8.ALL.Artery_Aorta.chr6.analysis.joint_included.dat	NOTCH4	-10.7	1.01e-26	-27.04	2.41	-11.22	3.31e-29
candidate.GTExv8.ALL.Artery_Aorta.chr6.analysis.joint_included.dat	SKIV2L	-7.94	2.02e-15	-21.53	1.41	-15.24	1.92e-52
candidate.GTExv8.ALL.Artery_Aorta.chr6.analysis.joint_included.dat	C6orf48	5.7	1.17e-08	5.7	1	5.7	1.17e-08
candidate.GTExv8.ALL.Artery_Aorta.chr6.analysis.joint_included.dat	ZNF204P	4.79	1.65e-06	9.77	1.26	7.75	8.91e-15
candidate.GTExv8.ALL.Artery_Aorta.chr6.analysis.joint_included.dat	HCP5	-10.32	5.81e-25	38.97	2.81	13.86	1.16e-43
candidate.GTExv8.ALL.Artery_Aorta.chr6.analysis.joint_included.dat	ATF6B	8.64	5.49e-18	-17.11	2.07	-8.27	1.34e-16
candidate.GTExv8.ALL.Artery_Aorta.chr6.analysis.joint_included.dat	HLA-DPA1	14.33	1.37e-46	14.33	1	14.33	1.37e-46
candidate.GTExv8.ALL.Artery_Aorta.chr6.analysis.joint_included.dat	CYP21A2	12.02	2.77e-33	55.69	4.42	12.61	1.98e-36
candidate.GTExv8.ALL.Artery_Aorta.chr6.analysis.joint_included.dat	AL671277.2	5.78	7.62e-09	-6.4	1.36	-4.7	2.55e-06
candidate.GTExv8.ALL.Artery_Aorta.chr7.analysis.joint_dropped.dat	TAF6	3.93	8.57e-05					-0.00904	0.641	-0.0141	0.989
candidate.GTExv8.ALL.Artery_Aorta.chr7.analysis.joint_included.dat	AP4M1	5.13	2.91e-07	5.13	1	5.13	2.91e-07
candidate.GTExv8.ALL.Artery_Coronary.chr1.analysis.joint_included.dat	THAP3	3.52	0.000429	3.52	1	3.52	0.000429
candidate.GTExv8.ALL.Artery_Coronary.chr1.analysis.joint_included.dat	DCLRE1B	-4.22	2.47e-05	-4.22	1	-4.22	2.47e-05
candidate.GTExv8.ALL.Artery_Coronary.chr12.analysis.joint_included.dat	RHNO1	-3.58	0.000345	-3.58	1	-3.58	0.000345
candidate.GTExv8.ALL.Artery_Coronary.chr19.analysis.joint_dropped.dat	FKRP	-3.5	0.000465					-1.22	0.785	-1.55	0.122
candidate.GTExv8.ALL.Artery_Coronary.chr19.analysis.joint_included.dat	PRKD2	-3.69	0.000226	-3.69	1	-3.69	0.000226
candidate.GTExv8.ALL.Artery_Coronary.chr5.analysis.joint_included.dat	NUDT12	3.68	0.000229	3.68	1	3.68	0.000229
candidate.GTExv8.ALL.Artery_Coronary.chr6.analysis.joint_dropped.dat	VARS2	-3.63	0.00028					-5.071	0.741	-6.841	7.85e-12
candidate.GTExv8.ALL.Artery_Coronary.chr6.analysis.joint_dropped.dat	HLA-DRB5	-6.84	8.16e-12					-0.155	0.67	-0.232	0.817
candidate.GTExv8.ALL.Artery_Coronary.chr6.analysis.joint_dropped.dat	POU5F1	3.77	0.000161					-0.558	0.805	-0.694	0.488
candidate.GTExv8.ALL.Artery_Coronary.chr6.analysis.joint_dropped.dat	LTA	-6.11	1e-09					-0.31	0.831	-0.373	0.709
candidate.GTExv8.ALL.Artery_Coronary.chr6.analysis.joint_included.dat	HLA-DQB1	-13.51	1.4e-41	7.219	2.29	3.147	0.00165
candidate.GTExv8.ALL.Artery_Coronary.chr6.analysis.joint_included.dat	HLA-DRB1	-12.2	2.94e-34	-10.085	2.16	-4.67	3.01e-06
candidate.GTExv8.ALL.Artery_Coronary.chr6.analysis.joint_included.dat	HLA-DQA1	-15.56	1.44e-54	-7.84	2.65	-2.958	0.00309
candidate.GTExv8.ALL.Artery_Coronary.chr6.analysis.joint_included.dat	HSD17B8	6.75	1.52e-11	6.746	1	6.746	1.52e-11
candidate.GTExv8.ALL.Artery_Coronary.chr6.analysis.joint_included.dat	SKIV2L	-6.03	1.62e-09	-22.048	2.06	-10.704	9.8e-27
candidate.GTExv8.ALL.Artery_Coronary.chr6.analysis.joint_included.dat	MICB	6.93	4.14e-12	25.375	2.94	8.621	6.66e-18
candidate.GTExv8.ALL.Artery_Coronary.chr6.analysis.joint_included.dat	MICA	6.29	3.16e-10	0.516	1.2	0.429	0.668
candidate.GTExv8.ALL.Artery_Coronary.chr6.analysis.joint_included.dat	ZNF204P	4.53	5.86e-06	0.252	1.23	0.205	0.838
candidate.GTExv8.ALL.Artery_Coronary.chr6.analysis.joint_included.dat	C4B	4.49	6.99e-06	4.494	1	4.494	6.99e-06
candidate.GTExv8.ALL.Artery_Coronary.chr6.analysis.joint_included.dat	CYP21A2	5.05	4.53e-07	39.097	4.4	8.894	5.9e-19
candidate.GTExv8.ALL.Artery_Coronary.chr6.analysis.joint_included.dat	HLA-B	3.68	0.000232	-26.714	2.83	-9.431	4.05e-21
candidate.GTExv8.ALL.Artery_Coronary.chr6.analysis.joint_included.dat	AL671277.2	4.46	8.36e-06	10.054	1.35	7.427	1.11e-13
candidate.GTExv8.ALL.Artery_Coronary.chr6.analysis.joint_included.dat	HLA-DOB	4.83	1.4e-06	4.826	1	4.826	1.4e-06
candidate.GTExv8.ALL.Artery_Coronary.chr6.analysis.joint_included.dat	C4A	-6.3	2.92e-10	34.026	4.43	7.676	1.64e-14
candidate.GTExv8.ALL.Artery_Coronary.chr6.analysis.joint_included.dat	AL662844.4	-3.61	0.000311	-17.001	1.85	-9.191	3.9e-20
candidate.GTExv8.ALL.Artery_Coronary.chr6.analysis.joint_included.dat	AL022393.1	-4.71	2.49e-06	-9.022	1.51	-5.979	2.24e-09
candidate.GTExv8.ALL.Artery_Coronary.chr7.analysis.joint_dropped.dat	ZSCAN21	4.36	1.31e-05					0.139	0.588	0.237	0.813
candidate.GTExv8.ALL.Artery_Coronary.chr7.analysis.joint_included.dat	AP4M1	5.22	1.83e-07	5.22	1	5.22	1.83e-07
candidate.GTExv8.ALL.Artery_Tibial.chr1.analysis.joint_dropped.dat	DCLRE1B	-3.91	9.15e-05					-0.0256	0.417	-0.0613	0.951
candidate.GTExv8.ALL.Artery_Tibial.chr1.analysis.joint_included.dat	PHTF1	-4.28	1.89e-05	-4.28	1	-4.28	1.89e-05
candidate.GTExv8.ALL.Artery_Tibial.chr5.analysis.joint_included.dat	NUDT12	4.19	2.79e-05	4.19	1	4.19	2.79e-05
candidate.GTExv8.ALL.Artery_Tibial.chr6.analysis.joint_dropped.dat	FLOT1	5.07	3.94e-07					-3.798
candidate.GTExv8.ALL.Artery_Tibial.chr6.analysis.joint_dropped.dat	HLA-DRB5	-8.57	1.05e-17					8.689
candidate.GTExv8.ALL.Artery_Tibial.chr6.analysis.joint_dropped.dat	HSD17B8	4.61	3.96e-06					-2.104	0.904	-2.33	0.0199
candidate.GTExv8.ALL.Artery_Tibial.chr6.analysis.joint_dropped.dat	TAP2	-5.97	2.34e-09					-11.154	0.471	-23.69	4.41e-124
candidate.GTExv8.ALL.Artery_Tibial.chr6.analysis.joint_dropped.dat	NELFE	6.05	1.42e-09					-1.043	0.453	-2.3	0.0214
candidate.GTExv8.ALL.Artery_Tibial.chr6.analysis.joint_dropped.dat	MSH5	-9.57	1.08e-21					-0.388	0.446	-0.87	0.385
candidate.GTExv8.ALL.Artery_Tibial.chr6.analysis.joint_dropped.dat	LST1	10.75	6e-27					-21.589
candidate.GTExv8.ALL.Artery_Tibial.chr6.analysis.joint_dropped.dat	MICB	7.08	1.39e-12					-6.422
candidate.GTExv8.ALL.Artery_Tibial.chr6.analysis.joint_dropped.dat	HCP5	-10.07	7.48e-24					15.316
candidate.GTExv8.ALL.Artery_Tibial.chr6.analysis.joint_dropped.dat	CYP21A2	11.68	1.7e-31					-18.336
candidate.GTExv8.ALL.Artery_Tibial.chr6.analysis.joint_dropped.dat	AL671277.2	5.37	7.77e-08					10.223	0.244	41.91	0
candidate.GTExv8.ALL.Artery_Tibial.chr6.analysis.joint_dropped.dat	HLA-DOB	8.02	1.05e-15					44.032
candidate.GTExv8.ALL.Artery_Tibial.chr6.analysis.joint_dropped.dat	C4A	-11	3.64e-28					16.029
candidate.GTExv8.ALL.Artery_Tibial.chr6.analysis.joint_dropped.dat	AL662844.4	-4	6.45e-05					13.947	0.379	36.78	4.36e-296
candidate.GTExv8.ALL.Artery_Tibial.chr6.analysis.joint_included.dat	VARS2	-7.82	5.23e-15	-17.75	1.44	-12.348	5.01e-35
candidate.GTExv8.ALL.Artery_Tibial.chr6.analysis.joint_included.dat	PPP1R18	-9.34	9.22e-21	-18.586	2.73	-6.805	1.01e-11
candidate.GTExv8.ALL.Artery_Tibial.chr6.analysis.joint_included.dat	TAP1	-11.97	4.82e-33	-37.248	1.9	-19.621	1.03e-85
candidate.GTExv8.ALL.Artery_Tibial.chr6.analysis.joint_included.dat	HLA-DQB1	-15.06	3.03e-51	-87.206	4.86	-17.949	4.85e-72
candidate.GTExv8.ALL.Artery_Tibial.chr6.analysis.joint_included.dat	HLA-DRB1	-15.4	1.52e-53	-45.946	2.8	-16.439	1.01e-60
candidate.GTExv8.ALL.Artery_Tibial.chr6.analysis.joint_included.dat	HLA-DQA1	-17.7	4.04e-70	97.56	6.23	15.662	2.76e-55
candidate.GTExv8.ALL.Artery_Tibial.chr6.analysis.joint_included.dat	ZNF165	-4.21	2.53e-05	-4.971	1.5	-3.308	0.000941
candidate.GTExv8.ALL.Artery_Tibial.chr6.analysis.joint_included.dat	ZKSCAN8	-4.38	1.18e-05	-28.238	2.73	-10.337	4.81e-25
candidate.GTExv8.ALL.Artery_Tibial.chr6.analysis.joint_included.dat	DDX39B	-10.5	8.8e-26	-5.87	1.15	-5.12	3.05e-07
candidate.GTExv8.ALL.Artery_Tibial.chr6.analysis.joint_included.dat	HLA-DMA	11.84	2.42e-32	27.659	1.76	15.696	1.6e-55
candidate.GTExv8.ALL.Artery_Tibial.chr6.analysis.joint_included.dat	NOTCH4	-9.24	2.49e-20	-24.917	2.12	-11.734	8.54e-32
candidate.GTExv8.ALL.Artery_Tibial.chr6.analysis.joint_included.dat	AGER	5.9	3.55e-09	-0.547	1.84	-0.298	0.766
candidate.GTExv8.ALL.Artery_Tibial.chr6.analysis.joint_included.dat	RNF5	-10.21	1.75e-24	62.376	3.32	18.762	1.55e-78
candidate.GTExv8.ALL.Artery_Tibial.chr6.analysis.joint_included.dat	SKIV2L	-7.19	6.66e-13	-5.626	1.55	-3.64	0.000273
candidate.GTExv8.ALL.Artery_Tibial.chr6.analysis.joint_included.dat	C6orf48	7.31	2.72e-13	7.308	1	7.308	2.72e-13
candidate.GTExv8.ALL.Artery_Tibial.chr6.analysis.joint_included.dat	ABHD16A	8.98	2.81e-19	27.639	1.61	17.129	8.96e-66
candidate.GTExv8.ALL.Artery_Tibial.chr6.analysis.joint_included.dat	GPANK1	-8.63	6.34e-18	-12.18	1.44	-8.486	2.13e-17
candidate.GTExv8.ALL.Artery_Tibial.chr6.analysis.joint_included.dat	MICA	4.25	2.15e-05	4.248	1	4.248	2.15e-05
candidate.GTExv8.ALL.Artery_Tibial.chr6.analysis.joint_included.dat	RNF39	-4.39	1.12e-05	-4.393	1	-4.393	1.12e-05
candidate.GTExv8.ALL.Artery_Tibial.chr6.analysis.joint_included.dat	ATF6B	7.78	7.26e-15	-20.371	1.87	-10.919	9.33e-28
candidate.GTExv8.ALL.Artery_Tibial.chr6.analysis.joint_included.dat	AL022393.1	-4.57	4.77e-06	35.301	3.2	11.041	2.41e-28
candidate.GTExv8.ALL.Artery_Tibial.chr7.analysis.joint_dropped.dat	TAF6	3.97	7.11e-05					-0.705	0.448	-1.575	0.115
candidate.GTExv8.ALL.Artery_Tibial.chr7.analysis.joint_dropped.dat	ZSCAN21	4.03	5.59e-05					0.648	0.763	0.849	0.396
candidate.GTExv8.ALL.Artery_Tibial.chr7.analysis.joint_included.dat	AP4M1	5.23	1.69e-07	5.23	1	5.23	1.69e-07
candidate.GTExv8.ALL.Brain_Amygdala.chr6.analysis.joint_dropped.dat	HLA-DQA1	-14.64	1.52e-48					-6.69
candidate.GTExv8.ALL.Brain_Amygdala.chr6.analysis.joint_dropped.dat	ZKSCAN8	-4.61	4.08e-06					-3.07	0.559	-5.49	3.97e-08
candidate.GTExv8.ALL.Brain_Amygdala.chr6.analysis.joint_dropped.dat	SKIV2L	-6.03	1.62e-09					-9.92	0.716	-13.85	1.32e-43
candidate.GTExv8.ALL.Brain_Amygdala.chr6.analysis.joint_dropped.dat	MICB	9.78	1.38e-22					-2.38
candidate.GTExv8.ALL.Brain_Amygdala.chr6.analysis.joint_dropped.dat	CYP21A2	4.95	7.36e-07					-4.17
candidate.GTExv8.ALL.Brain_Amygdala.chr6.analysis.joint_included.dat	ZNF184	5.35	8.88e-08	1.9	1.26	1.5	0.133
candidate.GTExv8.ALL.Brain_Amygdala.chr6.analysis.joint_included.dat	HLA-DQB1	-14.74	3.44e-49	-29.55	3.19	-9.26	2.09e-20
candidate.GTExv8.ALL.Brain_Amygdala.chr6.analysis.joint_included.dat	HLA-DRB1	-13.34	1.27e-40	36.17	5.35	6.76	1.34e-11
candidate.GTExv8.ALL.Brain_Amygdala.chr6.analysis.joint_included.dat	HLA-DRB5	-9.14	6.27e-20	-27.75	2.71	-10.22	1.57e-24
candidate.GTExv8.ALL.Brain_Amygdala.chr6.analysis.joint_included.dat	CYP21A1P	-6.83	8.3e-12	15.21	3.78	4.03	5.63e-05
candidate.GTExv8.ALL.Brain_Amygdala.chr6.analysis.joint_included.dat	MICA	3.79	0.000151	6.99	1.19	5.85	5.02e-09
candidate.GTExv8.ALL.Brain_Amygdala.chr6.analysis.joint_included.dat	POU5F1	5.16	2.43e-07	-8.85	1.81	-4.89	1.02e-06
candidate.GTExv8.ALL.Brain_Amygdala.chr6.analysis.joint_included.dat	GTF2H4	-7.48	7.66e-14	-21.11	2.33	-9.06	1.27e-19
candidate.GTExv8.ALL.Brain_Amygdala.chr6.analysis.joint_included.dat	HLA-DOB	9.68	3.56e-22	22.91	1.64	14.01	1.36e-44
candidate.GTExv8.ALL.Brain_Amygdala.chr6.analysis.joint_included.dat	C4A	-10.21	1.74e-24	-12.72	2.84	-4.49	7.22e-06
candidate.GTExv8.ALL.Brain_Amygdala.chr7.analysis.joint_included.dat	ZSCAN21	3.77	0.000164	3.77	1	3.77	0.000164
candidate.GTExv8.ALL.Brain_Anterior_cingulate_cortex_BA24.chr6.analysis.joint_dropped.dat	ZKSCAN8	-5.1	3.37e-07					-4.36	0.501	-8.705	3.17e-18
candidate.GTExv8.ALL.Brain_Anterior_cingulate_cortex_BA24.chr6.analysis.joint_dropped.dat	HLA-DRB5	-9.94	2.73e-23					-1.356
candidate.GTExv8.ALL.Brain_Anterior_cingulate_cortex_BA24.chr6.analysis.joint_dropped.dat	DDX39B	4.95	7.36e-07					-1.555
candidate.GTExv8.ALL.Brain_Anterior_cingulate_cortex_BA24.chr6.analysis.joint_dropped.dat	NELFE	4.63	3.69e-06					0.462	0.784	0.589	0.556
candidate.GTExv8.ALL.Brain_Anterior_cingulate_cortex_BA24.chr6.analysis.joint_dropped.dat	ATF6B	4.38	1.2e-05					-5.43
candidate.GTExv8.ALL.Brain_Anterior_cingulate_cortex_BA24.chr6.analysis.joint_dropped.dat	AL671277.2	3.56	0.000377					5.719	0.787	7.263	3.79e-13
candidate.GTExv8.ALL.Brain_Anterior_cingulate_cortex_BA24.chr6.analysis.joint_included.dat	HLA-DQB1	-16.33	6.28e-60	-15.833	1.75	-9.05	1.38e-19
candidate.GTExv8.ALL.Brain_Anterior_cingulate_cortex_BA24.chr6.analysis.joint_included.dat	HLA-DRB1	-16.87	6.9e-64	0.435	2.18	0.2	0.842
candidate.GTExv8.ALL.Brain_Anterior_cingulate_cortex_BA24.chr6.analysis.joint_included.dat	HLA-DQA1	-15.48	4.45e-54	-6.381	1.79	-3.56	0.000377
candidate.GTExv8.ALL.Brain_Anterior_cingulate_cortex_BA24.chr6.analysis.joint_included.dat	SKIV2L	-6.72	1.88e-11	-6.715	1	-6.72	1.88e-11
candidate.GTExv8.ALL.Brain_Anterior_cingulate_cortex_BA24.chr6.analysis.joint_included.dat	MICB	7.4	1.33e-13	11.216	1.77	6.35	2.14e-10
candidate.GTExv8.ALL.Brain_Anterior_cingulate_cortex_BA24.chr6.analysis.joint_included.dat	MICA	8.18	2.95e-16	9.215	1.08	8.54	1.32e-17
candidate.GTExv8.ALL.Brain_Anterior_cingulate_cortex_BA24.chr6.analysis.joint_included.dat	CYP21A2	9.51	1.82e-21	15.975	1.91	8.34	7.21e-17
candidate.GTExv8.ALL.Brain_Anterior_cingulate_cortex_BA24.chr6.analysis.joint_included.dat	HLA-DOB	7.84	4.44e-15	7.842	1	7.84	4.44e-15
candidate.GTExv8.ALL.Brain_Anterior_cingulate_cortex_BA24.chr6.analysis.joint_included.dat	C4A	-10.21	1.74e-24	15.941	2.82	5.66	1.49e-08
candidate.GTExv8.ALL.Brain_Anterior_cingulate_cortex_BA24.chr6.analysis.joint_included.dat	AL022393.1	-4.4	1.1e-05	-8.154	1.2	-6.79	1.09e-11
candidate.GTExv8.ALL.Brain_Anterior_cingulate_cortex_BA24.chr7.analysis.joint_included.dat	ZSCAN21	4.27	1.93e-05	4.27	1	4.27	1.93e-05
candidate.GTExv8.ALL.Brain_Caudate_basal_ganglia.chr1.analysis.joint_included.dat	PHTF1	-4.24	2.27e-05	-4.24	1	-4.24	2.27e-05
candidate.GTExv8.ALL.Brain_Caudate_basal_ganglia.chr6.analysis.joint_dropped.dat	HLA-DRB1	-10.02	1.31e-23					0.515	0.496	1.038	0.299
candidate.GTExv8.ALL.Brain_Caudate_basal_ganglia.chr6.analysis.joint_dropped.dat	ZKSCAN8	-4.58	4.66e-06					-0.711	0.725	-0.981	0.327
candidate.GTExv8.ALL.Brain_Caudate_basal_ganglia.chr6.analysis.joint_dropped.dat	HLA-DRB5	-5.51	3.69e-08					-0.892	0.618	-1.442	0.149
candidate.GTExv8.ALL.Brain_Caudate_basal_ganglia.chr6.analysis.joint_dropped.dat	CYP21A1P	-3.76	0.000173					2.71	0.361	7.497	6.51e-14
candidate.GTExv8.ALL.Brain_Caudate_basal_ganglia.chr6.analysis.joint_dropped.dat	POU5F1	6.18	6.46e-10					9.171	0.929	9.869	5.69e-23
candidate.GTExv8.ALL.Brain_Caudate_basal_ganglia.chr6.analysis.joint_dropped.dat	HLA-DPA1	-3.8	0.000147					-1.647	0.868	-1.898	0.0577
candidate.GTExv8.ALL.Brain_Caudate_basal_ganglia.chr6.analysis.joint_dropped.dat	AL671277.2	4.46	8.36e-06					-0.342	0.683	-0.501	0.617
candidate.GTExv8.ALL.Brain_Caudate_basal_ganglia.chr6.analysis.joint_included.dat	FLOT1	9.05	1.37e-19	11.22	1.38	8.1	5.45e-16
candidate.GTExv8.ALL.Brain_Caudate_basal_ganglia.chr6.analysis.joint_included.dat	HLA-DQB1	-15.57	1.24e-54	-8.89	2.83	-3.14	0.0017
candidate.GTExv8.ALL.Brain_Caudate_basal_ganglia.chr6.analysis.joint_included.dat	HLA-DQA1	-15.39	1.96e-53	-7.97	2.62	-3.04	0.0024
candidate.GTExv8.ALL.Brain_Caudate_basal_ganglia.chr6.analysis.joint_included.dat	SKIV2L	-7.31	2.74e-13	-3.86	1.21	-3.2	0.00139
candidate.GTExv8.ALL.Brain_Caudate_basal_ganglia.chr6.analysis.joint_included.dat	MICB	9.83	8.32e-23	13.57	1.36	9.97	2.14e-23
candidate.GTExv8.ALL.Brain_Caudate_basal_ganglia.chr6.analysis.joint_included.dat	MICA	7.73	1.1e-14	7.73	1	7.73	1.1e-14
candidate.GTExv8.ALL.Brain_Caudate_basal_ganglia.chr6.analysis.joint_included.dat	RNF39	-6.34	2.37e-10	-6.34	1	-6.34	2.37e-10
candidate.GTExv8.ALL.Brain_Caudate_basal_ganglia.chr6.analysis.joint_included.dat	ATF6B	-3.64	0.000272	-6.32	1.26	-5	5.73e-07
candidate.GTExv8.ALL.Brain_Caudate_basal_ganglia.chr6.analysis.joint_included.dat	CYP21A2	6.67	2.54e-11	4.65	1.19	3.9	9.58e-05
candidate.GTExv8.ALL.Brain_Caudate_basal_ganglia.chr6.analysis.joint_included.dat	HLA-DOB	9.29	1.57e-20	9.29	1	9.29	1.57e-20
candidate.GTExv8.ALL.Brain_Caudate_basal_ganglia.chr6.analysis.joint_included.dat	C4A	-11.91	1.09e-32	7.57	1.87	4.05	5.18e-05
candidate.GTExv8.ALL.Brain_Caudate_basal_ganglia.chr6.analysis.joint_included.dat	AL022393.1	-3.9	9.78e-05	-5.79	1.1	-5.25	1.56e-07
candidate.GTExv8.ALL.Brain_Caudate_basal_ganglia.chr7.analysis.joint_included.dat	ZSCAN21	4.92	8.66e-07	4.92	1	4.92	8.66e-07
candidate.GTExv8.ALL.Brain_Cerebellar_Hemisphere.chr1.analysis.joint_included.dat	PHTF1	-4.44	8.99e-06	-4.44	1	-4.44	8.99e-06
candidate.GTExv8.ALL.Brain_Cerebellar_Hemisphere.chr6.analysis.joint_dropped.dat	FLOT1	7.64	2.19e-14					1.271	0.755	1.684	0.0922
candidate.GTExv8.ALL.Brain_Cerebellar_Hemisphere.chr6.analysis.joint_dropped.dat	VARS2	-4.18	2.86e-05					-8.854	0.471	-18.787	9.61e-79
candidate.GTExv8.ALL.Brain_Cerebellar_Hemisphere.chr6.analysis.joint_dropped.dat	SKIV2L	-6.03	1.62e-09					-9.655	0.546	-17.675	6.53e-70
candidate.GTExv8.ALL.Brain_Cerebellar_Hemisphere.chr6.analysis.joint_dropped.dat	C4B	10.28	9.04e-25					-0.466	0.659	-0.708	0.479
candidate.GTExv8.ALL.Brain_Cerebellar_Hemisphere.chr6.analysis.joint_dropped.dat	HLA-B	3.66	0.000248					-0.961	0.862	-1.115	0.265
candidate.GTExv8.ALL.Brain_Cerebellar_Hemisphere.chr6.analysis.joint_dropped.dat	C4A	-8.13	4.22e-16					-1.231	0.487	-2.528	0.0115
candidate.GTExv8.ALL.Brain_Cerebellar_Hemisphere.chr6.analysis.joint_included.dat	ZSCAN9	5.75	8.92e-09	-9.13	2.31	-3.96	7.58e-05
candidate.GTExv8.ALL.Brain_Cerebellar_Hemisphere.chr6.analysis.joint_included.dat	TAP1	-11.11	1.18e-28	-11.11	1	-11.11	1.18e-28
candidate.GTExv8.ALL.Brain_Cerebellar_Hemisphere.chr6.analysis.joint_included.dat	TNXB	6.09	1.1e-09	11.76	1.18	9.99	1.69e-23
candidate.GTExv8.ALL.Brain_Cerebellar_Hemisphere.chr6.analysis.joint_included.dat	HLA-DQB1	-15.3	7.29e-53	-8.51	2.33	-3.65	0.000262
candidate.GTExv8.ALL.Brain_Cerebellar_Hemisphere.chr6.analysis.joint_included.dat	HLA-DRB1	-14.75	3.3e-49	-19.95	2.19	-9.13	7.05e-20
candidate.GTExv8.ALL.Brain_Cerebellar_Hemisphere.chr6.analysis.joint_included.dat	ZKSCAN8	-4.46	8.28e-06	-17.15	2.27	-7.57	3.8e-14
candidate.GTExv8.ALL.Brain_Cerebellar_Hemisphere.chr6.analysis.joint_included.dat	HLA-DMA	5.66	1.54e-08	9.16	1.25	7.31	2.72e-13
candidate.GTExv8.ALL.Brain_Cerebellar_Hemisphere.chr6.analysis.joint_included.dat	TAP2	12.96	2.1e-38	4.79	1.13	4.23	2.29e-05
candidate.GTExv8.ALL.Brain_Cerebellar_Hemisphere.chr6.analysis.joint_included.dat	RNF5	-9.85	6.73e-23	13.72	1.71	8.03	9.97e-16
candidate.GTExv8.ALL.Brain_Cerebellar_Hemisphere.chr6.analysis.joint_included.dat	LY6G5C	4.71	2.54e-06	8.29	1.1	7.57	3.71e-14
candidate.GTExv8.ALL.Brain_Cerebellar_Hemisphere.chr6.analysis.joint_included.dat	MICB	11.52	1.02e-30	21.58	1.57	13.79	2.97e-43
candidate.GTExv8.ALL.Brain_Cerebellar_Hemisphere.chr6.analysis.joint_included.dat	CYP21A2	9.49	2.25e-21	-11.87	1.61	-7.36	1.8e-13
candidate.GTExv8.ALL.Brain_Cerebellar_Hemisphere.chr6.analysis.joint_included.dat	AL671277.2	4.32	1.59e-05	6.01	1.18	5.1	3.36e-07
candidate.GTExv8.ALL.Brain_Cerebellar_Hemisphere.chr6.analysis.joint_included.dat	HLA-DOB	9.45	3.36e-21	9.45	1	9.45	3.36e-21
candidate.GTExv8.ALL.Brain_Cerebellar_Hemisphere.chr7.analysis.joint_dropped.dat	ZSCAN21	4.43	9.42e-06					0.451	0.649	0.695	0.487
candidate.GTExv8.ALL.Brain_Cerebellar_Hemisphere.chr7.analysis.joint_included.dat	AP4M1	5.23	1.69e-07	5.23	1	5.23	1.69e-07
candidate.GTExv8.ALL.Brain_Cerebellum.chr1.analysis.joint_included.dat	PHTF1	-4.23	2.37e-05	-4.23	1	-4.23	2.37e-05
candidate.GTExv8.ALL.Brain_Cerebellum.chr6.analysis.joint_dropped.dat	ZSCAN9	4.6	4.31e-06					0.372	0.683	0.545	0.586
candidate.GTExv8.ALL.Brain_Cerebellum.chr6.analysis.joint_dropped.dat	TNXB	6.26	3.8e-10					6.542	0.849	7.708	1.28e-14
candidate.GTExv8.ALL.Brain_Cerebellum.chr6.analysis.joint_dropped.dat	ZKSCAN8	-4.44	9.04e-06					-1.407	0.739	-1.905	0.0568
candidate.GTExv8.ALL.Brain_Cerebellum.chr6.analysis.joint_dropped.dat	HLA-DRB5	-9.14	6.27e-20					13.081
candidate.GTExv8.ALL.Brain_Cerebellum.chr6.analysis.joint_dropped.dat	CYP21A1P	-3.85	0.000118					-10.346
candidate.GTExv8.ALL.Brain_Cerebellum.chr6.analysis.joint_dropped.dat	SKIV2L	-7.43	1.09e-13					-1.007	0.822	-1.225	0.221
candidate.GTExv8.ALL.Brain_Cerebellum.chr6.analysis.joint_dropped.dat	HSPA1L	-4.99	6.16e-07					7.942
candidate.GTExv8.ALL.Brain_Cerebellum.chr6.analysis.joint_dropped.dat	LY6G5C	4.91	9.06e-07					11.166	0.749	14.903	3.17e-50
candidate.GTExv8.ALL.Brain_Cerebellum.chr6.analysis.joint_dropped.dat	AL671277.2	4.46	8.36e-06					9.379	0.706	13.279	3.05e-40
candidate.GTExv8.ALL.Brain_Cerebellum.chr6.analysis.joint_included.dat	FLOT1	7.4	1.41e-13	9.74	1.2	8.13	4.39e-16
candidate.GTExv8.ALL.Brain_Cerebellum.chr6.analysis.joint_included.dat	TAP1	-11.11	1.18e-28	52.8	3.24	16.27	1.53e-59
candidate.GTExv8.ALL.Brain_Cerebellum.chr6.analysis.joint_included.dat	HLA-DQB1	-15.97	2.16e-57	-3.28	2.49	-1.32	0.188
candidate.GTExv8.ALL.Brain_Cerebellum.chr6.analysis.joint_included.dat	HLA-DRB1	-12.43	1.71e-35	-27.42	2.58	-10.62	2.48e-26
candidate.GTExv8.ALL.Brain_Cerebellum.chr6.analysis.joint_included.dat	HLA-DMA	10.01	1.33e-23	1.61	1.37	1.17	0.242
candidate.GTExv8.ALL.Brain_Cerebellum.chr6.analysis.joint_included.dat	TAP2	15.28	1.06e-52	32.66	1.68	19.46	2.41e-84
candidate.GTExv8.ALL.Brain_Cerebellum.chr6.analysis.joint_included.dat	NOTCH4	-15.56	1.38e-54	-22.1	3.13	-7.05	1.77e-12
candidate.GTExv8.ALL.Brain_Cerebellum.chr6.analysis.joint_included.dat	RNF5	-9.07	1.18e-19	-7.51	1.97	-3.81	0.000136
candidate.GTExv8.ALL.Brain_Cerebellum.chr6.analysis.joint_included.dat	MICB	11.11	1.17e-28	18.07	1.41	12.83	1.14e-37
candidate.GTExv8.ALL.Brain_Cerebellum.chr6.analysis.joint_included.dat	ZNF204P	5.62	1.91e-08	5.62	1	5.62	1.91e-08
candidate.GTExv8.ALL.Brain_Cerebellum.chr6.analysis.joint_included.dat	C4B	6.66	2.73e-11	-14.08	1.86	-7.56	3.94e-14
candidate.GTExv8.ALL.Brain_Cerebellum.chr6.analysis.joint_included.dat	CYP21A2	11.8	3.78e-32	-6.01	1.99	-3.03	0.00246
candidate.GTExv8.ALL.Brain_Cerebellum.chr6.analysis.joint_included.dat	HLA-B	4.4	1.07e-05	4.4	1	4.4	1.07e-05
candidate.GTExv8.ALL.Brain_Cerebellum.chr6.analysis.joint_included.dat	HLA-DOB	10.5	8.77e-26	44.72	2.33	19.2	3.37e-82
candidate.GTExv8.ALL.Brain_Cerebellum.chr6.analysis.joint_included.dat	C4A	-11.77	5.43e-32	30.45	2.98	10.23	1.5e-24
candidate.GTExv8.ALL.Brain_Cerebellum.chr6.analysis.joint_included.dat	AL662844.4	-5.01	5.53e-07	-5.01	1	-5.01	5.53e-07
candidate.GTExv8.ALL.Brain_Cerebellum.chr7.analysis.joint_dropped.dat	ZSCAN21	4.45	8.56e-06					1.14	0.775	1.48	0.14
candidate.GTExv8.ALL.Brain_Cerebellum.chr7.analysis.joint_included.dat	AP4M1	5.23	1.69e-07	5.23	1	5.23	1.69e-07
candidate.GTExv8.ALL.Brain_Cortex.chr6.analysis.joint_dropped.dat	VARS2	-6.32	2.54e-10					-2.1952	0.819	-2.6818	0.00732
candidate.GTExv8.ALL.Brain_Cortex.chr6.analysis.joint_dropped.dat	HLA-DRB5	-7.85	4.15e-15					5.5519	0.561	9.8886	4.67e-23
candidate.GTExv8.ALL.Brain_Cortex.chr6.analysis.joint_dropped.dat	HLA-DMA	5.16	2.5e-07					7.7876	0.816	9.5425	1.39e-21
candidate.GTExv8.ALL.Brain_Cortex.chr6.analysis.joint_dropped.dat	TAP2	3.57	0.000353					2.8593	0.625	4.5748	4.77e-06
candidate.GTExv8.ALL.Brain_Cortex.chr6.analysis.joint_dropped.dat	NOTCH4	-6.33	2.38e-10					10.8893	0.337	32.3027	6.4e-229
candidate.GTExv8.ALL.Brain_Cortex.chr6.analysis.joint_dropped.dat	RNF5	-10.32	5.92e-25					-5.7347	0.819	-7.0004	2.55e-12
candidate.GTExv8.ALL.Brain_Cortex.chr6.analysis.joint_dropped.dat	SKIV2L	-6.17	6.75e-10					1.0252	0.828	1.238	0.216
candidate.GTExv8.ALL.Brain_Cortex.chr6.analysis.joint_dropped.dat	LY6G5C	4.07	4.64e-05					9.9044	0.818	12.1007	1.05e-33
candidate.GTExv8.ALL.Brain_Cortex.chr6.analysis.joint_dropped.dat	ATF6B	4.34	1.43e-05					8.5451	0.657	13.0148	1.01e-38
candidate.GTExv8.ALL.Brain_Cortex.chr6.analysis.joint_dropped.dat	C4B	7.98	1.46e-15					5.0403	0.622	8.1006	5.47e-16
candidate.GTExv8.ALL.Brain_Cortex.chr6.analysis.joint_dropped.dat	AL671277.2	5.6	2.18e-08					-0.0265	0.72	-0.0368	0.971
candidate.GTExv8.ALL.Brain_Cortex.chr6.analysis.joint_dropped.dat	AL022393.1	-4.69	2.7e-06					-5.6284	0.548	-10.269	9.72e-25
candidate.GTExv8.ALL.Brain_Cortex.chr6.analysis.joint_included.dat	HLA-DQB1	-15.73	9.32e-56	-7.39	1.34	-5.52	3.45e-08
candidate.GTExv8.ALL.Brain_Cortex.chr6.analysis.joint_included.dat	HLA-DRB1	-15.39	1.91e-53	-9.66	1.87	-5.16	2.49e-07
candidate.GTExv8.ALL.Brain_Cortex.chr6.analysis.joint_included.dat	HLA-DQA1	-15.39	1.96e-53	-18.86	1.96	-9.64	5.64e-22
candidate.GTExv8.ALL.Brain_Cortex.chr6.analysis.joint_included.dat	ZKSCAN8	-4.27	1.94e-05	-4.75	1.1	-4.33	1.48e-05
candidate.GTExv8.ALL.Brain_Cortex.chr6.analysis.joint_included.dat	MICB	9.78	1.38e-22	16.53	1.54	10.75	5.74e-27
candidate.GTExv8.ALL.Brain_Cortex.chr6.analysis.joint_included.dat	MICA	7.49	6.78e-14	7.49	1	7.49	6.78e-14
candidate.GTExv8.ALL.Brain_Cortex.chr6.analysis.joint_included.dat	RNF39	-3.87	0.00011	-3.87	1	-3.87	0.00011
candidate.GTExv8.ALL.Brain_Cortex.chr6.analysis.joint_included.dat	LTA	10.5	8.8e-26	15.34	1.19	12.84	9.94e-38
candidate.GTExv8.ALL.Brain_Cortex.chr6.analysis.joint_included.dat	CYP21A2	12.57	3.28e-36	17.25	1.69	10.22	1.62e-24
candidate.GTExv8.ALL.Brain_Cortex.chr6.analysis.joint_included.dat	HLA-DOB	8.47	2.52e-17	15.8	1.26	12.57	2.96e-36
candidate.GTExv8.ALL.Brain_Cortex.chr6.analysis.joint_included.dat	C4A	-10.99	4.29e-28	31.97	2.12	15.1	1.65e-51
candidate.GTExv8.ALL.Brain_Cortex.chr7.analysis.joint_included.dat	ZSCAN21	4.84	1.31e-06	4.84	1	4.84	1.31e-06
candidate.GTExv8.ALL.Brain_Frontal_Cortex_BA9.chr6.analysis.joint_dropped.dat	HLA-DQA1	-13.09	3.92e-39					33.69
candidate.GTExv8.ALL.Brain_Frontal_Cortex_BA9.chr6.analysis.joint_dropped.dat	ZKSCAN8	-4.5	6.86e-06					-36.09
candidate.GTExv8.ALL.Brain_Frontal_Cortex_BA9.chr6.analysis.joint_dropped.dat	TAP2	7.15	8.98e-13					12.87	0.881	14.6	2.53e-48
candidate.GTExv8.ALL.Brain_Frontal_Cortex_BA9.chr6.analysis.joint_dropped.dat	RNF5	-5.99	2.16e-09					-9.24
candidate.GTExv8.ALL.Brain_Frontal_Cortex_BA9.chr6.analysis.joint_dropped.dat	CYP21A1P	-4.86	1.16e-06					7.62	0.588	13	1.96e-38
candidate.GTExv8.ALL.Brain_Frontal_Cortex_BA9.chr6.analysis.joint_dropped.dat	ATF6B	5.28	1.3e-07					-12.2
candidate.GTExv8.ALL.Brain_Frontal_Cortex_BA9.chr6.analysis.joint_dropped.dat	AL671277.2	4.46	8.36e-06					10.82	0.586	18.5	3.99e-76
candidate.GTExv8.ALL.Brain_Frontal_Cortex_BA9.chr6.analysis.joint_dropped.dat	C4A	-12.26	1.54e-34					-42.8
candidate.GTExv8.ALL.Brain_Frontal_Cortex_BA9.chr6.analysis.joint_dropped.dat	AL022393.1	-4.69	2.7e-06					-28.01
candidate.GTExv8.ALL.Brain_Frontal_Cortex_BA9.chr6.analysis.joint_included.dat	VARS2	-8.97	2.98e-19	-65.57	4.18	-15.7	1.41e-55
candidate.GTExv8.ALL.Brain_Frontal_Cortex_BA9.chr6.analysis.joint_included.dat	HLA-DQB1	-16.38	2.72e-60	83.06	5.63	14.75	3.17e-49
candidate.GTExv8.ALL.Brain_Frontal_Cortex_BA9.chr6.analysis.joint_included.dat	HLA-DRB1	-13.21	7.97e-40	-191.79	10.3	-18.61	2.51e-77
candidate.GTExv8.ALL.Brain_Frontal_Cortex_BA9.chr6.analysis.joint_included.dat	HLA-DRB5	-10.96	6.26e-28	140.04	8.03	17.43	5.02e-68
candidate.GTExv8.ALL.Brain_Frontal_Cortex_BA9.chr6.analysis.joint_included.dat	HLA-DRA	-13.04	7.28e-39	24.44	2.34	10.46	1.32e-25
candidate.GTExv8.ALL.Brain_Frontal_Cortex_BA9.chr6.analysis.joint_included.dat	NOTCH4	-11.64	2.5e-31	-53.08	4.06	-13.06	5.68e-39
candidate.GTExv8.ALL.Brain_Frontal_Cortex_BA9.chr6.analysis.joint_included.dat	SKIV2L	-6.63	3.25e-11	-30.8	1.68	-18.33	5.2e-75
candidate.GTExv8.ALL.Brain_Frontal_Cortex_BA9.chr6.analysis.joint_included.dat	MSH5	-8.52	1.63e-17	-126.81	6.69	-18.96	3.9e-80
candidate.GTExv8.ALL.Brain_Frontal_Cortex_BA9.chr6.analysis.joint_included.dat	MICB	9.78	1.38e-22	-160.58	9.32	-17.23	1.57e-66
candidate.GTExv8.ALL.Brain_Frontal_Cortex_BA9.chr6.analysis.joint_included.dat	MICA	7.24	4.42e-13	7.24	1	7.24	4.42e-13
candidate.GTExv8.ALL.Brain_Frontal_Cortex_BA9.chr6.analysis.joint_included.dat	ATP6V1G2	-5.75	8.76e-09	32.53	2.25	14.43	3.15e-47
candidate.GTExv8.ALL.Brain_Frontal_Cortex_BA9.chr6.analysis.joint_included.dat	HLA-DPA1	-10.79	4.02e-27	38.76	2.53	15.34	4.38e-53
candidate.GTExv8.ALL.Brain_Frontal_Cortex_BA9.chr6.analysis.joint_included.dat	CYP21A2	12.39	2.83e-35	94.07	4.81	19.55	4.41e-85
candidate.GTExv8.ALL.Brain_Frontal_Cortex_BA9.chr6.analysis.joint_included.dat	HLA-DOB	7.96	1.78e-15	13.93	1.15	12.09	1.13e-33
candidate.GTExv8.ALL.Brain_Frontal_Cortex_BA9.chr7.analysis.joint_included.dat	ZSCAN21	5.17	2.31e-07	5.17	1	5.17	2.31e-07
candidate.GTExv8.ALL.Brain_Hippocampus.chr19.analysis.joint_included.dat	PRKD2	-3.73	0.000195	-3.73	1	-3.73	0.000195
candidate.GTExv8.ALL.Brain_Hippocampus.chr6.analysis.joint_dropped.dat	HLA-DQA1	-6.61	3.92e-11					9.58
candidate.GTExv8.ALL.Brain_Hippocampus.chr6.analysis.joint_dropped.dat	HLA-DRB5	-6.28	3.41e-10					-5.03	0.329	-15.31	6.4e-53
candidate.GTExv8.ALL.Brain_Hippocampus.chr6.analysis.joint_dropped.dat	NELFE	5.43	5.63e-08					-3.07	0.516	-5.94	2.8e-09
candidate.GTExv8.ALL.Brain_Hippocampus.chr6.analysis.joint_dropped.dat	MICB	9.8	1.12e-22					1.4	0.687	2.03	0.042
candidate.GTExv8.ALL.Brain_Hippocampus.chr6.analysis.joint_dropped.dat	CYP21A2	5.89	3.98e-09					3.9
candidate.GTExv8.ALL.Brain_Hippocampus.chr6.analysis.joint_dropped.dat	HLA-B	-3.65	0.000258					-8.03	0.334	-24.03	1.51e-127
candidate.GTExv8.ALL.Brain_Hippocampus.chr6.analysis.joint_dropped.dat	HLA-DOB	3.63	0.000283					6.95	0.886	7.85	4.3e-15
candidate.GTExv8.ALL.Brain_Hippocampus.chr6.analysis.joint_included.dat	HLA-DQB1	-14.53	7.72e-48	-12.21	2.03	-6.01	1.88e-09
candidate.GTExv8.ALL.Brain_Hippocampus.chr6.analysis.joint_included.dat	HLA-DRB1	-14.51	1.03e-47	-7.58	1.51	-5.02	5.2e-07
candidate.GTExv8.ALL.Brain_Hippocampus.chr6.analysis.joint_included.dat	HLA-DMA	8.88	6.69e-19	5.68	1.1	5.16	2.53e-07
candidate.GTExv8.ALL.Brain_Hippocampus.chr6.analysis.joint_included.dat	TAP2	11.32	1.01e-29	8.26	1.15	7.16	8.19e-13
candidate.GTExv8.ALL.Brain_Hippocampus.chr6.analysis.joint_included.dat	NOTCH4	-12.4	2.63e-35	13.38	2.06	6.51	7.69e-11
candidate.GTExv8.ALL.Brain_Hippocampus.chr6.analysis.joint_included.dat	SKIV2L	-6.26	3.86e-10	-6.26	1	-6.26	3.86e-10
candidate.GTExv8.ALL.Brain_Hippocampus.chr6.analysis.joint_included.dat	GPANK1	-9.37	6.98e-21	-5.33	1.16	-4.61	3.98e-06
candidate.GTExv8.ALL.Brain_Hippocampus.chr6.analysis.joint_included.dat	MICA	4.63	3.69e-06	4.63	1	4.63	3.69e-06
candidate.GTExv8.ALL.Brain_Hippocampus.chr6.analysis.joint_included.dat	RNF39	-5.82	5.85e-09	-5.82	1	-5.82	5.85e-09
candidate.GTExv8.ALL.Brain_Hippocampus.chr6.analysis.joint_included.dat	ATF6B	5.18	2.23e-07	5.18	1	5.18	2.23e-07
candidate.GTExv8.ALL.Brain_Hippocampus.chr6.analysis.joint_included.dat	C4A	-11.4	4.07e-30	-16.07	1.8	-8.93	4.35e-19
candidate.GTExv8.ALL.Brain_Hippocampus.chr7.analysis.joint_included.dat	ZSCAN21	4.92	8.66e-07	4.92	1	4.92	8.66e-07
candidate.GTExv8.ALL.Brain_Hypothalamus.chr19.analysis.joint_included.dat	FKRP	-3.56	0.000367	-3.56	1	-3.56	0.000367
candidate.GTExv8.ALL.Brain_Hypothalamus.chr6.analysis.joint_dropped.dat	VARS2	-4.12	3.72e-05					1.73	0.919	1.88	0.0603
candidate.GTExv8.ALL.Brain_Hypothalamus.chr6.analysis.joint_dropped.dat	DDX39B	-5.62	1.87e-08					-3.97	0.42	-9.46	3.03e-21
candidate.GTExv8.ALL.Brain_Hypothalamus.chr6.analysis.joint_dropped.dat	TAP2	5.17	2.31e-07					15.54	0.679	22.9	4.65e-116
candidate.GTExv8.ALL.Brain_Hypothalamus.chr6.analysis.joint_dropped.dat	CYP21A1P	-3.49	0.000478					1.43	0.892	1.6	0.109
candidate.GTExv8.ALL.Brain_Hypothalamus.chr6.analysis.joint_dropped.dat	NELFE	4.99	5.97e-07					-1.98	0.776	-2.55	0.0108
candidate.GTExv8.ALL.Brain_Hypothalamus.chr6.analysis.joint_dropped.dat	ATF6B	3.87	0.000107					-6.25	0.676	-9.25	2.32e-20
candidate.GTExv8.ALL.Brain_Hypothalamus.chr6.analysis.joint_dropped.dat	DDAH2	8.07	6.88e-16					15.43	0.877	17.6	2.49e-69
candidate.GTExv8.ALL.Brain_Hypothalamus.chr6.analysis.joint_dropped.dat	C4B	-4.47	7.88e-06					3.23	0.524	6.15	7.63e-10
candidate.GTExv8.ALL.Brain_Hypothalamus.chr6.analysis.joint_dropped.dat	CYP21A2	8.52	1.54e-17					-0.31	0.705	-0.44	0.66
candidate.GTExv8.ALL.Brain_Hypothalamus.chr6.analysis.joint_dropped.dat	AL671277.2	4.46	8.36e-06					1.38	0.927	1.48	0.138
candidate.GTExv8.ALL.Brain_Hypothalamus.chr6.analysis.joint_dropped.dat	C4A	-11.18	5.27e-29					-12.09	0.149	-81.4	0
candidate.GTExv8.ALL.Brain_Hypothalamus.chr6.analysis.joint_dropped.dat	AL022393.1	-4.69	2.7e-06					5.97	0.802	7.44	9.91e-14
candidate.GTExv8.ALL.Brain_Hypothalamus.chr6.analysis.joint_included.dat	HLA-DQB1	-14.67	9.97e-49	-6.7	1.53	-4.37	1.24e-05
candidate.GTExv8.ALL.Brain_Hypothalamus.chr6.analysis.joint_included.dat	HLA-DRB1	-14.04	8.85e-45	-34.42	2.5	-13.74	5.68e-43
candidate.GTExv8.ALL.Brain_Hypothalamus.chr6.analysis.joint_included.dat	HLA-DRB5	-10.07	7.54e-24	33.02	2.39	13.83	1.76e-43
candidate.GTExv8.ALL.Brain_Hypothalamus.chr6.analysis.joint_included.dat	SKIV2L	-6.24	4.31e-10	-12.17	1.1	-11.04	2.43e-28
candidate.GTExv8.ALL.Brain_Hypothalamus.chr6.analysis.joint_included.dat	MICB	9.8	1.12e-22	34.84	1.95	17.83	4.24e-71
candidate.GTExv8.ALL.Brain_Hypothalamus.chr6.analysis.joint_included.dat	MICA	5.48	4.34e-08	17.64	1.38	12.78	2.01e-37
candidate.GTExv8.ALL.Brain_Hypothalamus.chr6.analysis.joint_included.dat	GTF2H4	-5.63	1.81e-08	24.39	1.91	12.79	1.81e-37
candidate.GTExv8.ALL.Brain_Hypothalamus.chr6.analysis.joint_included.dat	HLA-DOB	5.74	9.36e-09	5.74	1	5.74	9.36e-09
candidate.GTExv8.ALL.Brain_Hypothalamus.chr7.analysis.joint_included.dat	ZSCAN21	5.11	3.24e-07	5.11	1	5.11	3.24e-07
candidate.GTExv8.ALL.Brain_Nucleus_accumbens_basal_ganglia.chr6.analysis.joint_dropped.dat	C2	5.3	1.16e-07					1.5993	0.608	2.6301	0.00853
candidate.GTExv8.ALL.Brain_Nucleus_accumbens_basal_ganglia.chr6.analysis.joint_dropped.dat	HLA-DQA1	-14.78	1.91e-49					-0.5254	0.312	-1.6859	0.0918
candidate.GTExv8.ALL.Brain_Nucleus_accumbens_basal_ganglia.chr6.analysis.joint_dropped.dat	HSPA1L	-4.85	1.26e-06					0.6053	0.39	1.554	0.12
candidate.GTExv8.ALL.Brain_Nucleus_accumbens_basal_ganglia.chr6.analysis.joint_dropped.dat	CYP21A2	5.36	8.11e-08					-1.3086	0.721	-1.8142	0.0696
candidate.GTExv8.ALL.Brain_Nucleus_accumbens_basal_ganglia.chr6.analysis.joint_dropped.dat	AL671277.2	4.32	1.59e-05					0.0713	0.718	0.0993	0.921
candidate.GTExv8.ALL.Brain_Nucleus_accumbens_basal_ganglia.chr6.analysis.joint_dropped.dat	ZSCAN16-AS1	-3.99	6.69e-05					-1.1444	0.254	-4.5033	6.69e-06
candidate.GTExv8.ALL.Brain_Nucleus_accumbens_basal_ganglia.chr6.analysis.joint_dropped.dat	AL022393.1	-3.89	0.0001					-1.9192	0.57	-3.367	0.00076
candidate.GTExv8.ALL.Brain_Nucleus_accumbens_basal_ganglia.chr6.analysis.joint_included.dat	ZSCAN9	-3.66	0.000257	-3.66	1	-3.66	0.000257
candidate.GTExv8.ALL.Brain_Nucleus_accumbens_basal_ganglia.chr6.analysis.joint_included.dat	HLA-DQB1	-15.13	9.88e-52	-11.55	1.88	-6.14	8.3e-10
candidate.GTExv8.ALL.Brain_Nucleus_accumbens_basal_ganglia.chr6.analysis.joint_included.dat	HLA-DRB1	-10.96	5.69e-28	-7.66	2.4	-3.19	0.00141
candidate.GTExv8.ALL.Brain_Nucleus_accumbens_basal_ganglia.chr6.analysis.joint_included.dat	ZKSCAN8	-4.21	2.51e-05	-3.29	1.08	-3.05	0.00226
candidate.GTExv8.ALL.Brain_Nucleus_accumbens_basal_ganglia.chr6.analysis.joint_included.dat	HLA-DRB5	-4.47	7.87e-06	7.47	1.47	5.1	3.47e-07
candidate.GTExv8.ALL.Brain_Nucleus_accumbens_basal_ganglia.chr6.analysis.joint_included.dat	HLA-DMA	7.62	2.44e-14	6.8	1.1	6.19	6.1e-10
candidate.GTExv8.ALL.Brain_Nucleus_accumbens_basal_ganglia.chr6.analysis.joint_included.dat	NOTCH4	-12.65	1.11e-36	-10.08	1.35	-7.46	8.36e-14
candidate.GTExv8.ALL.Brain_Nucleus_accumbens_basal_ganglia.chr6.analysis.joint_included.dat	SKIV2L	-6.09	1.11e-09	-8.67	1.28	-6.75	1.51e-11
candidate.GTExv8.ALL.Brain_Nucleus_accumbens_basal_ganglia.chr6.analysis.joint_included.dat	MICA	6.48	9.32e-11	6.48	1	6.48	9.32e-11
candidate.GTExv8.ALL.Brain_Nucleus_accumbens_basal_ganglia.chr6.analysis.joint_included.dat	RNF39	-5.25	1.52e-07	-5.25	1	-5.25	1.52e-07
candidate.GTExv8.ALL.Brain_Nucleus_accumbens_basal_ganglia.chr6.analysis.joint_included.dat	ATF6B	4.38	1.2e-05	4.36	1.18	3.7	0.000212
candidate.GTExv8.ALL.Brain_Nucleus_accumbens_basal_ganglia.chr6.analysis.joint_included.dat	HLA-DOB	9.69	3.49e-22	9.69	1	9.69	3.49e-22
candidate.GTExv8.ALL.Brain_Nucleus_accumbens_basal_ganglia.chr6.analysis.joint_included.dat	C4A	-8.62	6.87e-18	6.08	1.46	4.17	3.02e-05
candidate.GTExv8.ALL.Brain_Nucleus_accumbens_basal_ganglia.chr7.analysis.joint_included.dat	ZSCAN21	3.9	9.56e-05	3.9	1	3.9	9.56e-05
candidate.GTExv8.ALL.Brain_Putamen_basal_ganglia.chr6.analysis.joint_dropped.dat	HLA-DRB5	-9.14	6.27e-20					-8.31	0.414	-20.06	1.51e-89
candidate.GTExv8.ALL.Brain_Putamen_basal_ganglia.chr6.analysis.joint_dropped.dat	NOTCH4	-9.37	6.94e-21					4.91
candidate.GTExv8.ALL.Brain_Putamen_basal_ganglia.chr6.analysis.joint_dropped.dat	MICB	9.78	1.38e-22					6.91	0.192	36.1	2.41e-285
candidate.GTExv8.ALL.Brain_Putamen_basal_ganglia.chr6.analysis.joint_dropped.dat	AL671277.2	4.42	9.85e-06					10.96
candidate.GTExv8.ALL.Brain_Putamen_basal_ganglia.chr6.analysis.joint_dropped.dat	C4A	-12.19	3.68e-34					-21.27
candidate.GTExv8.ALL.Brain_Putamen_basal_ganglia.chr6.analysis.joint_dropped.dat	AL022393.1	-3.95	7.91e-05					-1.34	0.765	-1.75	0.0804
candidate.GTExv8.ALL.Brain_Putamen_basal_ganglia.chr6.analysis.joint_included.dat	VARS2	3.65	0.000258	3.5	1.17	2.98	0.00285
candidate.GTExv8.ALL.Brain_Putamen_basal_ganglia.chr6.analysis.joint_included.dat	HLA-DQB1	-14.67	9.99e-49	23.98	3.69	6.5	7.78e-11
candidate.GTExv8.ALL.Brain_Putamen_basal_ganglia.chr6.analysis.joint_included.dat	HLA-DRB1	-14.82	1.01e-49	-31.18	3.28	-9.5	2.12e-21
candidate.GTExv8.ALL.Brain_Putamen_basal_ganglia.chr6.analysis.joint_included.dat	HLA-DQA1	-15.47	5.39e-54	-9.73	1.66	-5.85	4.86e-09
candidate.GTExv8.ALL.Brain_Putamen_basal_ganglia.chr6.analysis.joint_included.dat	ZKSCAN8	-4.48	7.56e-06	-11.35	1.83	-6.19	6.03e-10
candidate.GTExv8.ALL.Brain_Putamen_basal_ganglia.chr6.analysis.joint_included.dat	SKIV2L	-6.03	1.62e-09	-29.64	4.15	-7.14	9e-13
candidate.GTExv8.ALL.Brain_Putamen_basal_ganglia.chr6.analysis.joint_included.dat	MSH5	-10.21	1.74e-24	18.46	4.13	4.47	7.78e-06
candidate.GTExv8.ALL.Brain_Putamen_basal_ganglia.chr6.analysis.joint_included.dat	MICA	6.73	1.74e-11	11.4	1.44	7.93	2.24e-15
candidate.GTExv8.ALL.Brain_Putamen_basal_ganglia.chr6.analysis.joint_included.dat	RNF39	-5.17	2.31e-07	-5.17	1	-5.17	2.31e-07
candidate.GTExv8.ALL.Brain_Putamen_basal_ganglia.chr6.analysis.joint_included.dat	ATF6B	4.38	1.2e-05	-18.51	3.45	-5.37	8.09e-08
candidate.GTExv8.ALL.Brain_Putamen_basal_ganglia.chr6.analysis.joint_included.dat	ATP6V1G2	-5.21	1.88e-07	-2.4	1.06	-2.27	0.0234
candidate.GTExv8.ALL.Brain_Putamen_basal_ganglia.chr6.analysis.joint_included.dat	CYP21A2	6.4	1.55e-10	11.45	2.92	3.92	8.78e-05
candidate.GTExv8.ALL.Brain_Putamen_basal_ganglia.chr6.analysis.joint_included.dat	HLA-DOB	11.63	3.02e-31	21.7	1.84	11.77	5.5e-32
candidate.GTExv8.ALL.Brain_Spinal_cord_cervical_c-1.chr19.analysis.joint_dropped.dat	FKRP	-3.5	0.000465					-1.5	0.842	-1.78	0.0748
candidate.GTExv8.ALL.Brain_Spinal_cord_cervical_c-1.chr19.analysis.joint_included.dat	PRKD2	-3.71	0.000208	-3.71	1	-3.71	0.000208
candidate.GTExv8.ALL.Brain_Spinal_cord_cervical_c-1.chr6.analysis.joint_dropped.dat	HLA-DRB1	-12.27	1.33e-34					-1.077	0.656	-1.642	0.101
candidate.GTExv8.ALL.Brain_Spinal_cord_cervical_c-1.chr6.analysis.joint_dropped.dat	HLA-DQA1	-12.82	1.21e-37					-1.676	0.649	-2.582	0.00983
candidate.GTExv8.ALL.Brain_Spinal_cord_cervical_c-1.chr6.analysis.joint_dropped.dat	HLA-DRB5	-4.99	6.1e-07					1.251	0.881	1.421	0.155
candidate.GTExv8.ALL.Brain_Spinal_cord_cervical_c-1.chr6.analysis.joint_dropped.dat	TAP2	6.08	1.18e-09					1.995	0.873	2.285	0.0223
candidate.GTExv8.ALL.Brain_Spinal_cord_cervical_c-1.chr6.analysis.joint_dropped.dat	CYP21A1P	-6.13	8.56e-10					-2.879	0.264	-10.896	1.2e-27
candidate.GTExv8.ALL.Brain_Spinal_cord_cervical_c-1.chr6.analysis.joint_dropped.dat	ATF6B	4.34	1.43e-05					2.486	0.799	3.111	0.00186
candidate.GTExv8.ALL.Brain_Spinal_cord_cervical_c-1.chr6.analysis.joint_dropped.dat	AL022393.1	-4.27	1.91e-05					-0.411	0.878	-0.469	0.639
candidate.GTExv8.ALL.Brain_Spinal_cord_cervical_c-1.chr6.analysis.joint_included.dat	HLA-DQB1	-14.6	2.8e-48	-13.1	1.07	-12.2	3.05e-34
candidate.GTExv8.ALL.Brain_Spinal_cord_cervical_c-1.chr6.analysis.joint_included.dat	RNF5	-6.33	2.38e-10	5.71	1.85	3.08	0.00206
candidate.GTExv8.ALL.Brain_Spinal_cord_cervical_c-1.chr6.analysis.joint_included.dat	SKIV2L	-5.99	2.12e-09	-9.31	1.47	-6.33	2.42e-10
candidate.GTExv8.ALL.Brain_Spinal_cord_cervical_c-1.chr6.analysis.joint_included.dat	RNF39	-5.13	2.93e-07	-5.13	1	-5.13	2.93e-07
candidate.GTExv8.ALL.Brain_Spinal_cord_cervical_c-1.chr6.analysis.joint_included.dat	ZNF204P	5.79	7.23e-09	6.02	1.08	5.57	2.53e-08
candidate.GTExv8.ALL.Brain_Spinal_cord_cervical_c-1.chr6.analysis.joint_included.dat	AL671277.2	5.07	3.98e-07	5.46	1.17	4.66	3.23e-06
candidate.GTExv8.ALL.Brain_Spinal_cord_cervical_c-1.chr6.analysis.joint_included.dat	HLA-DOB	8.25	1.62e-16	8.25	1	8.25	1.62e-16
candidate.GTExv8.ALL.Brain_Spinal_cord_cervical_c-1.chr6.analysis.joint_included.dat	C4A	-9.38	6.78e-21	-5.43	1.41	-3.85	0.00012
candidate.GTExv8.ALL.Brain_Spinal_cord_cervical_c-1.chr7.analysis.joint_included.dat	ZSCAN21	4.92	8.66e-07	4.92	1	4.92	8.66e-07
candidate.GTExv8.ALL.Brain_Substantia_nigra.chr6.analysis.joint_dropped.dat	CYP21A1P	-5.21	1.84e-07					-0.0338	0.883	-0.0383	0.969
candidate.GTExv8.ALL.Brain_Substantia_nigra.chr6.analysis.joint_dropped.dat	ATF6B	3.58	0.00034					1.3385	0.898	1.49	0.136
candidate.GTExv8.ALL.Brain_Substantia_nigra.chr6.analysis.joint_dropped.dat	C4A	-10.33	5.22e-25					0.1845	0.729	0.2531	0.8
candidate.GTExv8.ALL.Brain_Substantia_nigra.chr6.analysis.joint_included.dat	HLA-DQB1	-15.3	7.12e-53	-7.25	1.6	-4.52	6.3e-06
candidate.GTExv8.ALL.Brain_Substantia_nigra.chr6.analysis.joint_included.dat	HLA-DRB1	-13.26	3.93e-40	-5.91	1.36	-4.36	1.28e-05
candidate.GTExv8.ALL.Brain_Substantia_nigra.chr6.analysis.joint_included.dat	HLA-DRB5	-9.14	6.27e-20	-7.15	1.4	-5.11	3.24e-07
candidate.GTExv8.ALL.Brain_Substantia_nigra.chr6.analysis.joint_included.dat	SKIV2L	-6.15	7.8e-10	-8.33	1.09	-7.66	1.86e-14
candidate.GTExv8.ALL.Brain_Substantia_nigra.chr6.analysis.joint_included.dat	MICB	10.4	2.6e-25	12.07	1.09	11.1	1.26e-28
candidate.GTExv8.ALL.Brain_Substantia_nigra.chr6.analysis.joint_included.dat	MICA	7.99	1.31e-15	7.99	1	7.99	1.31e-15
candidate.GTExv8.ALL.Brain_Substantia_nigra.chr6.analysis.joint_included.dat	RNF39	-5.13	2.93e-07	-11.13	1.83	-6.09	1.15e-09
candidate.GTExv8.ALL.Brain_Substantia_nigra.chr6.analysis.joint_included.dat	AL671277.2	4.46	8.36e-06	-7.36	1.88	-3.92	8.84e-05
candidate.GTExv8.ALL.Brain_Substantia_nigra.chr6.analysis.joint_included.dat	HLA-DOB	4.39	1.13e-05	6.28	1.07	5.89	3.9e-09
candidate.GTExv8.ALL.Brain_Substantia_nigra.chr7.analysis.joint_included.dat	ZSCAN21	4.57	4.78e-06	4.57	1	4.57	4.78e-06
candidate.GTExv8.ALL.Breast_Mammary_Tissue.chr12.analysis.joint_included.dat	RHNO1	-3.58	0.000348	-3.58	1	-3.58	0.000348
candidate.GTExv8.ALL.Breast_Mammary_Tissue.chr19.analysis.joint_dropped.dat	FKRP	-3.76	0.000169					-0.365	0.553	-0.659	0.51
candidate.GTExv8.ALL.Breast_Mammary_Tissue.chr19.analysis.joint_included.dat	PRKD2	-4.08	4.53e-05	-4.08	1	-4.08	4.53e-05
candidate.GTExv8.ALL.Breast_Mammary_Tissue.chr5.analysis.joint_included.dat	NUDT12	4.09	4.24e-05	4.09	1	4.09	4.24e-05
candidate.GTExv8.ALL.Breast_Mammary_Tissue.chr6.analysis.joint_dropped.dat	VARS2	-4.7	2.61e-06					-5.064	0.797	-6.352	2.12e-10
candidate.GTExv8.ALL.Breast_Mammary_Tissue.chr6.analysis.joint_dropped.dat	HLA-DRB1	-12.38	3.56e-35					-1.052	0.481	-2.19	0.0285
candidate.GTExv8.ALL.Breast_Mammary_Tissue.chr6.analysis.joint_dropped.dat	HLA-DRA	-4.14	3.4e-05					8.064	0.589	13.69	1.16e-42
candidate.GTExv8.ALL.Breast_Mammary_Tissue.chr6.analysis.joint_dropped.dat	AGER	4.45	8.56e-06					-9.336
candidate.GTExv8.ALL.Breast_Mammary_Tissue.chr6.analysis.joint_dropped.dat	CYP21A1P	-4.93	8.27e-07					7.906
candidate.GTExv8.ALL.Breast_Mammary_Tissue.chr6.analysis.joint_dropped.dat	SKIV2L	-5.59	2.26e-08					-1.222	0.624	-1.958	0.0502
candidate.GTExv8.ALL.Breast_Mammary_Tissue.chr6.analysis.joint_dropped.dat	ABHD16A	4.01	6.08e-05					0.544	0.553	0.984	0.325
candidate.GTExv8.ALL.Breast_Mammary_Tissue.chr6.analysis.joint_dropped.dat	LY6G5C	4.55	5.46e-06					-12.068
candidate.GTExv8.ALL.Breast_Mammary_Tissue.chr6.analysis.joint_dropped.dat	MICB	5.3	1.16e-07					-3.191
candidate.GTExv8.ALL.Breast_Mammary_Tissue.chr6.analysis.joint_dropped.dat	ATF6B	4.77	1.82e-06					-4.554	0.151	-30.076	9.87e-199
candidate.GTExv8.ALL.Breast_Mammary_Tissue.chr6.analysis.joint_dropped.dat	HLA-T	-4.46	8.36e-06					4.1	0.131	31.372	4.8e-216
candidate.GTExv8.ALL.Breast_Mammary_Tissue.chr6.analysis.joint_dropped.dat	CYP21A2	6.24	4.52e-10					-4.64
candidate.GTExv8.ALL.Breast_Mammary_Tissue.chr6.analysis.joint_dropped.dat	AL671277.2	4.46	8.36e-06					-3.973	0.287	-13.838	1.5e-43
candidate.GTExv8.ALL.Breast_Mammary_Tissue.chr6.analysis.joint_dropped.dat	AL121944.1	-3.84	0.000125					4.022	0.311	12.93	3.06e-38
candidate.GTExv8.ALL.Breast_Mammary_Tissue.chr6.analysis.joint_dropped.dat	AL022393.1	-4.51	6.41e-06					4.51
candidate.GTExv8.ALL.Breast_Mammary_Tissue.chr6.analysis.joint_included.dat	FLOT1	9.05	1.37e-19	-3.02	2.11	-1.43	0.153
candidate.GTExv8.ALL.Breast_Mammary_Tissue.chr6.analysis.joint_included.dat	HLA-DQB1	-15.69	1.79e-55	-51.49	5.53	-9.31	1.26e-20
candidate.GTExv8.ALL.Breast_Mammary_Tissue.chr6.analysis.joint_included.dat	HLA-DQA1	-15.86	1.27e-56	25.17	4.32	5.83	5.64e-09
candidate.GTExv8.ALL.Breast_Mammary_Tissue.chr6.analysis.joint_included.dat	HLA-DRB5	-6.33	2.38e-10	12.73	1.96	6.48	9.05e-11
candidate.GTExv8.ALL.Breast_Mammary_Tissue.chr6.analysis.joint_included.dat	NOTCH4	-13.36	9.95e-41	24.04	4.9	4.9	9.37e-07
candidate.GTExv8.ALL.Breast_Mammary_Tissue.chr6.analysis.joint_included.dat	PRRT1	6.39	1.63e-10	14.14	4.21	3.36	0.000793
candidate.GTExv8.ALL.Breast_Mammary_Tissue.chr6.analysis.joint_included.dat	STK19	6.23	4.58e-10	1.18	1.14	1.04	0.299
candidate.GTExv8.ALL.Breast_Mammary_Tissue.chr6.analysis.joint_included.dat	NELFE	5.59	2.25e-08	5.59	1	5.59	2.25e-08
candidate.GTExv8.ALL.Breast_Mammary_Tissue.chr6.analysis.joint_included.dat	C6orf48	9.15	5.54e-20	16.16	1.75	9.21	3.18e-20
candidate.GTExv8.ALL.Breast_Mammary_Tissue.chr6.analysis.joint_included.dat	LST1	10.75	6e-27	10.79	1.66	6.52	7.19e-11
candidate.GTExv8.ALL.Breast_Mammary_Tissue.chr6.analysis.joint_included.dat	MICA	3.82	0.000133	4.62	1.15	4.03	5.52e-05
candidate.GTExv8.ALL.Breast_Mammary_Tissue.chr6.analysis.joint_included.dat	B3GALT4	-3.98	6.84e-05	-3.98	1	-3.98	6.84e-05
candidate.GTExv8.ALL.Breast_Mammary_Tissue.chr6.analysis.joint_included.dat	HLA-DOB	4.91	9.08e-07	4.91	1	4.91	9.08e-07
candidate.GTExv8.ALL.Breast_Mammary_Tissue.chr6.analysis.joint_included.dat	C4A	-11.46	2.02e-30	-25.83	4.07	-6.35	2.18e-10
candidate.GTExv8.ALL.Breast_Mammary_Tissue.chr6.analysis.joint_included.dat	AL662844.4	-5.03	4.86e-07	-5.03	1	-5.03	4.86e-07
candidate.GTExv8.ALL.Breast_Mammary_Tissue.chr7.analysis.joint_dropped.dat	ZSCAN21	4.8	1.62e-06					1.422	0.764	1.86	0.0628
candidate.GTExv8.ALL.Breast_Mammary_Tissue.chr7.analysis.joint_dropped.dat	AP4M1	5.23	1.72e-07					0.583	0.46	1.27	0.205
candidate.GTExv8.ALL.Breast_Mammary_Tissue.chr7.analysis.joint_included.dat	TAF6	5.23	1.69e-07	5.23	1	5.23	1.69e-07
candidate.GTExv8.ALL.Cells_Cultured_fibroblasts.chr1.analysis.joint_included.dat	THAP3	3.63	0.000278	3.63	1	3.63	0.000278
candidate.GTExv8.ALL.Cells_Cultured_fibroblasts.chr1.analysis.joint_included.dat	PHTF1	-3.99	6.58e-05	-3.99	1	-3.99	6.58e-05
candidate.GTExv8.ALL.Cells_Cultured_fibroblasts.chr12.analysis.joint_included.dat	RHNO1	-3.7	0.000212	-3.7	1	-3.7	0.000212
candidate.GTExv8.ALL.Cells_Cultured_fibroblasts.chr5.analysis.joint_included.dat	NUDT12	4.13	3.63e-05	4.13	1	4.13	3.63e-05
candidate.GTExv8.ALL.Cells_Cultured_fibroblasts.chr6.analysis.joint_dropped.dat	ZNF165	-4.57	4.95e-06					-3.387	0.8718	-3.89	0.000102
candidate.GTExv8.ALL.Cells_Cultured_fibroblasts.chr6.analysis.joint_dropped.dat	DDX39B	-4.2	2.65e-05					-5.934	0.8658	-6.85	7.17e-12
candidate.GTExv8.ALL.Cells_Cultured_fibroblasts.chr6.analysis.joint_dropped.dat	TAP2	-5.34	9.14e-08					6.684	0.5124	13.04	6.79e-39
candidate.GTExv8.ALL.Cells_Cultured_fibroblasts.chr6.analysis.joint_dropped.dat	PBX2	4.42	9.66e-06					17.329
candidate.GTExv8.ALL.Cells_Cultured_fibroblasts.chr6.analysis.joint_dropped.dat	AGER	5.58	2.46e-08					7.577
candidate.GTExv8.ALL.Cells_Cultured_fibroblasts.chr6.analysis.joint_dropped.dat	PRRT1	-4.21	2.59e-05					-15.289	0.3478	-43.97	0
candidate.GTExv8.ALL.Cells_Cultured_fibroblasts.chr6.analysis.joint_dropped.dat	SKIV2L	-5.9	3.58e-09					0.885	0.1944	4.55	5.38e-06
candidate.GTExv8.ALL.Cells_Cultured_fibroblasts.chr6.analysis.joint_dropped.dat	EHMT2	-4.62	3.87e-06					1.185
candidate.GTExv8.ALL.Cells_Cultured_fibroblasts.chr6.analysis.joint_dropped.dat	HSPA1B	-5.12	3.05e-07					-5.27	0.4952	-10.64	1.9e-26
candidate.GTExv8.ALL.Cells_Cultured_fibroblasts.chr6.analysis.joint_dropped.dat	MSH5	-6.46	1.04e-10					8.559
candidate.GTExv8.ALL.Cells_Cultured_fibroblasts.chr6.analysis.joint_dropped.dat	GPANK1	-3.81	0.000141					-14.655	0.4442	-32.99	1.08e-238
candidate.GTExv8.ALL.Cells_Cultured_fibroblasts.chr6.analysis.joint_dropped.dat	APOM	-10.26	1.06e-24					-6.543
candidate.GTExv8.ALL.Cells_Cultured_fibroblasts.chr6.analysis.joint_dropped.dat	DDAH2	-4.26	2.07e-05					-1.162	0.5468	-2.13	0.0336
candidate.GTExv8.ALL.Cells_Cultured_fibroblasts.chr6.analysis.joint_dropped.dat	ATP6V1G2	-3.64	0.000275					6.436	0.436	14.76	2.52e-49
candidate.GTExv8.ALL.Cells_Cultured_fibroblasts.chr6.analysis.joint_dropped.dat	HLA-T	-3.62	0.000289					-3.126	0.382	-8.18	2.73e-16
candidate.GTExv8.ALL.Cells_Cultured_fibroblasts.chr6.analysis.joint_dropped.dat	CYP21A2	11.88	1.45e-32					1.292	0.4753	2.72	0.00655
candidate.GTExv8.ALL.Cells_Cultured_fibroblasts.chr6.analysis.joint_dropped.dat	HLA-DMB	7.09	1.31e-12					3.529	0.1539	22.93	2.09e-116
candidate.GTExv8.ALL.Cells_Cultured_fibroblasts.chr6.analysis.joint_dropped.dat	C4A	-10.03	1.12e-23					0.251	0.0787	3.19	0.00143
candidate.GTExv8.ALL.Cells_Cultured_fibroblasts.chr6.analysis.joint_dropped.dat	AL121944.1	-3.67	0.000243					-6.858	0.6383	-10.74	6.29e-27
candidate.GTExv8.ALL.Cells_Cultured_fibroblasts.chr6.analysis.joint_dropped.dat	AL022393.1	-4.32	1.58e-05					-1.148
candidate.GTExv8.ALL.Cells_Cultured_fibroblasts.chr6.analysis.joint_included.dat	VARS2	-5.79	6.97e-09	-9.939	1.35	-7.352	1.95e-13
candidate.GTExv8.ALL.Cells_Cultured_fibroblasts.chr6.analysis.joint_included.dat	PPP1R18	-7.9	2.89e-15	15.241	2.29	6.656	2.81e-11
candidate.GTExv8.ALL.Cells_Cultured_fibroblasts.chr6.analysis.joint_included.dat	TAP1	-13.45	3.27e-41	-13.446	1	-13.446	3.27e-41
candidate.GTExv8.ALL.Cells_Cultured_fibroblasts.chr6.analysis.joint_included.dat	HLA-DRB1	-11.06	1.98e-28	-7.152	1.14	-6.3	2.97e-10
candidate.GTExv8.ALL.Cells_Cultured_fibroblasts.chr6.analysis.joint_included.dat	RING1	-4.6	4.24e-06	-4.599	1	-4.599	4.24e-06
candidate.GTExv8.ALL.Cells_Cultured_fibroblasts.chr6.analysis.joint_included.dat	HSD17B8	6.89	5.52e-12	6.891	1	6.891	5.52e-12
candidate.GTExv8.ALL.Cells_Cultured_fibroblasts.chr6.analysis.joint_included.dat	HLA-DMA	9.03	1.66e-19	14.115	1.53	9.213	3.16e-20
candidate.GTExv8.ALL.Cells_Cultured_fibroblasts.chr6.analysis.joint_included.dat	RNF5	-6.33	2.38e-10	48.967	4.08	11.993	3.85e-33
candidate.GTExv8.ALL.Cells_Cultured_fibroblasts.chr6.analysis.joint_included.dat	NELFE	5.54	3.01e-08	16.588	1.64	10.085	6.44e-24
candidate.GTExv8.ALL.Cells_Cultured_fibroblasts.chr6.analysis.joint_included.dat	C6orf48	4.91	9.15e-07	-1.572	1.5	-1.047	0.295
candidate.GTExv8.ALL.Cells_Cultured_fibroblasts.chr6.analysis.joint_included.dat	LST1	5.18	2.25e-07	30.094	2.12	14.228	6.12e-46
candidate.GTExv8.ALL.Cells_Cultured_fibroblasts.chr6.analysis.joint_included.dat	NFKBIL1	10.03	1.14e-23	-17.914	1.72	-10.427	1.86e-25
candidate.GTExv8.ALL.Cells_Cultured_fibroblasts.chr6.analysis.joint_included.dat	MICB	7.63	2.3e-14	2.393	1.54	1.551	0.121
candidate.GTExv8.ALL.Cells_Cultured_fibroblasts.chr6.analysis.joint_included.dat	MICA	6.94	4e-12	8.697	1.1	7.898	2.84e-15
candidate.GTExv8.ALL.Cells_Cultured_fibroblasts.chr6.analysis.joint_included.dat	RNF39	-5.56	2.67e-08	-0.688	1.18	-0.581	0.561
candidate.GTExv8.ALL.Cells_Cultured_fibroblasts.chr6.analysis.joint_included.dat	HCP5	-13.74	6.26e-43	-18.516	1.41	-13.121	2.5e-39
candidate.GTExv8.ALL.Cells_Cultured_fibroblasts.chr6.analysis.joint_included.dat	ATF6B	4.76	1.92e-06	4.762	1	4.762	1.92e-06
candidate.GTExv8.ALL.Cells_Cultured_fibroblasts.chr6.analysis.joint_included.dat	C4B	10.3	7.37e-25	45.267	4.79	9.454	3.26e-21
candidate.GTExv8.ALL.Cells_Cultured_fibroblasts.chr6.analysis.joint_included.dat	AL671277.2	4.46	8.21e-06	12.931	1.68	7.709	1.27e-14
candidate.GTExv8.ALL.Cells_Cultured_fibroblasts.chr6.analysis.joint_included.dat	HLA-DOB	10.17	2.79e-24	10.167	1	10.167	2.79e-24
candidate.GTExv8.ALL.Cells_Cultured_fibroblasts.chr7.analysis.joint_dropped.dat	TAF6	5.23	1.73e-07					0.0598	0.156	0.3842	0.701
candidate.GTExv8.ALL.Cells_Cultured_fibroblasts.chr7.analysis.joint_dropped.dat	ZSCAN21	4.05	5.08e-05					0.0123	0.635	0.0193	0.985
candidate.GTExv8.ALL.Cells_Cultured_fibroblasts.chr7.analysis.joint_included.dat	AP4M1	5.23	1.69e-07	5.23	1	5.23	1.69e-07
candidate.GTExv8.ALL.Cells_EBV-transformed_lymphocytes.chr22.analysis.joint_included.dat	ZMAT5	-3.55	0.000392	-3.55	1	-3.55	0.000392
candidate.GTExv8.ALL.Cells_EBV-transformed_lymphocytes.chr6.analysis.joint_dropped.dat	VARS2	-4.85	1.25e-06					-2.353	0.903	-2.607	0.00913
candidate.GTExv8.ALL.Cells_EBV-transformed_lymphocytes.chr6.analysis.joint_dropped.dat	HLA-DRB5	-8.3	1.08e-16					0.31	0.798	0.388	0.698
candidate.GTExv8.ALL.Cells_EBV-transformed_lymphocytes.chr6.analysis.joint_dropped.dat	NOTCH4	-5.1	3.47e-07					-7.254	0.934	-7.764	8.26e-15
candidate.GTExv8.ALL.Cells_EBV-transformed_lymphocytes.chr6.analysis.joint_dropped.dat	AGER	5.48	4.33e-08					-0.327	0.863	-0.379	0.705
candidate.GTExv8.ALL.Cells_EBV-transformed_lymphocytes.chr6.analysis.joint_dropped.dat	RNF5	-7.12	1.07e-12					2.346	0.414	5.671	1.42e-08
candidate.GTExv8.ALL.Cells_EBV-transformed_lymphocytes.chr6.analysis.joint_dropped.dat	CYP21A1P	-4.25	2.18e-05					2.819	0.494	5.701	1.19e-08
candidate.GTExv8.ALL.Cells_EBV-transformed_lymphocytes.chr6.analysis.joint_dropped.dat	C6orf48	-4.24	2.23e-05					-0.157	0.71	-0.222	0.824
candidate.GTExv8.ALL.Cells_EBV-transformed_lymphocytes.chr6.analysis.joint_dropped.dat	C4B	9.63	6.02e-22					-1.066	0.421	-2.531	0.0114
candidate.GTExv8.ALL.Cells_EBV-transformed_lymphocytes.chr6.analysis.joint_included.dat	HLA-DQB1	-16.09	3.14e-58	-2.27	1.71	-1.33	0.185
candidate.GTExv8.ALL.Cells_EBV-transformed_lymphocytes.chr6.analysis.joint_included.dat	HLA-DRB1	5.88	4.18e-09	7.05	1.17	6.05	1.42e-09
candidate.GTExv8.ALL.Cells_EBV-transformed_lymphocytes.chr6.analysis.joint_included.dat	HLA-DQA1	-15.77	5.03e-56	-15.83	1.71	-9.25	2.29e-20
candidate.GTExv8.ALL.Cells_EBV-transformed_lymphocytes.chr6.analysis.joint_included.dat	STK19	6.78	1.21e-11	6.78	1	6.78	1.21e-11
candidate.GTExv8.ALL.Cells_EBV-transformed_lymphocytes.chr6.analysis.joint_included.dat	POU5F1	5.69	1.24e-08	5.69	1	5.69	1.24e-08
candidate.GTExv8.ALL.Cells_EBV-transformed_lymphocytes.chr6.analysis.joint_included.dat	HLA-DMB	-3.91	9.25e-05	-3.91	1	-3.91	9.25e-05
candidate.GTExv8.ALL.Cells_EBV-transformed_lymphocytes.chr6.analysis.joint_included.dat	C4A	-10.31	6.43e-25	-6.76	1.17	-5.8	6.75e-09
candidate.GTExv8.ALL.Cells_EBV-transformed_lymphocytes.chr7.analysis.joint_dropped.dat	TAF6	4.45	8.75e-06					0.29	0.584	0.496	0.62
candidate.GTExv8.ALL.Cells_EBV-transformed_lymphocytes.chr7.analysis.joint_dropped.dat	ZSCAN21	4.84	1.28e-06					-0.175	0.198	-0.886	0.376
candidate.GTExv8.ALL.Cells_EBV-transformed_lymphocytes.chr7.analysis.joint_included.dat	AP4M1	5.12	3.06e-07	5.12	1	5.12	3.06e-07
candidate.GTExv8.ALL.Colon_Sigmoid.chr6.analysis.joint_dropped.dat	ZNF165	-4.19	2.76e-05					7.64	0.54	14.14	2.11e-45
candidate.GTExv8.ALL.Colon_Sigmoid.chr6.analysis.joint_dropped.dat	RNF5	-5.42	6.02e-08					1.83	0.33	5.56	2.78e-08
candidate.GTExv8.ALL.Colon_Sigmoid.chr6.analysis.joint_dropped.dat	CYP21A1P	-3.84	0.000124					11.72
candidate.GTExv8.ALL.Colon_Sigmoid.chr6.analysis.joint_dropped.dat	SKIV2L	-6.85	7.15e-12					-8.88
candidate.GTExv8.ALL.Colon_Sigmoid.chr6.analysis.joint_dropped.dat	CSNK2B	-3.93	8.34e-05					-27.57
candidate.GTExv8.ALL.Colon_Sigmoid.chr6.analysis.joint_dropped.dat	GPANK1	-10.32	5.81e-25					8.76
candidate.GTExv8.ALL.Colon_Sigmoid.chr6.analysis.joint_dropped.dat	MICB	6.65	2.85e-11					-22.16
candidate.GTExv8.ALL.Colon_Sigmoid.chr6.analysis.joint_dropped.dat	DDR1	-3.72	0.0002					8.79
candidate.GTExv8.ALL.Colon_Sigmoid.chr6.analysis.joint_dropped.dat	CYP21A2	6.74	1.64e-11					7.77	0.282	27.53	8.81e-167
candidate.GTExv8.ALL.Colon_Sigmoid.chr6.analysis.joint_dropped.dat	HLA-B	5.39	7.17e-08					5.44	0.422	12.91	3.78e-38
candidate.GTExv8.ALL.Colon_Sigmoid.chr6.analysis.joint_dropped.dat	AL022393.1	-4.42	9.74e-06					2.88
candidate.GTExv8.ALL.Colon_Sigmoid.chr6.analysis.joint_included.dat	ZNRD1	-3.93	8.65e-05	-18.42	1.73	-10.67	1.43e-26
candidate.GTExv8.ALL.Colon_Sigmoid.chr6.analysis.joint_included.dat	VARS2	-6.72	1.79e-11	-6.81	1.51	-4.51	6.35e-06
candidate.GTExv8.ALL.Colon_Sigmoid.chr6.analysis.joint_included.dat	TAP1	-4.4	1.1e-05	-13.46	1.25	-10.76	5.08e-27
candidate.GTExv8.ALL.Colon_Sigmoid.chr6.analysis.joint_included.dat	HLA-DQB1	-14.77	2.37e-49	-37.82	2.93	-12.91	3.98e-38
candidate.GTExv8.ALL.Colon_Sigmoid.chr6.analysis.joint_included.dat	HLA-DQA1	-14.67	9.99e-49	-34.98	2.9	-12.08	1.42e-33
candidate.GTExv8.ALL.Colon_Sigmoid.chr6.analysis.joint_included.dat	HLA-DRB5	-4.29	1.76e-05	-12.01	1.74	-6.9	5.17e-12
candidate.GTExv8.ALL.Colon_Sigmoid.chr6.analysis.joint_included.dat	HSD17B8	4.93	8.18e-07	4.93	1	4.93	8.18e-07
candidate.GTExv8.ALL.Colon_Sigmoid.chr6.analysis.joint_included.dat	NOTCH4	-12.88	6.1e-38	46.48	4.1	11.33	9.86e-30
candidate.GTExv8.ALL.Colon_Sigmoid.chr6.analysis.joint_included.dat	AGER	12.4	2.53e-35	-32.08	3.05	-10.5	8.34e-26
candidate.GTExv8.ALL.Colon_Sigmoid.chr6.analysis.joint_included.dat	NELFE	5.6	2.13e-08	-10.48	1.55	-6.75	1.51e-11
candidate.GTExv8.ALL.Colon_Sigmoid.chr6.analysis.joint_included.dat	ABHD16A	11.03	2.72e-28	15.7	1.22	12.91	3.94e-38
candidate.GTExv8.ALL.Colon_Sigmoid.chr6.analysis.joint_included.dat	POU5F1	4.73	2.27e-06	6.84	1.35	5.08	3.73e-07
candidate.GTExv8.ALL.Colon_Sigmoid.chr6.analysis.joint_included.dat	RNF39	-5.13	2.93e-07	-17.09	3.08	-5.55	2.88e-08
candidate.GTExv8.ALL.Colon_Sigmoid.chr6.analysis.joint_included.dat	AL671277.2	5.17	2.29e-07	-42.43	4.08	-10.41	2.23e-25
candidate.GTExv8.ALL.Colon_Sigmoid.chr6.analysis.joint_included.dat	HLA-DOB	6.98	2.89e-12	-7.59	1.57	-4.84	1.27e-06
candidate.GTExv8.ALL.Colon_Sigmoid.chr6.analysis.joint_included.dat	C4A	-10.16	2.96e-24	-46.18	3.29	-14.05	7.47e-45
candidate.GTExv8.ALL.Colon_Sigmoid.chr7.analysis.joint_dropped.dat	ZSCAN21	4.12	3.86e-05					0.84	0.703	1.19	0.232
candidate.GTExv8.ALL.Colon_Sigmoid.chr7.analysis.joint_included.dat	AP4M1	4.61	4.12e-06	4.61	1	4.61	4.12e-06
candidate.GTExv8.ALL.Colon_Transverse.chr1.analysis.joint_included.dat	PHTF1	-4.6	4.27e-06	-4.6	1	-4.6	4.27e-06
candidate.GTExv8.ALL.Colon_Transverse.chr6.analysis.joint_dropped.dat	ZSCAN9	-4.26	2.07e-05					4.267	0.873	4.886	1.03e-06
candidate.GTExv8.ALL.Colon_Transverse.chr6.analysis.joint_dropped.dat	VARS2	-10.01	1.41e-23					1.769	0.739	2.394	0.0167
candidate.GTExv8.ALL.Colon_Transverse.chr6.analysis.joint_dropped.dat	HLA-DRB1	-4.13	3.68e-05					-1.138	0.646	-1.762	0.0781
candidate.GTExv8.ALL.Colon_Transverse.chr6.analysis.joint_dropped.dat	ZKSCAN8	-3.94	8.15e-05					1.684	0.857	1.966	0.0493
candidate.GTExv8.ALL.Colon_Transverse.chr6.analysis.joint_dropped.dat	HLA-DRB5	-5.17	2.31e-07					-16.18
candidate.GTExv8.ALL.Colon_Transverse.chr6.analysis.joint_dropped.dat	RNF5	-4.94	7.78e-07					8.918	0.565	15.785	3.95e-56
candidate.GTExv8.ALL.Colon_Transverse.chr6.analysis.joint_dropped.dat	PRRT1	4.39	1.11e-05					2.008	0.609	3.297	0.000977
candidate.GTExv8.ALL.Colon_Transverse.chr6.analysis.joint_dropped.dat	CYP21A1P	-5.57	2.49e-08					8.775
candidate.GTExv8.ALL.Colon_Transverse.chr6.analysis.joint_dropped.dat	C6orf48	8.25	1.56e-16					-8.438	0.231	-36.478	2.45e-291
candidate.GTExv8.ALL.Colon_Transverse.chr6.analysis.joint_dropped.dat	LY6G6C	-7.08	1.41e-12					0.684	0.775	0.883	0.377
candidate.GTExv8.ALL.Colon_Transverse.chr6.analysis.joint_dropped.dat	APOM	-10.26	1.06e-24					8.658	0.279	31.073	5.6e-212
candidate.GTExv8.ALL.Colon_Transverse.chr6.analysis.joint_dropped.dat	MICB	5.73	9.8e-09					1.795	0.869	2.066	0.0389
candidate.GTExv8.ALL.Colon_Transverse.chr6.analysis.joint_dropped.dat	ATF6B	5.68	1.33e-08					-0.681	0.806	-0.845	0.398
candidate.GTExv8.ALL.Colon_Transverse.chr6.analysis.joint_dropped.dat	CYP21A2	3.94	8.04e-05					-3.681	0.753	-4.887	1.03e-06
candidate.GTExv8.ALL.Colon_Transverse.chr6.analysis.joint_dropped.dat	AL671277.2	5.81	6.41e-09					-4.28	0.617	-6.937	4e-12
candidate.GTExv8.ALL.Colon_Transverse.chr6.analysis.joint_dropped.dat	HLA-DOB	4.16	3.18e-05					2.718	0.973	2.794	0.00521
candidate.GTExv8.ALL.Colon_Transverse.chr6.analysis.joint_dropped.dat	EGFL8	-4.67	2.98e-06					1.522	0.817	1.862	0.0626
candidate.GTExv8.ALL.Colon_Transverse.chr6.analysis.joint_dropped.dat	AL662844.4	-4.49	7.04e-06					-1.392	0.957	-1.454	0.146
candidate.GTExv8.ALL.Colon_Transverse.chr6.analysis.joint_dropped.dat	AL022393.1	-4.49	7.16e-06					5.751	0.813	7.078	1.47e-12
candidate.GTExv8.ALL.Colon_Transverse.chr6.analysis.joint_included.dat	ZNRD1	-4.15	3.3e-05	-4.15	1	-4.15	3.3e-05
candidate.GTExv8.ALL.Colon_Transverse.chr6.analysis.joint_included.dat	FLOT1	6.97	3.16e-12	9.58	1.33	7.17	7.27e-13
candidate.GTExv8.ALL.Colon_Transverse.chr6.analysis.joint_included.dat	HLA-DQB1	-14.17	1.45e-45	40.11	3.17	12.64	1.31e-36
candidate.GTExv8.ALL.Colon_Transverse.chr6.analysis.joint_included.dat	HLA-DQA1	-16.56	1.37e-61	-54.99	3.03	-18.15	1.29e-73
candidate.GTExv8.ALL.Colon_Transverse.chr6.analysis.joint_included.dat	HSD17B8	4.87	1.12e-06	4.87	1	4.87	1.12e-06
candidate.GTExv8.ALL.Colon_Transverse.chr6.analysis.joint_included.dat	HLA-DMA	10.21	1.72e-24	13.35	1.47	9.09	9.61e-20
candidate.GTExv8.ALL.Colon_Transverse.chr6.analysis.joint_included.dat	PSMB8-AS1	6.23	4.67e-10	6.23	1	6.23	4.67e-10
candidate.GTExv8.ALL.Colon_Transverse.chr6.analysis.joint_included.dat	NOTCH4	-6.66	2.7e-11	7.1	1.22	5.84	5.31e-09
candidate.GTExv8.ALL.Colon_Transverse.chr6.analysis.joint_included.dat	SKIV2L	-5.38	7.57e-08	-7.26	1.05	-6.91	4.79e-12
candidate.GTExv8.ALL.Colon_Transverse.chr6.analysis.joint_included.dat	LST1	10.75	6e-27	10.75	1	10.75	6e-27
candidate.GTExv8.ALL.Colon_Transverse.chr6.analysis.joint_included.dat	MICA	4.15	3.26e-05	4.15	1	4.15	3.26e-05
candidate.GTExv8.ALL.Colon_Transverse.chr6.analysis.joint_included.dat	POU5F1	5.25	1.5e-07	5.25	1	5.25	1.5e-07
candidate.GTExv8.ALL.Colon_Transverse.chr6.analysis.joint_included.dat	ZNF204P	4.04	5.25e-05	4.04	1	4.04	5.25e-05
candidate.GTExv8.ALL.Colon_Transverse.chr6.analysis.joint_included.dat	C4A	-11.18	4.99e-29	-9.09	1.47	-6.18	6.34e-10
candidate.GTExv8.ALL.Colon_Transverse.chr7.analysis.joint_dropped.dat	ZSCAN21	4.75	2.05e-06					0.656	0.623	1.05	0.292
candidate.GTExv8.ALL.Colon_Transverse.chr7.analysis.joint_included.dat	AP4M1	5.23	1.69e-07	5.23	1	5.23	1.69e-07
candidate.GTExv8.ALL.Esophagus_Gastroesophageal_Junction.chr12.analysis.joint_included.dat	RHNO1	-3.66	0.000247	-3.66	1	-3.66	0.000247
candidate.GTExv8.ALL.Esophagus_Gastroesophageal_Junction.chr5.analysis.joint_included.dat	NUDT12	4.23	2.35e-05	4.23	1	4.23	2.35e-05
candidate.GTExv8.ALL.Esophagus_Gastroesophageal_Junction.chr6.analysis.joint_dropped.dat	FLOT1	7.32	2.42e-13					0.898	0.725	1.239	0.215
candidate.GTExv8.ALL.Esophagus_Gastroesophageal_Junction.chr6.analysis.joint_dropped.dat	VARS2	-7.08	1.44e-12					-15.035	0.818	-18.389	1.6e-75
candidate.GTExv8.ALL.Esophagus_Gastroesophageal_Junction.chr6.analysis.joint_dropped.dat	PPP1R18	-3.8	0.000144					4.851	0.869	5.579	2.41e-08
candidate.GTExv8.ALL.Esophagus_Gastroesophageal_Junction.chr6.analysis.joint_dropped.dat	HLA-DRB5	-4.35	1.34e-05					7.095	0.854	8.307	9.84e-17
candidate.GTExv8.ALL.Esophagus_Gastroesophageal_Junction.chr6.analysis.joint_dropped.dat	HSD17B8	3.94	8e-05					-2.165	0.889	-2.435	0.0149
candidate.GTExv8.ALL.Esophagus_Gastroesophageal_Junction.chr6.analysis.joint_dropped.dat	HLA-DRA	-9.32	1.16e-20					-9.464
candidate.GTExv8.ALL.Esophagus_Gastroesophageal_Junction.chr6.analysis.joint_dropped.dat	NOTCH4	-11.63	2.93e-31					0.68	0.592	1.148	0.251
candidate.GTExv8.ALL.Esophagus_Gastroesophageal_Junction.chr6.analysis.joint_dropped.dat	AGER	6.62	3.48e-11					0.329	0.804	0.409	0.682
candidate.GTExv8.ALL.Esophagus_Gastroesophageal_Junction.chr6.analysis.joint_dropped.dat	RNF5	-3.57	0.000356					-9.557	0.399	-23.966	6.35e-127
candidate.GTExv8.ALL.Esophagus_Gastroesophageal_Junction.chr6.analysis.joint_dropped.dat	CYP21A1P	-4.24	2.22e-05					-15.756	0.56	-28.128	4.43e-174
candidate.GTExv8.ALL.Esophagus_Gastroesophageal_Junction.chr6.analysis.joint_dropped.dat	NELFE	5.59	2.25e-08					-2.629	0.467	-5.629	1.81e-08
candidate.GTExv8.ALL.Esophagus_Gastroesophageal_Junction.chr6.analysis.joint_dropped.dat	GPANK1	-3.76	0.000171					-5.393	0.488	-11.052	2.13e-28
candidate.GTExv8.ALL.Esophagus_Gastroesophageal_Junction.chr6.analysis.joint_dropped.dat	MICB	7.65	2.04e-14					0.447	0.73	0.613	0.54
candidate.GTExv8.ALL.Esophagus_Gastroesophageal_Junction.chr6.analysis.joint_dropped.dat	ZNF204P	3.77	0.000165					-3.974	0.866	-4.587	4.49e-06
candidate.GTExv8.ALL.Esophagus_Gastroesophageal_Junction.chr6.analysis.joint_dropped.dat	ATF6B	5.02	5.14e-07					-12.484	0.552	-22.607	3.66e-113
candidate.GTExv8.ALL.Esophagus_Gastroesophageal_Junction.chr6.analysis.joint_dropped.dat	HLA-T	-4.46	8.36e-06					-9.217	0.939	-9.81	1.02e-22
candidate.GTExv8.ALL.Esophagus_Gastroesophageal_Junction.chr6.analysis.joint_dropped.dat	CYP21A2	5.23	1.7e-07					-14.569	0.301	-48.42	0
candidate.GTExv8.ALL.Esophagus_Gastroesophageal_Junction.chr6.analysis.joint_dropped.dat	AL671277.2	5.5	3.89e-08					5.51	0.907	6.073	1.26e-09
candidate.GTExv8.ALL.Esophagus_Gastroesophageal_Junction.chr6.analysis.joint_dropped.dat	HLA-DOB	7	2.61e-12					19.133
candidate.GTExv8.ALL.Esophagus_Gastroesophageal_Junction.chr6.analysis.joint_dropped.dat	EGFL8	-4.53	6.03e-06					10.585	0.588	17.993	2.21e-72
candidate.GTExv8.ALL.Esophagus_Gastroesophageal_Junction.chr6.analysis.joint_dropped.dat	C4A	-10.33	4.97e-25					-14.664	0.096	-152.778	0
candidate.GTExv8.ALL.Esophagus_Gastroesophageal_Junction.chr6.analysis.joint_dropped.dat	AL022393.1	-4.67	2.96e-06					1.042	0.487	2.142	0.0322
candidate.GTExv8.ALL.Esophagus_Gastroesophageal_Junction.chr6.analysis.joint_included.dat	TAP1	-7.81	5.57e-15	-7.81	1	-7.81	5.57e-15
candidate.GTExv8.ALL.Esophagus_Gastroesophageal_Junction.chr6.analysis.joint_included.dat	HLA-DQB1	-14.67	9.99e-49	21.48	2.11	10.2	2.08e-24
candidate.GTExv8.ALL.Esophagus_Gastroesophageal_Junction.chr6.analysis.joint_included.dat	HLA-DQA1	-15.59	9.02e-55	-30.26	1.79	-16.89	5.21e-64
candidate.GTExv8.ALL.Esophagus_Gastroesophageal_Junction.chr6.analysis.joint_included.dat	ZNF165	-4.88	1.08e-06	-4.88	1	-4.88	1.08e-06
candidate.GTExv8.ALL.Esophagus_Gastroesophageal_Junction.chr6.analysis.joint_included.dat	TAP2	7.25	4.05e-13	16.03	1.32	12.15	5.76e-34
candidate.GTExv8.ALL.Esophagus_Gastroesophageal_Junction.chr6.analysis.joint_included.dat	PBX2	13.9	6.44e-44	13.9	1	13.9	6.44e-44
candidate.GTExv8.ALL.Esophagus_Gastroesophageal_Junction.chr6.analysis.joint_included.dat	SKIV2L	-6.03	1.62e-09	8.07	1.31	6.17	7.04e-10
candidate.GTExv8.ALL.Esophagus_Gastroesophageal_Junction.chr6.analysis.joint_included.dat	ZBTB12	-14.32	1.65e-46	-24.75	1.48	-16.69	1.46e-62
candidate.GTExv8.ALL.Esophagus_Gastroesophageal_Junction.chr6.analysis.joint_included.dat	C6orf48	5.97	2.42e-09	5.97	1	5.97	2.42e-09
candidate.GTExv8.ALL.Esophagus_Gastroesophageal_Junction.chr6.analysis.joint_included.dat	MICA	6.77	1.28e-11	6.77	1	6.77	1.28e-11
candidate.GTExv8.ALL.Esophagus_Gastroesophageal_Junction.chr6.analysis.joint_included.dat	HLA-B	5.05	4.34e-07	-3.83	1.13	-3.39	0.000693
candidate.GTExv8.ALL.Esophagus_Gastroesophageal_Junction.chr6.analysis.joint_included.dat	B3GALT4	-9.69	3.48e-22	-15.09	1.13	-13.33	1.5e-40
candidate.GTExv8.ALL.Esophagus_Gastroesophageal_Junction.chr7.analysis.joint_dropped.dat	ZSCAN21	4.56	5.09e-06					1.1	0.751	1.47	0.141
candidate.GTExv8.ALL.Esophagus_Gastroesophageal_Junction.chr7.analysis.joint_included.dat	AP4M1	5.23	1.69e-07	5.23	1	5.23	1.69e-07
candidate.GTExv8.ALL.Esophagus_Mucosa.chr1.analysis.joint_included.dat	AL390066.1	3.83	0.000126	3.83	1	3.83	0.000126
candidate.GTExv8.ALL.Esophagus_Mucosa.chr12.analysis.joint_included.dat	RHNO1	-3.63	0.000285	-3.63	1	-3.63	0.000285
candidate.GTExv8.ALL.Esophagus_Mucosa.chr6.analysis.joint_dropped.dat	VARS2	-4.59	4.34e-06					-20.859
candidate.GTExv8.ALL.Esophagus_Mucosa.chr6.analysis.joint_dropped.dat	ZNF165	4.59	4.44e-06					-7.713	0.701	-11	3.95e-28
candidate.GTExv8.ALL.Esophagus_Mucosa.chr6.analysis.joint_dropped.dat	HIST1H2BK	4.15	3.28e-05					-5.711	0.821	-6.96	3.41e-12
candidate.GTExv8.ALL.Esophagus_Mucosa.chr6.analysis.joint_dropped.dat	HLA-DRB5	-7.55	4.24e-14					-3.508	0.35	-10.03	1.08e-23
candidate.GTExv8.ALL.Esophagus_Mucosa.chr6.analysis.joint_dropped.dat	HLA-DMA	11.09	1.41e-28					13.807	0.4	34.51	5.04e-261
candidate.GTExv8.ALL.Esophagus_Mucosa.chr6.analysis.joint_dropped.dat	CYP21A1P	-4.58	4.61e-06					0.871
candidate.GTExv8.ALL.Esophagus_Mucosa.chr6.analysis.joint_dropped.dat	HSPA1B	-4.71	2.42e-06					18.968
candidate.GTExv8.ALL.Esophagus_Mucosa.chr6.analysis.joint_dropped.dat	MSH5	-4.06	4.98e-05					10.17
candidate.GTExv8.ALL.Esophagus_Mucosa.chr6.analysis.joint_dropped.dat	ABHD16A	5.6	2.19e-08					-20.388
candidate.GTExv8.ALL.Esophagus_Mucosa.chr6.analysis.joint_dropped.dat	CSNK2B	-6.09	1.14e-09					0.543	0.283	1.92	0.0552
candidate.GTExv8.ALL.Esophagus_Mucosa.chr6.analysis.joint_dropped.dat	MICB	8.67	4.17e-18					-10.416
candidate.GTExv8.ALL.Esophagus_Mucosa.chr6.analysis.joint_dropped.dat	HCP5	-7.5	6.52e-14					13.971
candidate.GTExv8.ALL.Esophagus_Mucosa.chr6.analysis.joint_dropped.dat	CLIC1	-9.86	6.32e-23					-9
candidate.GTExv8.ALL.Esophagus_Mucosa.chr6.analysis.joint_dropped.dat	DDAH2	-4.7	2.57e-06					-10.276
candidate.GTExv8.ALL.Esophagus_Mucosa.chr6.analysis.joint_dropped.dat	C4B	6.31	2.74e-10					-11.991
candidate.GTExv8.ALL.Esophagus_Mucosa.chr6.analysis.joint_dropped.dat	AL671277.2	4.81	1.48e-06					-1.541	0.893	-1.73	0.0843
candidate.GTExv8.ALL.Esophagus_Mucosa.chr6.analysis.joint_dropped.dat	AL662844.4	-5.7	1.19e-08					-5.373	0.677	-7.93	2.11e-15
candidate.GTExv8.ALL.Esophagus_Mucosa.chr6.analysis.joint_dropped.dat	AL022393.1	-3.56	0.000369					8.411	0.72	11.68	1.61e-31
candidate.GTExv8.ALL.Esophagus_Mucosa.chr6.analysis.joint_included.dat	HLA-DQB1	-13.95	3.14e-44	32.11	2.6	12.36	4.29e-35
candidate.GTExv8.ALL.Esophagus_Mucosa.chr6.analysis.joint_included.dat	HLA-DRB1	-14.34	1.24e-46	-12.18	2.45	-4.97	6.57e-07
candidate.GTExv8.ALL.Esophagus_Mucosa.chr6.analysis.joint_included.dat	HLA-DQA1	-16.31	8.42e-60	-35.16	3.28	-10.72	8.62e-27
candidate.GTExv8.ALL.Esophagus_Mucosa.chr6.analysis.joint_included.dat	HSD17B8	6.68	2.35e-11	6.68	1	6.68	2.35e-11
candidate.GTExv8.ALL.Esophagus_Mucosa.chr6.analysis.joint_included.dat	NOTCH4	-7.65	1.98e-14	19.39	2.13	9.09	9.89e-20
candidate.GTExv8.ALL.Esophagus_Mucosa.chr6.analysis.joint_included.dat	PRRT1	7.21	5.51e-13	-13.29	1.63	-8.14	4.02e-16
candidate.GTExv8.ALL.Esophagus_Mucosa.chr6.analysis.joint_included.dat	STK19	4.01	5.96e-05	4.01	1	4.01	5.96e-05
candidate.GTExv8.ALL.Esophagus_Mucosa.chr6.analysis.joint_included.dat	SKIV2L	-5.94	2.82e-09	-9.37	1.21	-7.72	1.21e-14
candidate.GTExv8.ALL.Esophagus_Mucosa.chr6.analysis.joint_included.dat	C6orf48	8.71	3.16e-18	8.71	1	8.71	3.16e-18
candidate.GTExv8.ALL.Esophagus_Mucosa.chr6.analysis.joint_included.dat	MICA	3.84	0.000126	3.84	1	3.84	0.000126
candidate.GTExv8.ALL.Esophagus_Mucosa.chr6.analysis.joint_included.dat	POU5F1	6.15	7.66e-10	6.15	1	6.15	7.66e-10
candidate.GTExv8.ALL.Esophagus_Mucosa.chr6.analysis.joint_included.dat	ATF6B	8.57	1.02e-17	44.96	2.89	15.56	1.32e-54
candidate.GTExv8.ALL.Esophagus_Mucosa.chr6.analysis.joint_included.dat	CYP21A2	10.35	4.09e-25	74.38	5.9	12.61	1.91e-36
candidate.GTExv8.ALL.Esophagus_Mucosa.chr6.analysis.joint_included.dat	HLA-DOB	7.31	2.67e-13	7.31	1	7.31	2.67e-13
candidate.GTExv8.ALL.Esophagus_Mucosa.chr6.analysis.joint_included.dat	C4A	-11.39	4.47e-30	45.97	5.1	9.01	2.08e-19
candidate.GTExv8.ALL.Esophagus_Mucosa.chr7.analysis.joint_dropped.dat	TAF6	4.94	7.89e-07					1.656	0.759	2.18	0.0291
candidate.GTExv8.ALL.Esophagus_Mucosa.chr7.analysis.joint_dropped.dat	ZSCAN21	4.94	7.89e-07					0.668	0.532	1.26	0.2088
candidate.GTExv8.ALL.Esophagus_Mucosa.chr7.analysis.joint_included.dat	AP4M1	5.04	4.61e-07	5.04	1	5.04	4.61e-07
candidate.GTExv8.ALL.Esophagus_Muscularis.chr1.analysis.joint_dropped.dat	PHTF1	-4.23	2.32e-05					-1.1	0.72	-1.52	0.127
candidate.GTExv8.ALL.Esophagus_Muscularis.chr1.analysis.joint_included.dat	MAGI3	-4.51	6.34e-06	-4.51	1	-4.51	6.34e-06
candidate.GTExv8.ALL.Esophagus_Muscularis.chr19.analysis.joint_included.dat	PRKD2	-3.7	0.000219	-3.7	1	-3.7	0.000219
candidate.GTExv8.ALL.Esophagus_Muscularis.chr5.analysis.joint_included.dat	NUDT12	3.79	0.000151	3.79	1	3.79	0.000151
candidate.GTExv8.ALL.Esophagus_Muscularis.chr6.analysis.joint_dropped.dat	PPP1R18	-9.16	4.97e-20					1.427	0.143	9.991	1.68e-23
candidate.GTExv8.ALL.Esophagus_Muscularis.chr6.analysis.joint_dropped.dat	HLA-DQB1	-14.3	2.05e-46					4.307
candidate.GTExv8.ALL.Esophagus_Muscularis.chr6.analysis.joint_dropped.dat	ZNF165	-4.35	1.38e-05					-6.979	0.583	-11.972	4.96e-33
candidate.GTExv8.ALL.Esophagus_Muscularis.chr6.analysis.joint_dropped.dat	TAP2	3.75	0.000174					7.267	0.556	13.061	5.53e-39
candidate.GTExv8.ALL.Esophagus_Muscularis.chr6.analysis.joint_dropped.dat	NOTCH4	-7.03	2.14e-12					5.041	0.573	8.804	1.31e-18
candidate.GTExv8.ALL.Esophagus_Muscularis.chr6.analysis.joint_dropped.dat	RNF5	-6.59	4.39e-11					6.486	0.38	17.068	2.57e-65
candidate.GTExv8.ALL.Esophagus_Muscularis.chr6.analysis.joint_dropped.dat	NELFE	5.28	1.31e-07					0.212	0.556	0.382	0.703
candidate.GTExv8.ALL.Esophagus_Muscularis.chr6.analysis.joint_dropped.dat	ZBTB12	-4.95	7.28e-07					0.793	0.335	2.368	0.0179
candidate.GTExv8.ALL.Esophagus_Muscularis.chr6.analysis.joint_dropped.dat	CSNK2B	-6.37	1.94e-10					12.805
candidate.GTExv8.ALL.Esophagus_Muscularis.chr6.analysis.joint_dropped.dat	RNF39	-5.13	2.93e-07					-0.954	0.666	-1.433	0.152
candidate.GTExv8.ALL.Esophagus_Muscularis.chr6.analysis.joint_dropped.dat	ZNF204P	5.1	3.4e-07					2.568	0.813	3.16	0.00158
candidate.GTExv8.ALL.Esophagus_Muscularis.chr6.analysis.joint_dropped.dat	HLA-DPA1	3.77	0.000164					-8.75	0.547	-15.993	1.43e-57
candidate.GTExv8.ALL.Esophagus_Muscularis.chr6.analysis.joint_dropped.dat	CYP21A2	5.13	2.92e-07					-7.464	0.638	-11.696	1.34e-31
candidate.GTExv8.ALL.Esophagus_Muscularis.chr6.analysis.joint_dropped.dat	HIST1H3H	-4.58	4.55e-06					10.811
candidate.GTExv8.ALL.Esophagus_Muscularis.chr6.analysis.joint_dropped.dat	AL022393.1	-4.47	7.64e-06					10.744
candidate.GTExv8.ALL.Esophagus_Muscularis.chr6.analysis.joint_included.dat	FLOT1	6.38	1.8e-10	8.58	1.57	5.45	4.99e-08
candidate.GTExv8.ALL.Esophagus_Muscularis.chr6.analysis.joint_included.dat	VARS2	-4.67	3.04e-06	-7.8	1.31	-5.97	2.37e-09
candidate.GTExv8.ALL.Esophagus_Muscularis.chr6.analysis.joint_included.dat	TAP1	-12.55	3.89e-36	-12.55	1	-12.55	3.89e-36
candidate.GTExv8.ALL.Esophagus_Muscularis.chr6.analysis.joint_included.dat	HLA-DQA1	-15.7	1.58e-55	-15.4	1.13	-13.64	2.37e-42
candidate.GTExv8.ALL.Esophagus_Muscularis.chr6.analysis.joint_included.dat	ZKSCAN8	-5.25	1.52e-07	-8.51	1.22	-6.99	2.84e-12
candidate.GTExv8.ALL.Esophagus_Muscularis.chr6.analysis.joint_included.dat	HLA-DMA	9.59	8.72e-22	7.07	1.6	4.41	1.04e-05
candidate.GTExv8.ALL.Esophagus_Muscularis.chr6.analysis.joint_included.dat	AGER	4.63	3.65e-06	6.47	1.35	4.78	1.78e-06
candidate.GTExv8.ALL.Esophagus_Muscularis.chr6.analysis.joint_included.dat	SKIV2L	-5.97	2.37e-09	-4.46	1.1	-4.07	4.69e-05
candidate.GTExv8.ALL.Esophagus_Muscularis.chr6.analysis.joint_included.dat	C6orf48	5.64	1.69e-08	10.58	1.1	9.6	8.3e-22
candidate.GTExv8.ALL.Esophagus_Muscularis.chr6.analysis.joint_included.dat	LST1	10.75	6e-27	17.68	1.66	10.65	1.8e-26
candidate.GTExv8.ALL.Esophagus_Muscularis.chr6.analysis.joint_included.dat	MICB	5.55	2.87e-08	13.83	1.34	10.32	5.54e-25
candidate.GTExv8.ALL.Esophagus_Muscularis.chr6.analysis.joint_included.dat	MICA	6.84	7.83e-12	6.84	1	6.84	7.83e-12
candidate.GTExv8.ALL.Esophagus_Muscularis.chr6.analysis.joint_included.dat	HCP5	-14.24	5e-46	-13.31	1.58	-8.4	4.39e-17
candidate.GTExv8.ALL.Esophagus_Muscularis.chr6.analysis.joint_included.dat	ATF6B	7.09	1.37e-12	7.09	1	7.09	1.37e-12
candidate.GTExv8.ALL.Esophagus_Muscularis.chr6.analysis.joint_included.dat	AL671277.2	5.92	3.13e-09	17.33	1.33	13.05	6.59e-39
candidate.GTExv8.ALL.Esophagus_Muscularis.chr6.analysis.joint_included.dat	HLA-DOB	7.38	1.61e-13	7.38	1	7.38	1.61e-13
candidate.GTExv8.ALL.Esophagus_Muscularis.chr6.analysis.joint_included.dat	C4A	-10.35	4.2e-25	36	2.82	12.75	3.27e-37
candidate.GTExv8.ALL.Esophagus_Muscularis.chr7.analysis.joint_dropped.dat	ZSCAN21	4.92	8.66e-07					0.398	0.501	0.793	0.428
candidate.GTExv8.ALL.Esophagus_Muscularis.chr7.analysis.joint_included.dat	AP4M1	5.23	1.73e-07	5.23	1	5.23	1.73e-07
candidate.GTExv8.ALL.Heart_Atrial_Appendage.chr1.analysis.joint_included.dat	MAGI3	-4.21	2.5e-05	-4.21	1	-4.21	2.5e-05
candidate.GTExv8.ALL.Heart_Atrial_Appendage.chr19.analysis.joint_dropped.dat	FKRP	-3.6	0.000317					-0.972	0.699	-1.39	0.164
candidate.GTExv8.ALL.Heart_Atrial_Appendage.chr19.analysis.joint_included.dat	PRKD2	-3.68	0.000237	-3.68	1	-3.68	0.000237
candidate.GTExv8.ALL.Heart_Atrial_Appendage.chr6.analysis.joint_dropped.dat	HLA-DQB1	-14.97	1.24e-50					-0.676	0.216	-3.12	0.00179
candidate.GTExv8.ALL.Heart_Atrial_Appendage.chr6.analysis.joint_dropped.dat	HLA-DRB5	-7.8	6.02e-15					-2.833
candidate.GTExv8.ALL.Heart_Atrial_Appendage.chr6.analysis.joint_dropped.dat	DDX39B	-4.95	7.31e-07					-5.352
candidate.GTExv8.ALL.Heart_Atrial_Appendage.chr6.analysis.joint_dropped.dat	HLA-DMA	5.09	3.56e-07					-7.582	0.464	-16.35	4.35e-60
candidate.GTExv8.ALL.Heart_Atrial_Appendage.chr6.analysis.joint_dropped.dat	SKIV2L	-5.43	5.54e-08					-5.305	0.574	-9.25	2.33e-20
candidate.GTExv8.ALL.Heart_Atrial_Appendage.chr6.analysis.joint_dropped.dat	POU5F1	3.7	0.000219					3.343	0.832	4.02	5.87e-05
candidate.GTExv8.ALL.Heart_Atrial_Appendage.chr6.analysis.joint_dropped.dat	CYP21A2	6.44	1.21e-10					-1.805
candidate.GTExv8.ALL.Heart_Atrial_Appendage.chr6.analysis.joint_dropped.dat	C4A	-11.4	4.34e-30					5.555
candidate.GTExv8.ALL.Heart_Atrial_Appendage.chr6.analysis.joint_dropped.dat	ZSCAN16-AS1	-4.64	3.53e-06					6.275	0.678	9.25	2.25e-20
candidate.GTExv8.ALL.Heart_Atrial_Appendage.chr6.analysis.joint_dropped.dat	AL121944.1	-4.92	8.68e-07					1.618	0.863	1.88	0.0607
candidate.GTExv8.ALL.Heart_Atrial_Appendage.chr6.analysis.joint_included.dat	VARS2	-6.11	1e-09	17.04	1.96	8.67	4.14e-18
candidate.GTExv8.ALL.Heart_Atrial_Appendage.chr6.analysis.joint_included.dat	HLA-DRB1	-11.29	1.45e-29	16.77	3.71	4.52	6.16e-06
candidate.GTExv8.ALL.Heart_Atrial_Appendage.chr6.analysis.joint_included.dat	HLA-DQA1	-15.38	2.37e-53	-21.84	1.58	-13.81	2.23e-43
candidate.GTExv8.ALL.Heart_Atrial_Appendage.chr6.analysis.joint_included.dat	NOTCH4	-5.94	2.8e-09	12.24	1.87	6.56	5.55e-11
candidate.GTExv8.ALL.Heart_Atrial_Appendage.chr6.analysis.joint_included.dat	AGER	6.39	1.67e-10	24.02	3.72	6.45	1.12e-10
candidate.GTExv8.ALL.Heart_Atrial_Appendage.chr6.analysis.joint_included.dat	CYP21A1P	-4.34	1.45e-05	-16.57	3.04	-5.46	4.79e-08
candidate.GTExv8.ALL.Heart_Atrial_Appendage.chr6.analysis.joint_included.dat	VWA7	5.23	1.71e-07	5.23	1	5.23	1.71e-07
candidate.GTExv8.ALL.Heart_Atrial_Appendage.chr6.analysis.joint_included.dat	CSNK2B	-6.37	1.94e-10	-2.58	1.71	-1.51	0.131
candidate.GTExv8.ALL.Heart_Atrial_Appendage.chr6.analysis.joint_included.dat	GPANK1	-12.76	2.66e-37	-21.18	2.64	-8.01	1.13e-15
candidate.GTExv8.ALL.Heart_Atrial_Appendage.chr6.analysis.joint_included.dat	MICB	5.62	1.96e-08	-13.64	1.97	-6.93	4.36e-12
candidate.GTExv8.ALL.Heart_Atrial_Appendage.chr6.analysis.joint_included.dat	MICA	8.84	9.97e-19	10.39	1.38	7.53	4.92e-14
candidate.GTExv8.ALL.Heart_Atrial_Appendage.chr6.analysis.joint_included.dat	ATF6B	5.41	6.15e-08	26.09	2.45	10.66	1.49e-26
candidate.GTExv8.ALL.Heart_Atrial_Appendage.chr6.analysis.joint_included.dat	AL671277.2	4.46	8.36e-06	-4.88	1.31	-3.72	0.000201
candidate.GTExv8.ALL.Heart_Atrial_Appendage.chr6.analysis.joint_included.dat	HLA-DOB	5.95	2.75e-09	5.95	1	5.95	2.75e-09
candidate.GTExv8.ALL.Heart_Atrial_Appendage.chr6.analysis.joint_included.dat	AL662844.4	-5.76	8.59e-09	-9.17	1.3	-7.06	1.65e-12
candidate.GTExv8.ALL.Heart_Atrial_Appendage.chr7.analysis.joint_dropped.dat	ZSCAN21	4.46	8.35e-06					-0.118	0.321	-0.366	0.714
candidate.GTExv8.ALL.Heart_Atrial_Appendage.chr7.analysis.joint_included.dat	AP4M1	4.83	1.36e-06	4.83	1	4.83	1.36e-06
candidate.GTExv8.ALL.Heart_Left_Ventricle.chr12.analysis.joint_included.dat	RAB5B	-3.82	0.000135	-3.82	1	-3.82	0.000135
candidate.GTExv8.ALL.Heart_Left_Ventricle.chr19.analysis.joint_dropped.dat	FKRP	-3.89	9.99e-05					-0.496	0.525	-0.946	0.344
candidate.GTExv8.ALL.Heart_Left_Ventricle.chr19.analysis.joint_included.dat	PRKD2	-3.99	6.67e-05	-3.99	1	-3.99	6.67e-05
candidate.GTExv8.ALL.Heart_Left_Ventricle.chr6.analysis.joint_dropped.dat	HLA-DRB1	-10.7	9.83e-27					30.641
candidate.GTExv8.ALL.Heart_Left_Ventricle.chr6.analysis.joint_dropped.dat	ZNF165	-5.26	1.48e-07					-9.266	0.754	-12.28	1.12e-34
candidate.GTExv8.ALL.Heart_Left_Ventricle.chr6.analysis.joint_dropped.dat	AGPAT1	10.55	5.07e-26					0.902	0.754	1.2	0.231
candidate.GTExv8.ALL.Heart_Left_Ventricle.chr6.analysis.joint_dropped.dat	CYP21A1P	-3.72	0.000201					-6.252	0.342	-18.26	1.84e-74
candidate.GTExv8.ALL.Heart_Left_Ventricle.chr6.analysis.joint_dropped.dat	C6orf48	-4.28	1.84e-05					-6.94	0.631	-10.99	4.12e-28
candidate.GTExv8.ALL.Heart_Left_Ventricle.chr6.analysis.joint_dropped.dat	HCP5	-4.51	6.36e-06					-12.926	0.285	-45.28	0
candidate.GTExv8.ALL.Heart_Left_Ventricle.chr6.analysis.joint_dropped.dat	ATF6B	6.09	1.16e-09					5.921
candidate.GTExv8.ALL.Heart_Left_Ventricle.chr6.analysis.joint_dropped.dat	CYP21A2	6.37	1.84e-10					-18.715
candidate.GTExv8.ALL.Heart_Left_Ventricle.chr6.analysis.joint_dropped.dat	HLA-B	-3.91	9.28e-05					-22.491
candidate.GTExv8.ALL.Heart_Left_Ventricle.chr6.analysis.joint_dropped.dat	AL671277.2	5.63	1.82e-08					8.483	0.604	14.05	7.24e-45
candidate.GTExv8.ALL.Heart_Left_Ventricle.chr6.analysis.joint_dropped.dat	HLA-DOB	3.79	0.000151					-7.659	0.707	-10.83	2.5e-27
candidate.GTExv8.ALL.Heart_Left_Ventricle.chr6.analysis.joint_dropped.dat	ZSCAN16-AS1	-4.56	5.14e-06					-9.854	0.769	-12.81	1.49e-37
candidate.GTExv8.ALL.Heart_Left_Ventricle.chr6.analysis.joint_dropped.dat	AL662844.4	-3.75	0.000176					-5.492	0.94	-5.84	5.17e-09
candidate.GTExv8.ALL.Heart_Left_Ventricle.chr6.analysis.joint_included.dat	ZNRD1	-3.69	0.000226	-3.69	1	-3.69	0.000226
candidate.GTExv8.ALL.Heart_Left_Ventricle.chr6.analysis.joint_included.dat	TAP1	-4	6.24e-05	-4	1	-4	6.24e-05
candidate.GTExv8.ALL.Heart_Left_Ventricle.chr6.analysis.joint_included.dat	HLA-DQB1	-14.67	9.99e-49	-46.79	2.89	-16.19	5.52e-59
candidate.GTExv8.ALL.Heart_Left_Ventricle.chr6.analysis.joint_included.dat	HLA-DQA1	-15.48	4.46e-54	-15.7	1.77	-8.88	6.78e-19
candidate.GTExv8.ALL.Heart_Left_Ventricle.chr6.analysis.joint_included.dat	HLA-DRB5	-7.82	5.3e-15	-12.67	2.09	-6.06	1.4e-09
candidate.GTExv8.ALL.Heart_Left_Ventricle.chr6.analysis.joint_included.dat	DDX39B	-6.47	9.61e-11	-6.47	1	-6.47	9.61e-11
candidate.GTExv8.ALL.Heart_Left_Ventricle.chr6.analysis.joint_included.dat	HLA-DMA	8.68	4.11e-18	7.46	1.46	5.11	3.29e-07
candidate.GTExv8.ALL.Heart_Left_Ventricle.chr6.analysis.joint_included.dat	NOTCH4	-12.21	2.61e-34	36.91	2.73	13.53	1.01e-41
candidate.GTExv8.ALL.Heart_Left_Ventricle.chr6.analysis.joint_included.dat	AGER	8.42	3.68e-17	34.65	1.85	18.71	4.35e-78
candidate.GTExv8.ALL.Heart_Left_Ventricle.chr6.analysis.joint_included.dat	SKIV2L	-6.32	2.65e-10	9.21	1.82	5.05	4.49e-07
candidate.GTExv8.ALL.Heart_Left_Ventricle.chr6.analysis.joint_included.dat	NELFE	8.38	5.46e-17	8.74	1.18	7.39	1.43e-13
candidate.GTExv8.ALL.Heart_Left_Ventricle.chr6.analysis.joint_included.dat	VWA7	8.29	1.11e-16	-5.99	1.67	-3.58	0.000341
candidate.GTExv8.ALL.Heart_Left_Ventricle.chr6.analysis.joint_included.dat	CSNK2B	-6.53	6.62e-11	-3.43	1.08	-3.17	0.00154
candidate.GTExv8.ALL.Heart_Left_Ventricle.chr6.analysis.joint_included.dat	GPANK1	-10.21	1.74e-24	-83.8	5.91	-14.17	1.42e-45
candidate.GTExv8.ALL.Heart_Left_Ventricle.chr6.analysis.joint_included.dat	MICA	4.77	1.86e-06	4.77	1	4.77	1.86e-06
candidate.GTExv8.ALL.Heart_Left_Ventricle.chr6.analysis.joint_included.dat	C4A	-11.79	4.18e-32	77.12	5.41	14.26	4.08e-46
candidate.GTExv8.ALL.Heart_Left_Ventricle.chr7.analysis.joint_dropped.dat	ZSCAN21	4.82	1.45e-06					0.361	0.47	0.768	0.443
candidate.GTExv8.ALL.Heart_Left_Ventricle.chr7.analysis.joint_included.dat	AP4M1	5.05	4.42e-07	5.05	1	5.05	4.42e-07
candidate.GTExv8.ALL.Kidney_Cortex.chr19.analysis.joint_included.dat	FKRP	-3.94	8.15e-05	-3.94	1	-3.94	8.15e-05
candidate.GTExv8.ALL.Kidney_Cortex.chr6.analysis.joint_included.dat	HLA-DQB1	-17.5	9.05e-69	-19.82	1.12	-17.67	7.64e-70
candidate.GTExv8.ALL.Kidney_Cortex.chr6.analysis.joint_included.dat	CYP21A1P	-10.3	9.48e-25	-16.22	1.65	-9.8	1.12e-22
candidate.GTExv8.ALL.Kidney_Cortex.chr6.analysis.joint_included.dat	C4A	-10.4	3.53e-25	7.81	1.73	4.51	6.49e-06
candidate.GTExv8.ALL.Kidney_Cortex.chr7.analysis.joint_included.dat	ZSCAN21	5.03	5.02e-07	5.03	1	5.03	5.02e-07
candidate.GTExv8.ALL.Liver.chr19.analysis.joint_included.dat	FKRP	-3.91	9.31e-05	-3.91	1	-3.91	9.31e-05
candidate.GTExv8.ALL.Liver.chr6.analysis.joint_dropped.dat	HLA-DQB1	-13.38	7.9e-41					0.6	0.382	1.571	0.116
candidate.GTExv8.ALL.Liver.chr6.analysis.joint_dropped.dat	HLA-DRB5	-4.36	1.29e-05					4.302	0.8	5.376	7.6e-08
candidate.GTExv8.ALL.Liver.chr6.analysis.joint_dropped.dat	HLA-DMA	9.97	1.99e-23					0.977	0.653	1.495	0.135
candidate.GTExv8.ALL.Liver.chr6.analysis.joint_dropped.dat	TAP2	-8.24	1.67e-16					-0.378	0.388	-0.974	0.33
candidate.GTExv8.ALL.Liver.chr6.analysis.joint_dropped.dat	NOTCH4	-5.9	3.65e-09					3.192	0.178	17.891	1.39e-71
candidate.GTExv8.ALL.Liver.chr6.analysis.joint_dropped.dat	RNF5	-7.25	4.16e-13					1.219
candidate.GTExv8.ALL.Liver.chr6.analysis.joint_dropped.dat	AGPAT1	5.48	4.2e-08					-8.656	0.49	-17.664	7.99e-70
candidate.GTExv8.ALL.Liver.chr6.analysis.joint_dropped.dat	ZBTB12	-3.6	0.000318					-1.973	0.924	-2.136	0.0327
candidate.GTExv8.ALL.Liver.chr6.analysis.joint_dropped.dat	ATF6B	4.41	1.02e-05					-5.97
candidate.GTExv8.ALL.Liver.chr6.analysis.joint_dropped.dat	HLA-B	3.61	0.000308					-0.844	0.759	-1.112	0.266
candidate.GTExv8.ALL.Liver.chr6.analysis.joint_included.dat	VARS2	-7.46	8.69e-14	-4.81	1.25	-3.86	0.000115
candidate.GTExv8.ALL.Liver.chr6.analysis.joint_included.dat	HLA-DRB1	-10.84	2.26e-27	-6.8	1.82	-3.74	0.000184
candidate.GTExv8.ALL.Liver.chr6.analysis.joint_included.dat	HLA-DQA1	-15.16	6.81e-52	-10	1.7	-5.87	4.41e-09
candidate.GTExv8.ALL.Liver.chr6.analysis.joint_included.dat	HSD17B8	-5.68	1.38e-08	-5.68	1	-5.68	1.38e-08
candidate.GTExv8.ALL.Liver.chr6.analysis.joint_included.dat	CYP21A1P	-7.72	1.17e-14	21.18	2.31	9.15	5.49e-20
candidate.GTExv8.ALL.Liver.chr6.analysis.joint_included.dat	MSH5	-8.43	3.41e-17	-12.16	1.43	-8.52	1.54e-17
candidate.GTExv8.ALL.Liver.chr6.analysis.joint_included.dat	MICB	9.21	3.17e-20	11.02	1.3	8.46	2.64e-17
candidate.GTExv8.ALL.Liver.chr6.analysis.joint_included.dat	AL671277.2	4.47	7.99e-06	6.23	1.23	5.06	4.16e-07
candidate.GTExv8.ALL.Liver.chr6.analysis.joint_included.dat	HLA-DOB	8.54	1.4e-17	8.54	1	8.54	1.4e-17
candidate.GTExv8.ALL.Liver.chr6.analysis.joint_included.dat	C4A	-11.93	8.32e-33	-14.42	2.33	-6.2	5.73e-10
candidate.GTExv8.ALL.Liver.chr6.analysis.joint_included.dat	AL121944.1	-4.73	2.27e-06	-5.48	1.17	-4.67	2.99e-06
candidate.GTExv8.ALL.Liver.chr6.analysis.joint_included.dat	AL662844.4	-4.34	1.42e-05	-4.34	1	-4.34	1.42e-05
candidate.GTExv8.ALL.Liver.chr7.analysis.joint_included.dat	AP4M1	4.94	7.89e-07	4.94	1	4.94	7.89e-07
candidate.GTExv8.ALL.Lung.chr12.analysis.joint_included.dat	RHNO1	-3.62	0.000299	-3.62	1	-3.62	0.000299
candidate.GTExv8.ALL.Lung.chr19.analysis.joint_dropped.dat	FKRP	-3.86	0.000115					-0.087	0.512	-0.17	0.865
candidate.GTExv8.ALL.Lung.chr19.analysis.joint_included.dat	PRKD2	-4.39	1.14e-05	-4.39	1	-4.39	1.14e-05
candidate.GTExv8.ALL.Lung.chr6.analysis.joint_dropped.dat	FLOT1	9.55	1.24e-21					-17.021
candidate.GTExv8.ALL.Lung.chr6.analysis.joint_dropped.dat	TAP2	-4.44	8.82e-06					1.223	0.528	2.31	0.0206
candidate.GTExv8.ALL.Lung.chr6.analysis.joint_dropped.dat	NOTCH4	-9.01	2.1e-19					34.609
candidate.GTExv8.ALL.Lung.chr6.analysis.joint_dropped.dat	RNF5	-8.48	2.31e-17					33.361
candidate.GTExv8.ALL.Lung.chr6.analysis.joint_dropped.dat	PRRT1	-4.39	1.12e-05					18.137
candidate.GTExv8.ALL.Lung.chr6.analysis.joint_dropped.dat	NELFE	5.47	4.47e-08					-1.341	0.755	-1.78	0.0758
candidate.GTExv8.ALL.Lung.chr6.analysis.joint_dropped.dat	MSH5	-4.71	2.44e-06					0.287
candidate.GTExv8.ALL.Lung.chr6.analysis.joint_dropped.dat	CSNK2B	-4.76	1.93e-06					-6.578	0.695	-9.46	3.06e-21
candidate.GTExv8.ALL.Lung.chr6.analysis.joint_dropped.dat	PRRC2A	3.78	0.000156					15.426	0.221	69.67	0
candidate.GTExv8.ALL.Lung.chr6.analysis.joint_dropped.dat	HCP5	-5.71	1.13e-08					-7.466
candidate.GTExv8.ALL.Lung.chr6.analysis.joint_dropped.dat	ATF6B	3.77	0.000164					1.349	0.961	1.4	0.161
candidate.GTExv8.ALL.Lung.chr6.analysis.joint_dropped.dat	CLIC1	-10.27	9.48e-25					26.036
candidate.GTExv8.ALL.Lung.chr6.analysis.joint_dropped.dat	CYP21A2	8.87	7.47e-19					-26.222
candidate.GTExv8.ALL.Lung.chr6.analysis.joint_dropped.dat	AL121944.1	-3.8	0.000146					11.133
candidate.GTExv8.ALL.Lung.chr6.analysis.joint_included.dat	VARS2	-4.45	8.45e-06	8.29	1.78	4.67	3.08e-06
candidate.GTExv8.ALL.Lung.chr6.analysis.joint_included.dat	HLA-DQB1	-13.67	1.6e-42	131.54	8.98	14.64	1.49e-48
candidate.GTExv8.ALL.Lung.chr6.analysis.joint_included.dat	HLA-DRB1	-10.65	1.81e-26	11.23	1.77	6.35	2.15e-10
candidate.GTExv8.ALL.Lung.chr6.analysis.joint_included.dat	HLA-DQA1	-15.33	4.61e-53	-147.2	8.9	-16.53	2.1e-61
candidate.GTExv8.ALL.Lung.chr6.analysis.joint_included.dat	HLA-DRB5	-8.36	6.05e-17	16.24	1.86	8.73	2.55e-18
candidate.GTExv8.ALL.Lung.chr6.analysis.joint_included.dat	DDX39B	-4.63	3.66e-06	-1.57	1.2	-1.32	0.188
candidate.GTExv8.ALL.Lung.chr6.analysis.joint_included.dat	SKIV2L	-6.41	1.49e-10	-9.87	1.12	-8.79	1.5e-18
candidate.GTExv8.ALL.Lung.chr6.analysis.joint_included.dat	C6orf48	6.05	1.41e-09	6.05	1	6.05	1.41e-09
candidate.GTExv8.ALL.Lung.chr6.analysis.joint_included.dat	GPANK1	-9.88	5.15e-23	43.68	3.57	12.23	2.05e-34
candidate.GTExv8.ALL.Lung.chr6.analysis.joint_included.dat	APOM	-10.34	4.78e-25	-23.07	4.71	-4.9	9.82e-07
candidate.GTExv8.ALL.Lung.chr6.analysis.joint_included.dat	MICB	7.28	3.23e-13	-21.85	2.22	-9.85	6.83e-23
candidate.GTExv8.ALL.Lung.chr6.analysis.joint_included.dat	MICA	4.54	5.69e-06	4.54	1	4.54	5.69e-06
candidate.GTExv8.ALL.Lung.chr6.analysis.joint_included.dat	C4B	4.29	1.76e-05	-13.17	1.94	-6.78	1.19e-11
candidate.GTExv8.ALL.Lung.chr6.analysis.joint_included.dat	AL671277.2	5.9	3.57e-09	-16.54	1.97	-8.41	4.15e-17
candidate.GTExv8.ALL.Lung.chr6.analysis.joint_included.dat	HLA-DOB	6.68	2.46e-11	6.68	1	6.68	2.46e-11
candidate.GTExv8.ALL.Lung.chr6.analysis.joint_included.dat	C4A	-11.63	2.94e-31	-89.93	6.31	-14.26	4.03e-46
candidate.GTExv8.ALL.Lung.chr6.analysis.joint_included.dat	AL022393.1	-5.11	3.22e-07	13.44	1.71	7.88	3.39e-15
candidate.GTExv8.ALL.Lung.chr7.analysis.joint_dropped.dat	ZSCAN21	4.88	1.04e-06					0.133	0.401	0.332	0.74
candidate.GTExv8.ALL.Lung.chr7.analysis.joint_included.dat	AP4M1	5.19	2.16e-07	5.19	1	5.19	2.16e-07
candidate.GTExv8.ALL.Minor_Salivary_Gland.chr1.analysis.joint_included.dat	THAP3	3.69	0.000224	3.69	1	3.69	0.000224
candidate.GTExv8.ALL.Minor_Salivary_Gland.chr19.analysis.joint_included.dat	FKRP	-3.8	0.000143	-3.8	1	-3.8	0.000143
candidate.GTExv8.ALL.Minor_Salivary_Gland.chr5.analysis.joint_included.dat	NUDT12	4.09	4.24e-05	4.09	1	4.09	4.24e-05
candidate.GTExv8.ALL.Minor_Salivary_Gland.chr6.analysis.joint_dropped.dat	HLA-DRB1	-12.53	5.37e-36					-1.799	0.682	-2.637	0.00836
candidate.GTExv8.ALL.Minor_Salivary_Gland.chr6.analysis.joint_dropped.dat	HLA-DRB5	-6.29	3.14e-10					5.186	0.719	7.208	5.67e-13
candidate.GTExv8.ALL.Minor_Salivary_Gland.chr6.analysis.joint_dropped.dat	AGER	-3.76	0.000171					0.39	0.702	0.556	0.578
candidate.GTExv8.ALL.Minor_Salivary_Gland.chr6.analysis.joint_dropped.dat	CYP21A1P	-6.68	2.34e-11					5.831	0.593	9.833	8.13e-23
candidate.GTExv8.ALL.Minor_Salivary_Gland.chr6.analysis.joint_dropped.dat	ATF6B	4.38	1.2e-05					-4.244	0.831	-5.107	3.28e-07
candidate.GTExv8.ALL.Minor_Salivary_Gland.chr6.analysis.joint_dropped.dat	C4B	-5.04	4.61e-07					1.08	0.854	1.264	0.206
candidate.GTExv8.ALL.Minor_Salivary_Gland.chr6.analysis.joint_dropped.dat	AL022393.1	-4.56	5.18e-06					-0.406	0.944	-0.43	0.667
candidate.GTExv8.ALL.Minor_Salivary_Gland.chr6.analysis.joint_included.dat	HLA-DQB1	-14.67	9.99e-49	-14.67	1	-14.67	9.99e-49
candidate.GTExv8.ALL.Minor_Salivary_Gland.chr6.analysis.joint_included.dat	SKIV2L	-5.82	5.74e-09	-5.82	1	-5.82	5.74e-09
candidate.GTExv8.ALL.Minor_Salivary_Gland.chr6.analysis.joint_included.dat	MICB	9.78	1.38e-22	7.91	1.03	7.69	1.44e-14
candidate.GTExv8.ALL.Minor_Salivary_Gland.chr6.analysis.joint_included.dat	MICA	5.18	2.21e-07	5.18	1	5.18	2.21e-07
candidate.GTExv8.ALL.Minor_Salivary_Gland.chr6.analysis.joint_included.dat	C4A	-9.96	2.25e-23	-8.14	1.03	-7.92	2.31e-15
candidate.GTExv8.ALL.Minor_Salivary_Gland.chr7.analysis.joint_dropped.dat	TAF6	4.89	1.01e-06					0.489	0.541	0.906	0.365
candidate.GTExv8.ALL.Minor_Salivary_Gland.chr7.analysis.joint_included.dat	AP4M1	5.23	1.69e-07	5.23	1	5.23	1.69e-07
candidate.GTExv8.ALL.Muscle_Skeletal.chr1.analysis.joint_included.dat	THAP3	3.84	0.000122	3.84	1	3.84	0.000122
candidate.GTExv8.ALL.Muscle_Skeletal.chr19.analysis.joint_dropped.dat	FKRP	-3.91	9.24e-05					-0.437	0.495	-0.882	0.378
candidate.GTExv8.ALL.Muscle_Skeletal.chr19.analysis.joint_included.dat	PRKD2	-4	6.4e-05	-4	1	-4	6.4e-05
candidate.GTExv8.ALL.Muscle_Skeletal.chr5.analysis.joint_included.dat	NUDT12	4.15	3.35e-05	4.15	1	4.15	3.35e-05
candidate.GTExv8.ALL.Muscle_Skeletal.chr6.analysis.joint_dropped.dat	VARS2	-6	1.93e-09					43.25
candidate.GTExv8.ALL.Muscle_Skeletal.chr6.analysis.joint_dropped.dat	ZKSCAN8	-4.49	7.16e-06					-9.74
candidate.GTExv8.ALL.Muscle_Skeletal.chr6.analysis.joint_dropped.dat	HLA-DRB5	-8.07	7.23e-16					-100.47
candidate.GTExv8.ALL.Muscle_Skeletal.chr6.analysis.joint_dropped.dat	HLA-DMA	6.93	4.11e-12					28.63
candidate.GTExv8.ALL.Muscle_Skeletal.chr6.analysis.joint_dropped.dat	TAP2	6.39	1.61e-10					10.61	0.79	13.4	4.06e-41
candidate.GTExv8.ALL.Muscle_Skeletal.chr6.analysis.joint_dropped.dat	NOTCH4	-7.74	9.85e-15					-5.23
candidate.GTExv8.ALL.Muscle_Skeletal.chr6.analysis.joint_dropped.dat	AGER	4.91	9.12e-07					53.88
candidate.GTExv8.ALL.Muscle_Skeletal.chr6.analysis.joint_dropped.dat	RNF5	-3.7	0.000218					17.73
candidate.GTExv8.ALL.Muscle_Skeletal.chr6.analysis.joint_dropped.dat	SKIV2L	-7.22	5.11e-13					72.14
candidate.GTExv8.ALL.Muscle_Skeletal.chr6.analysis.joint_dropped.dat	NELFE	5.47	4.4e-08					-94.25
candidate.GTExv8.ALL.Muscle_Skeletal.chr6.analysis.joint_dropped.dat	VWA7	8.4	4.29e-17					-51.42
candidate.GTExv8.ALL.Muscle_Skeletal.chr6.analysis.joint_dropped.dat	LY6G5C	3.74	0.000182					-14.03	0.468	-30	1.05e-197
candidate.GTExv8.ALL.Muscle_Skeletal.chr6.analysis.joint_dropped.dat	GPANK1	-9.25	2.16e-20					18.77
candidate.GTExv8.ALL.Muscle_Skeletal.chr6.analysis.joint_dropped.dat	APOM	-5.86	4.64e-09					-42.49
candidate.GTExv8.ALL.Muscle_Skeletal.chr6.analysis.joint_dropped.dat	PRRC2A	6.37	1.94e-10					44.74
candidate.GTExv8.ALL.Muscle_Skeletal.chr6.analysis.joint_dropped.dat	ATF6B	4.38	1.19e-05					-29.91
candidate.GTExv8.ALL.Muscle_Skeletal.chr6.analysis.joint_dropped.dat	PPT2	6.33	2.38e-10					21.46
candidate.GTExv8.ALL.Muscle_Skeletal.chr6.analysis.joint_dropped.dat	AL671277.2	4.38	1.18e-05					9.72	0.691	14.1	5.83e-45
candidate.GTExv8.ALL.Muscle_Skeletal.chr6.analysis.joint_dropped.dat	AL662844.4	-4.63	3.66e-06					-41.21
candidate.GTExv8.ALL.Muscle_Skeletal.chr6.analysis.joint_included.dat	TAP1	-8.24	1.68e-16	-8.24	1	-8.24	1.68e-16
candidate.GTExv8.ALL.Muscle_Skeletal.chr6.analysis.joint_included.dat	HLA-DQB1	-14.26	4.12e-46	-43.76	4.63	-9.45	3.35e-21
candidate.GTExv8.ALL.Muscle_Skeletal.chr6.analysis.joint_included.dat	HLA-DRB1	-15.12	1.26e-51	162.9	8.99	18.11	2.51e-73
candidate.GTExv8.ALL.Muscle_Skeletal.chr6.analysis.joint_included.dat	HLA-DQA1	-15.51	3e-54	-167.35	9.81	-17.07	2.7e-65
candidate.GTExv8.ALL.Muscle_Skeletal.chr6.analysis.joint_included.dat	ZNF165	-4.16	3.24e-05	-7.3	1.66	-4.41	1.03e-05
candidate.GTExv8.ALL.Muscle_Skeletal.chr6.analysis.joint_included.dat	HSD17B8	4.26	2.02e-05	4.26	1	4.26	2.02e-05
candidate.GTExv8.ALL.Muscle_Skeletal.chr6.analysis.joint_included.dat	HSPA1B	-4.09	4.4e-05	-4.09	1	-4.09	4.4e-05
candidate.GTExv8.ALL.Muscle_Skeletal.chr6.analysis.joint_included.dat	CSNK2B	-8.74	2.35e-18	-49.74	2.47	-20.1	7.4e-90
candidate.GTExv8.ALL.Muscle_Skeletal.chr6.analysis.joint_included.dat	LST1	11.17	5.45e-29	-34.74	2.49	-13.96	2.85e-44
candidate.GTExv8.ALL.Muscle_Skeletal.chr6.analysis.joint_included.dat	MICB	5.49	3.93e-08	4.16	1.2	3.48	0.000504
candidate.GTExv8.ALL.Muscle_Skeletal.chr6.analysis.joint_included.dat	POU5F1	3.93	8.51e-05	3.93	1	3.93	8.51e-05
candidate.GTExv8.ALL.Muscle_Skeletal.chr6.analysis.joint_included.dat	C4B	11.02	3.2e-28	183.14	9.21	19.88	6.48e-88
candidate.GTExv8.ALL.Muscle_Skeletal.chr6.analysis.joint_included.dat	CYP21A2	11.23	2.9e-29	28.48	3.39	8.39	4.95e-17
candidate.GTExv8.ALL.Muscle_Skeletal.chr6.analysis.joint_included.dat	B3GALT4	3.97	7.06e-05	3.97	1	3.97	7.06e-05
candidate.GTExv8.ALL.Muscle_Skeletal.chr6.analysis.joint_included.dat	HLA-DOB	6.89	5.59e-12	6.89	1	6.89	5.59e-12
candidate.GTExv8.ALL.Muscle_Skeletal.chr6.analysis.joint_included.dat	C4A	-10.79	3.68e-27	212.5	10.85	19.59	1.92e-85
candidate.GTExv8.ALL.Muscle_Skeletal.chr6.analysis.joint_included.dat	HIST1H3H	-4.65	3.39e-06	9.95	1.78	5.59	2.21e-08
candidate.GTExv8.ALL.Muscle_Skeletal.chr7.analysis.joint_included.dat	AP4M1	4.93	8.24e-07	4.93	1	4.93	8.24e-07
candidate.GTExv8.ALL.Nerve_Tibial.chr6.analysis.joint_dropped.dat	ZNRD1	-4.3	1.68e-05					-8.052	0.834	-9.661	4.42e-22
candidate.GTExv8.ALL.Nerve_Tibial.chr6.analysis.joint_dropped.dat	FLOT1	4.83	1.37e-06					-1.611	0.144	-11.185	4.8e-29
candidate.GTExv8.ALL.Nerve_Tibial.chr6.analysis.joint_dropped.dat	VARS2	-6.44	1.19e-10					9.05	0.145	62.542	0
candidate.GTExv8.ALL.Nerve_Tibial.chr6.analysis.joint_dropped.dat	HLA-DRB1	-15.16	6.35e-52					8.877
candidate.GTExv8.ALL.Nerve_Tibial.chr6.analysis.joint_dropped.dat	HLA-DRB5	-4.94	7.87e-07					2.33	0.661	3.527	0.00042
candidate.GTExv8.ALL.Nerve_Tibial.chr6.analysis.joint_dropped.dat	TAP2	-4.81	1.53e-06					-1.173	0.749	-1.567	0.117
candidate.GTExv8.ALL.Nerve_Tibial.chr6.analysis.joint_dropped.dat	NOTCH4	-5.28	1.31e-07					0.461	0.633	0.728	0.467
candidate.GTExv8.ALL.Nerve_Tibial.chr6.analysis.joint_dropped.dat	PBX2	3.82	0.000131					-6.547	0.226	-28.948	2.97e-184
candidate.GTExv8.ALL.Nerve_Tibial.chr6.analysis.joint_dropped.dat	PRRT1	4.35	1.38e-05					-1.061	0.659	-1.61	0.107
candidate.GTExv8.ALL.Nerve_Tibial.chr6.analysis.joint_dropped.dat	SKIV2L	-6.86	6.69e-12					7.443	0.706	10.542	5.54e-26
candidate.GTExv8.ALL.Nerve_Tibial.chr6.analysis.joint_dropped.dat	NELFE	5.64	1.74e-08					-2.282	0.737	-3.095	0.00197
candidate.GTExv8.ALL.Nerve_Tibial.chr6.analysis.joint_dropped.dat	EHMT2	-10.19	2.13e-24					2.362	0.742	3.185	0.00145
candidate.GTExv8.ALL.Nerve_Tibial.chr6.analysis.joint_dropped.dat	GPANK1	-10.09	5.85e-24					1.28	0.483	2.649	0.00807
candidate.GTExv8.ALL.Nerve_Tibial.chr6.analysis.joint_dropped.dat	MICB	7.17	7.58e-13					-9.091	0.191	-47.599	0
candidate.GTExv8.ALL.Nerve_Tibial.chr6.analysis.joint_dropped.dat	POU5F1	4.76	1.92e-06					4.879	0.897	5.436	5.45e-08
candidate.GTExv8.ALL.Nerve_Tibial.chr6.analysis.joint_dropped.dat	RNF39	-5.13	2.93e-07					-1.631	0.924	-1.765	0.0776
candidate.GTExv8.ALL.Nerve_Tibial.chr6.analysis.joint_dropped.dat	ATF6B	6.23	4.6e-10					15.804
candidate.GTExv8.ALL.Nerve_Tibial.chr6.analysis.joint_dropped.dat	CLIC1	-10.09	5.96e-24					7.333
candidate.GTExv8.ALL.Nerve_Tibial.chr6.analysis.joint_dropped.dat	DDAH2	-4.04	5.24e-05					-7.836
candidate.GTExv8.ALL.Nerve_Tibial.chr6.analysis.joint_dropped.dat	HLA-T	-4.46	8.36e-06					-6.465	0.825	-7.832	4.79e-15
candidate.GTExv8.ALL.Nerve_Tibial.chr6.analysis.joint_dropped.dat	AL671277.2	4.51	6.38e-06					7.06	0.814	8.676	4.11e-18
candidate.GTExv8.ALL.Nerve_Tibial.chr6.analysis.joint_dropped.dat	C4A	-10.39	2.85e-25					19.982
candidate.GTExv8.ALL.Nerve_Tibial.chr6.analysis.joint_dropped.dat	AL121944.1	-4.32	1.59e-05					0.797	0.457	1.744	0.0812
candidate.GTExv8.ALL.Nerve_Tibial.chr6.analysis.joint_dropped.dat	AL022393.1	-5.22	1.76e-07					-3.183	0.226	-14.062	6.49e-45
candidate.GTExv8.ALL.Nerve_Tibial.chr6.analysis.joint_included.dat	PPP1R18	-9.05	1.37e-19	12.37	1.63	7.59	3.23e-14
candidate.GTExv8.ALL.Nerve_Tibial.chr6.analysis.joint_included.dat	TAP1	-5.89	3.96e-09	-5.89	1	-5.89	3.96e-09
candidate.GTExv8.ALL.Nerve_Tibial.chr6.analysis.joint_included.dat	HLA-DQB1	-15.93	3.94e-57	-48.57	3.45	-14.08	4.94e-45
candidate.GTExv8.ALL.Nerve_Tibial.chr6.analysis.joint_included.dat	HLA-DQA1	-14.67	9.52e-49	13.21	2.63	5.02	5.15e-07
candidate.GTExv8.ALL.Nerve_Tibial.chr6.analysis.joint_included.dat	ZNF165	-4.84	1.29e-06	-6.35	1.11	-5.7	1.18e-08
candidate.GTExv8.ALL.Nerve_Tibial.chr6.analysis.joint_included.dat	HSD17B8	3.84	0.000122	3.84	1	3.84	0.000122
candidate.GTExv8.ALL.Nerve_Tibial.chr6.analysis.joint_included.dat	AGER	10.88	1.5e-27	11.1	1.34	8.27	1.34e-16
candidate.GTExv8.ALL.Nerve_Tibial.chr6.analysis.joint_included.dat	AGPAT1	8.07	6.82e-16	-36.88	2.57	-14.36	8.67e-47
candidate.GTExv8.ALL.Nerve_Tibial.chr6.analysis.joint_included.dat	C6orf48	7.9	2.7e-15	7.9	1	7.9	2.7e-15
candidate.GTExv8.ALL.Nerve_Tibial.chr6.analysis.joint_included.dat	LST1	12.17	4.31e-34	36.67	1.82	20.2	9.45e-91
candidate.GTExv8.ALL.Nerve_Tibial.chr6.analysis.joint_included.dat	MICA	3.64	0.000276	-4.4	1.18	-3.75	0.00018
candidate.GTExv8.ALL.Nerve_Tibial.chr6.analysis.joint_included.dat	HCP5	-9.51	1.88e-21	37.52	2.43	15.43	9.85e-54
candidate.GTExv8.ALL.Nerve_Tibial.chr6.analysis.joint_included.dat	SAPCD1	-11.13	8.66e-29	-29.23	1.76	-16.56	1.26e-61
candidate.GTExv8.ALL.Nerve_Tibial.chr6.analysis.joint_included.dat	CYP21A2	7.42	1.2e-13	14.51	1.61	8.99	2.48e-19
candidate.GTExv8.ALL.Nerve_Tibial.chr6.analysis.joint_included.dat	HLA-DOB	5.48	4.22e-08	5.48	1	5.48	4.22e-08
candidate.GTExv8.ALL.Nerve_Tibial.chr7.analysis.joint_dropped.dat	ZSCAN21	4.15	3.28e-05					1.355	0.845	1.6	0.109
candidate.GTExv8.ALL.Nerve_Tibial.chr7.analysis.joint_dropped.dat	AP4M1	5.16	2.51e-07					0.755	0.54	1.4	0.162
candidate.GTExv8.ALL.Nerve_Tibial.chr7.analysis.joint_included.dat	TAF6	5.23	1.69e-07	5.23	1	5.23	1.69e-07
candidate.GTExv8.ALL.Ovary.chr19.analysis.joint_included.dat	FKRP	-4.14	3.44e-05	-4.14	1	-4.14	3.44e-05
candidate.GTExv8.ALL.Ovary.chr6.analysis.joint_dropped.dat	SKIV2L	-5.6	2.09e-08					5.359
candidate.GTExv8.ALL.Ovary.chr6.analysis.joint_dropped.dat	MICB	5.79	7.2e-09					0.491	0.792	0.62	0.535
candidate.GTExv8.ALL.Ovary.chr6.analysis.joint_dropped.dat	CYP21A2	4.92	8.47e-07					8.143	0.566	14.38	7.22e-47
candidate.GTExv8.ALL.Ovary.chr6.analysis.joint_included.dat	HLA-DQB1	-14.69	6.99e-49	-32.42	2.02	-16.08	3.51e-58
candidate.GTExv8.ALL.Ovary.chr6.analysis.joint_included.dat	ZNF165	-4.69	2.7e-06	4.75	1.24	3.85	0.00012
candidate.GTExv8.ALL.Ovary.chr6.analysis.joint_included.dat	HLA-DRB5	-9.14	6.27e-20	-9.05	1.47	-6.16	7.41e-10
candidate.GTExv8.ALL.Ovary.chr6.analysis.joint_included.dat	HLA-DMA	10.07	7.47e-24	12.14	1.34	9.04	1.55e-19
candidate.GTExv8.ALL.Ovary.chr6.analysis.joint_included.dat	NOTCH4	-12.43	1.71e-35	34.36	3.15	10.9	1.13e-27
candidate.GTExv8.ALL.Ovary.chr6.analysis.joint_included.dat	C6orf48	8.17	2.97e-16	15.04	1.25	12.03	2.44e-33
candidate.GTExv8.ALL.Ovary.chr6.analysis.joint_included.dat	CLIC1	-7.06	1.68e-12	16.75	1.83	9.15	5.54e-20
candidate.GTExv8.ALL.Ovary.chr6.analysis.joint_included.dat	AL671277.2	4.46	8.36e-06	5.06	1.19	4.26	2.09e-05
candidate.GTExv8.ALL.Ovary.chr6.analysis.joint_included.dat	HLA-DOB	3.73	0.000194	3.73	1	3.73	0.000194
candidate.GTExv8.ALL.Ovary.chr6.analysis.joint_included.dat	C4A	-10.2	1.93e-24	-27.45	2.38	-11.54	8.39e-31
candidate.GTExv8.ALL.Ovary.chr6.analysis.joint_included.dat	AL662844.4	-5.09	3.5e-07	-5.09	1	-5.09	3.5e-07
candidate.GTExv8.ALL.Ovary.chr7.analysis.joint_included.dat	AP4M1	3.55	0.000386	3.55	1	3.55	0.000386
candidate.GTExv8.ALL.Pancreas.chr12.analysis.joint_included.dat	RHNO1	-3.57	0.00036	-3.57	1	-3.57	0.00036
candidate.GTExv8.ALL.Pancreas.chr19.analysis.joint_dropped.dat	PRKD2	-3.58	0.000344					-0.302	0.588	-0.514	0.607
candidate.GTExv8.ALL.Pancreas.chr19.analysis.joint_included.dat	FKRP	-4.05	5.1e-05	-4.05	1	-4.05	5.1e-05
candidate.GTExv8.ALL.Pancreas.chr6.analysis.joint_dropped.dat	FLOT1	7.58	3.59e-14					-0.511	0.68	-0.752	0.452
candidate.GTExv8.ALL.Pancreas.chr6.analysis.joint_dropped.dat	VARS2	-4.58	4.64e-06					-0.976	0.79	-1.235	0.217
candidate.GTExv8.ALL.Pancreas.chr6.analysis.joint_dropped.dat	HLA-DQB1	-13.99	1.82e-44					1.416	0.541	2.618	0.00883
candidate.GTExv8.ALL.Pancreas.chr6.analysis.joint_dropped.dat	TAP2	-6.55	5.9e-11					-1.716	0.825	-2.081	0.0375
candidate.GTExv8.ALL.Pancreas.chr6.analysis.joint_dropped.dat	AGER	5.35	8.72e-08					-7.084
candidate.GTExv8.ALL.Pancreas.chr6.analysis.joint_dropped.dat	RNF5	-6.2	5.7e-10					3.278
candidate.GTExv8.ALL.Pancreas.chr6.analysis.joint_dropped.dat	PRRT1	4.99	6.16e-07					-10.05
candidate.GTExv8.ALL.Pancreas.chr6.analysis.joint_dropped.dat	CYP21A1P	-5.88	4.01e-09					-7.004
candidate.GTExv8.ALL.Pancreas.chr6.analysis.joint_dropped.dat	CYP21A2	4.95	7.44e-07					-8.321	0.54	-15.417	1.26e-53
candidate.GTExv8.ALL.Pancreas.chr6.analysis.joint_dropped.dat	HLA-DOB	3.77	0.000166					-0.852	0.841	-1.012	0.311
candidate.GTExv8.ALL.Pancreas.chr6.analysis.joint_dropped.dat	C4A	-11.03	2.72e-28					6.053
candidate.GTExv8.ALL.Pancreas.chr6.analysis.joint_dropped.dat	AL022393.1	-4.49	7.16e-06					5.058	0.325	15.562	1.31e-54
candidate.GTExv8.ALL.Pancreas.chr6.analysis.joint_included.dat	HLA-DRB1	-13.9	6.29e-44	-10.75	1.22	-8.809	1.26e-18
candidate.GTExv8.ALL.Pancreas.chr6.analysis.joint_included.dat	HLA-DQA1	-15.39	1.96e-53	-11.74	1.38	-8.539	1.35e-17
candidate.GTExv8.ALL.Pancreas.chr6.analysis.joint_included.dat	HLA-DRB5	-5.84	5.37e-09	-5.66	1.3	-4.345	1.4e-05
candidate.GTExv8.ALL.Pancreas.chr6.analysis.joint_included.dat	HLA-DMA	9.55	1.31e-21	-5.14	1.56	-3.293	0.000992
candidate.GTExv8.ALL.Pancreas.chr6.analysis.joint_included.dat	NOTCH4	-9.63	5.93e-22	10.42	1.55	6.745	1.53e-11
candidate.GTExv8.ALL.Pancreas.chr6.analysis.joint_included.dat	SKIV2L	-6.14	8.28e-10	-15.04	2.03	-7.415	1.21e-13
candidate.GTExv8.ALL.Pancreas.chr6.analysis.joint_included.dat	NELFE	5.61	2.07e-08	-10.96	2.17	-5.044	4.55e-07
candidate.GTExv8.ALL.Pancreas.chr6.analysis.joint_included.dat	MSH5	-7.84	4.39e-15	3.43	1.61	2.132	0.033
candidate.GTExv8.ALL.Pancreas.chr6.analysis.joint_included.dat	APOM	-8.71	2.91e-18	-25.2	3.09	-8.16	3.35e-16
candidate.GTExv8.ALL.Pancreas.chr6.analysis.joint_included.dat	MICA	6.21	5.34e-10	7.55	1.18	6.391	1.65e-10
candidate.GTExv8.ALL.Pancreas.chr6.analysis.joint_included.dat	ZNF204P	4.04	5.31e-05	4.04	1	4.041	5.31e-05
candidate.GTExv8.ALL.Pancreas.chr6.analysis.joint_included.dat	ATF6B	5.05	4.48e-07	18.92	1.97	9.585	9.28e-22
candidate.GTExv8.ALL.Pancreas.chr6.analysis.joint_included.dat	HLA-B	7.6	2.9e-14	-1.22	1.57	-0.779	0.436
candidate.GTExv8.ALL.Pancreas.chr6.analysis.joint_included.dat	B3GALT4	-3.87	0.000109	-3.87	1	-3.869	0.000109
candidate.GTExv8.ALL.Pancreas.chr6.analysis.joint_included.dat	AL671277.2	4.98	6.3e-07	4.98	1	4.982	6.3e-07
candidate.GTExv8.ALL.Pancreas.chr7.analysis.joint_dropped.dat	ZSCAN21	4.44	9.06e-06					0.103	0.555	0.185	0.853
candidate.GTExv8.ALL.Pancreas.chr7.analysis.joint_included.dat	AP4M1	5.21	1.86e-07	5.21	1	5.21	1.86e-07
candidate.GTExv8.ALL.Pituitary.chr1.analysis.joint_included.dat	THAP3	3.65	0.000263	3.65	1	3.65	0.000263
candidate.GTExv8.ALL.Pituitary.chr12.analysis.joint_included.dat	RAB5B	3.64	0.000268	3.64	1	3.64	0.000268
candidate.GTExv8.ALL.Pituitary.chr19.analysis.joint_included.dat	FKRP	-3.97	7.3e-05	-3.97	1	-3.97	7.3e-05
candidate.GTExv8.ALL.Pituitary.chr6.analysis.joint_dropped.dat	ZSCAN9	4.6	4.31e-06					4.405	0.75	5.874	4.26e-09
candidate.GTExv8.ALL.Pituitary.chr6.analysis.joint_dropped.dat	VARS2	-6.75	1.51e-11					-8.9	0.563	-15.818	2.32e-56
candidate.GTExv8.ALL.Pituitary.chr6.analysis.joint_dropped.dat	HLA-DQB1	-14.05	8.03e-45					9.522
candidate.GTExv8.ALL.Pituitary.chr6.analysis.joint_dropped.dat	HLA-DRB5	-5.52	3.31e-08					36.979
candidate.GTExv8.ALL.Pituitary.chr6.analysis.joint_dropped.dat	APOM	-9.32	1.22e-20					-0.353	0.445	-0.795	0.427
candidate.GTExv8.ALL.Pituitary.chr6.analysis.joint_dropped.dat	DDAH2	-3.85	0.000118					-5.165	0.73	-7.073	1.52e-12
candidate.GTExv8.ALL.Pituitary.chr6.analysis.joint_dropped.dat	CYP21A2	8.75	2.13e-18					-7.405	0.52	-14.243	4.92e-46
candidate.GTExv8.ALL.Pituitary.chr6.analysis.joint_dropped.dat	HLA-DOB	5.11	3.2e-07					7.506	0.93	8.071	6.98e-16
candidate.GTExv8.ALL.Pituitary.chr6.analysis.joint_dropped.dat	AL022393.1	-4.55	5.34e-06					-12.778	0.65	-19.665	4.32e-86
candidate.GTExv8.ALL.Pituitary.chr6.analysis.joint_included.dat	FLOT1	9.05	1.37e-19	-10.58	1.56	-6.779	1.21e-11
candidate.GTExv8.ALL.Pituitary.chr6.analysis.joint_included.dat	HLA-DRB1	-11.59	4.79e-31	-31.28	2.89	-10.819	2.81e-27
candidate.GTExv8.ALL.Pituitary.chr6.analysis.joint_included.dat	HLA-DQA1	-15.98	1.79e-57	9.89	2.59	3.816	0.000136
candidate.GTExv8.ALL.Pituitary.chr6.analysis.joint_included.dat	HSD17B8	4.28	1.85e-05	4.28	1	4.282	1.85e-05
candidate.GTExv8.ALL.Pituitary.chr6.analysis.joint_included.dat	HLA-DMA	12.07	1.55e-33	37.12	2.22	16.722	9.09e-63
candidate.GTExv8.ALL.Pituitary.chr6.analysis.joint_included.dat	TAP2	6.51	7.28e-11	6.51	1	6.515	7.28e-11
candidate.GTExv8.ALL.Pituitary.chr6.analysis.joint_included.dat	NOTCH4	-10.57	4.06e-26	89.14	5.56	16.038	6.95e-58
candidate.GTExv8.ALL.Pituitary.chr6.analysis.joint_included.dat	SKIV2L	-6.03	1.62e-09	-40.06	2.51	-15.981	1.74e-57
candidate.GTExv8.ALL.Pituitary.chr6.analysis.joint_included.dat	MICB	9.08	1.08e-19	13.34	1.17	11.354	7.07e-30
candidate.GTExv8.ALL.Pituitary.chr6.analysis.joint_included.dat	MICA	6.41	1.49e-10	-1.13	1.25	-0.906	0.365
candidate.GTExv8.ALL.Pituitary.chr6.analysis.joint_included.dat	POU5F1	4.45	8.6e-06	4.45	1	4.45	8.6e-06
candidate.GTExv8.ALL.Pituitary.chr6.analysis.joint_included.dat	AL671277.2	5.13	2.93e-07	20.44	1.45	14.114	3.1e-45
candidate.GTExv8.ALL.Pituitary.chr6.analysis.joint_included.dat	C4A	-11.49	1.48e-30	-62.78	4.01	-15.65	3.34e-55
candidate.GTExv8.ALL.Pituitary.chr7.analysis.joint_dropped.dat	TAF6	3.84	0.000122					-0.00545	0.627	-0.00869	0.993
candidate.GTExv8.ALL.Pituitary.chr7.analysis.joint_included.dat	ZSCAN21	4.94	7.89e-07	4.94	1	4.94	7.89e-07
candidate.GTExv8.ALL.Prostate.chr19.analysis.joint_included.dat	PRKD2	-3.82	0.000133	-3.82	1	-3.82	0.000133
candidate.GTExv8.ALL.Prostate.chr6.analysis.joint_dropped.dat	HLA-DRB5	-5.5	3.85e-08					4.081	0.271	15.081	2.16e-51
candidate.GTExv8.ALL.Prostate.chr6.analysis.joint_dropped.dat	NOTCH4	-4.23	2.33e-05					18.663
candidate.GTExv8.ALL.Prostate.chr6.analysis.joint_dropped.dat	PRRT1	3.97	7.13e-05					8.456	0.49	17.258	9.76e-67
candidate.GTExv8.ALL.Prostate.chr6.analysis.joint_dropped.dat	CYP21A1P	-5.87	4.43e-09					-0.869	0.675	-1.288	0.198
candidate.GTExv8.ALL.Prostate.chr6.analysis.joint_dropped.dat	SKIV2L	-7.08	1.43e-12					-1.149	0.893	-1.286	0.198
candidate.GTExv8.ALL.Prostate.chr6.analysis.joint_dropped.dat	MICB	5.87	4.35e-09					2.744	0.919	2.986	0.00283
candidate.GTExv8.ALL.Prostate.chr6.analysis.joint_dropped.dat	MICA	5.66	1.52e-08					6.915	0.86	8.045	8.65e-16
candidate.GTExv8.ALL.Prostate.chr6.analysis.joint_dropped.dat	ATF6B	4.38	1.2e-05					-6.553	0.611	-10.728	7.54e-27
candidate.GTExv8.ALL.Prostate.chr6.analysis.joint_dropped.dat	C4A	-9.74	1.99e-22					7.053
candidate.GTExv8.ALL.Prostate.chr6.analysis.joint_dropped.dat	AL022393.1	-5.23	1.69e-07					0.196	0.905	0.216	0.829
candidate.GTExv8.ALL.Prostate.chr6.analysis.joint_included.dat	FLOT1	9.05	1.37e-19	16.51	1.98	8.35	6.96e-17
candidate.GTExv8.ALL.Prostate.chr6.analysis.joint_included.dat	PPP1R18	-9.21	3.36e-20	5.12	2.09	2.46	0.014
candidate.GTExv8.ALL.Prostate.chr6.analysis.joint_included.dat	HLA-DQB1	-14.85	6.67e-50	-17.6	2.01	-8.74	2.37e-18
candidate.GTExv8.ALL.Prostate.chr6.analysis.joint_included.dat	HLA-DRB1	-12.43	1.71e-35	14.43	2.13	6.77	1.27e-11
candidate.GTExv8.ALL.Prostate.chr6.analysis.joint_included.dat	HLA-DQA1	-15.39	1.96e-53	-20.72	2.17	-9.57	1.07e-21
candidate.GTExv8.ALL.Prostate.chr6.analysis.joint_included.dat	RNF5	-7.42	1.14e-13	6.17	1.55	3.99	6.58e-05
candidate.GTExv8.ALL.Prostate.chr6.analysis.joint_included.dat	CSNK2B	-9.89	4.72e-23	-17.13	1.3	-13.19	9.69e-40
candidate.GTExv8.ALL.Prostate.chr6.analysis.joint_included.dat	DDR1	-7.32	2.4e-13	-9.74	1.4	-6.95	3.74e-12
candidate.GTExv8.ALL.Prostate.chr6.analysis.joint_included.dat	CYP21A2	10.67	1.39e-26	-8.78	1.46	-6.01	1.83e-09
candidate.GTExv8.ALL.Prostate.chr6.analysis.joint_included.dat	HLA-DOB	4.33	1.49e-05	4.33	1	4.33	1.49e-05
candidate.GTExv8.ALL.Prostate.chr7.analysis.joint_dropped.dat	ZSCAN21	4.73	2.26e-06					0.534	0.597	0.893	0.372
candidate.GTExv8.ALL.Prostate.chr7.analysis.joint_included.dat	AP4M1	5.23	1.69e-07	5.23	1	5.23	1.69e-07
candidate.GTExv8.ALL.Skin_Not_Sun_Exposed_Suprapubic.chr1.analysis.joint_included.dat	THAP3	3.75	0.000173	3.75	1	3.75	0.000173
candidate.GTExv8.ALL.Skin_Not_Sun_Exposed_Suprapubic.chr12.analysis.joint_included.dat	RHNO1	-3.63	0.000284	-3.63	1	-3.63	0.000284
candidate.GTExv8.ALL.Skin_Not_Sun_Exposed_Suprapubic.chr19.analysis.joint_included.dat	PRKD2	-4.85	1.21e-06	-4.85	1	-4.85	1.21e-06
candidate.GTExv8.ALL.Skin_Not_Sun_Exposed_Suprapubic.chr6.analysis.joint_dropped.dat	VARS2	-5.25	1.56e-07					-24.83
candidate.GTExv8.ALL.Skin_Not_Sun_Exposed_Suprapubic.chr6.analysis.joint_dropped.dat	HLA-DQB1	-15.78	4.21e-56					11.28
candidate.GTExv8.ALL.Skin_Not_Sun_Exposed_Suprapubic.chr6.analysis.joint_dropped.dat	HLA-DRB5	-7.68	1.58e-14					10.2
candidate.GTExv8.ALL.Skin_Not_Sun_Exposed_Suprapubic.chr6.analysis.joint_dropped.dat	RNF5	-6.88	6.17e-12					-22.8
candidate.GTExv8.ALL.Skin_Not_Sun_Exposed_Suprapubic.chr6.analysis.joint_dropped.dat	CYP21A1P	-6.45	1.09e-10					-28.33
candidate.GTExv8.ALL.Skin_Not_Sun_Exposed_Suprapubic.chr6.analysis.joint_dropped.dat	STK19	4.15	3.29e-05					10.39	0.899	11.56	6.29e-31
candidate.GTExv8.ALL.Skin_Not_Sun_Exposed_Suprapubic.chr6.analysis.joint_dropped.dat	SKIV2L	-6.32	2.54e-10					-18.9
candidate.GTExv8.ALL.Skin_Not_Sun_Exposed_Suprapubic.chr6.analysis.joint_dropped.dat	NELFE	5.6	2.16e-08					25.6	0.294	87.02	0
candidate.GTExv8.ALL.Skin_Not_Sun_Exposed_Suprapubic.chr6.analysis.joint_dropped.dat	C6orf48	4.95	7.24e-07					-1.58	0.772	-2.04	0.041
candidate.GTExv8.ALL.Skin_Not_Sun_Exposed_Suprapubic.chr6.analysis.joint_dropped.dat	HSPA1B	-4.24	2.29e-05					-1.13
candidate.GTExv8.ALL.Skin_Not_Sun_Exposed_Suprapubic.chr6.analysis.joint_dropped.dat	LY6G5C	4.82	1.43e-06					9.93	0.806	12.32	6.98e-35
candidate.GTExv8.ALL.Skin_Not_Sun_Exposed_Suprapubic.chr6.analysis.joint_dropped.dat	POU5F1	3.67	0.000241					-1.99	0.869	-2.29	0.0223
candidate.GTExv8.ALL.Skin_Not_Sun_Exposed_Suprapubic.chr6.analysis.joint_dropped.dat	TRIM27	-3.92	8.84e-05					4.94	0.531	9.29	1.48e-20
candidate.GTExv8.ALL.Skin_Not_Sun_Exposed_Suprapubic.chr6.analysis.joint_dropped.dat	ZNF204P	4.59	4.49e-06					21.15	0.164	129.01	0
candidate.GTExv8.ALL.Skin_Not_Sun_Exposed_Suprapubic.chr6.analysis.joint_dropped.dat	ATF6B	4.85	1.23e-06					4.96	0.464	10.68	1.32e-26
candidate.GTExv8.ALL.Skin_Not_Sun_Exposed_Suprapubic.chr6.analysis.joint_dropped.dat	C4B	9.57	1.06e-21					6.83	0.313	21.81	2.01e-105
candidate.GTExv8.ALL.Skin_Not_Sun_Exposed_Suprapubic.chr6.analysis.joint_dropped.dat	HLA-T	-4.46	8.36e-06					-24.7
candidate.GTExv8.ALL.Skin_Not_Sun_Exposed_Suprapubic.chr6.analysis.joint_dropped.dat	HLA-DPA1	-4	6.47e-05					14.51
candidate.GTExv8.ALL.Skin_Not_Sun_Exposed_Suprapubic.chr6.analysis.joint_dropped.dat	HLA-B	4.51	6.58e-06					5.45	0.897	6.08	1.2e-09
candidate.GTExv8.ALL.Skin_Not_Sun_Exposed_Suprapubic.chr6.analysis.joint_dropped.dat	AL671277.2	4.58	4.69e-06					22.48
candidate.GTExv8.ALL.Skin_Not_Sun_Exposed_Suprapubic.chr6.analysis.joint_dropped.dat	AL121944.1	-4.72	2.38e-06					2.09	0.698	2.99	0.00276
candidate.GTExv8.ALL.Skin_Not_Sun_Exposed_Suprapubic.chr6.analysis.joint_dropped.dat	AL662844.4	-3.87	0.000109					-25.61
candidate.GTExv8.ALL.Skin_Not_Sun_Exposed_Suprapubic.chr6.analysis.joint_included.dat	ZSCAN9	-4.49	7.28e-06	-4.49	1	-4.49	7.28e-06
candidate.GTExv8.ALL.Skin_Not_Sun_Exposed_Suprapubic.chr6.analysis.joint_included.dat	HLA-DRB1	-15.35	3.64e-53	65.37	4.53	14.42	3.68e-47
candidate.GTExv8.ALL.Skin_Not_Sun_Exposed_Suprapubic.chr6.analysis.joint_included.dat	HLA-DQA1	-17.78	1.09e-70	-56.87	3.51	-16.22	3.39e-59
candidate.GTExv8.ALL.Skin_Not_Sun_Exposed_Suprapubic.chr6.analysis.joint_included.dat	DDX39B	-9.1	9.05e-20	-29.51	1.57	-18.75	2.08e-78
candidate.GTExv8.ALL.Skin_Not_Sun_Exposed_Suprapubic.chr6.analysis.joint_included.dat	HSD17B8	5	5.8e-07	5	1	5	5.8e-07
candidate.GTExv8.ALL.Skin_Not_Sun_Exposed_Suprapubic.chr6.analysis.joint_included.dat	HLA-DMA	9.52	1.74e-21	19.85	1.76	11.28	1.61e-29
candidate.GTExv8.ALL.Skin_Not_Sun_Exposed_Suprapubic.chr6.analysis.joint_included.dat	HLA-DRA	-8.65	4.93e-18	-13.42	1.84	-7.29	3.14e-13
candidate.GTExv8.ALL.Skin_Not_Sun_Exposed_Suprapubic.chr6.analysis.joint_included.dat	NOTCH4	-9.08	1.1e-19	-44.52	2.58	-17.29	5.87e-67
candidate.GTExv8.ALL.Skin_Not_Sun_Exposed_Suprapubic.chr6.analysis.joint_included.dat	PRRT1	7.09	1.35e-12	36.06	2	18.04	9.29e-73
candidate.GTExv8.ALL.Skin_Not_Sun_Exposed_Suprapubic.chr6.analysis.joint_included.dat	EHMT2	-9.43	3.99e-21	27.67	1.94	14.23	5.75e-46
candidate.GTExv8.ALL.Skin_Not_Sun_Exposed_Suprapubic.chr6.analysis.joint_included.dat	LY6G6C	6.62	3.65e-11	40.84	1.9	21.49	1.82e-102
candidate.GTExv8.ALL.Skin_Not_Sun_Exposed_Suprapubic.chr6.analysis.joint_included.dat	MICB	8.81	1.2e-18	41.06	2.08	19.74	1.06e-86
candidate.GTExv8.ALL.Skin_Not_Sun_Exposed_Suprapubic.chr6.analysis.joint_included.dat	MICA	4.1	4.11e-05	4.1	1	4.1	4.11e-05
candidate.GTExv8.ALL.Skin_Not_Sun_Exposed_Suprapubic.chr6.analysis.joint_included.dat	HCP5	-6.33	2.38e-10	80.49	3.85	20.93	2.82e-97
candidate.GTExv8.ALL.Skin_Not_Sun_Exposed_Suprapubic.chr6.analysis.joint_included.dat	CYP21A2	11.29	1.54e-29	30.01	3.16	9.51	1.92e-21
candidate.GTExv8.ALL.Skin_Not_Sun_Exposed_Suprapubic.chr6.analysis.joint_included.dat	HLA-DOB	5.29	1.24e-07	-14.91	1.75	-8.53	1.48e-17
candidate.GTExv8.ALL.Skin_Not_Sun_Exposed_Suprapubic.chr6.analysis.joint_included.dat	C4A	-9.11	8.56e-20	33.47	2.74	12.21	2.91e-34
candidate.GTExv8.ALL.Skin_Not_Sun_Exposed_Suprapubic.chr7.analysis.joint_dropped.dat	TAF6	4.3	1.68e-05					-0.472	0.408	-1.16	0.247
candidate.GTExv8.ALL.Skin_Not_Sun_Exposed_Suprapubic.chr7.analysis.joint_dropped.dat	ZSCAN21	4.59	4.53e-06					0.745	0.679	1.1	0.272
candidate.GTExv8.ALL.Skin_Not_Sun_Exposed_Suprapubic.chr7.analysis.joint_included.dat	AP4M1	5.23	1.69e-07	5.23	1	5.23	1.69e-07
candidate.GTExv8.ALL.Skin_Sun_Exposed_Lower_leg.chr1.analysis.joint_included.dat	THAP3	4.25	2.13e-05	4.25	1	4.25	2.13e-05
candidate.GTExv8.ALL.Skin_Sun_Exposed_Lower_leg.chr19.analysis.joint_included.dat	SPRED3	-4.63	3.59e-06	-4.63	1	-4.63	3.59e-06
candidate.GTExv8.ALL.Skin_Sun_Exposed_Lower_leg.chr6.analysis.joint_dropped.dat	FLOT1	4.53	5.88e-06					-7.004
candidate.GTExv8.ALL.Skin_Sun_Exposed_Lower_leg.chr6.analysis.joint_dropped.dat	TNXB	5.45	4.91e-08					-9.0885
candidate.GTExv8.ALL.Skin_Sun_Exposed_Lower_leg.chr6.analysis.joint_dropped.dat	ZNF165	-4.72	2.36e-06					-6.3291	0.71	-8.9169	4.8e-19
candidate.GTExv8.ALL.Skin_Sun_Exposed_Lower_leg.chr6.analysis.joint_dropped.dat	HLA-DRB5	-7.86	3.87e-15					-22.6739
candidate.GTExv8.ALL.Skin_Sun_Exposed_Lower_leg.chr6.analysis.joint_dropped.dat	PBX2	7.15	8.75e-13					-14.4632
candidate.GTExv8.ALL.Skin_Sun_Exposed_Lower_leg.chr6.analysis.joint_dropped.dat	AGER	7.25	4.24e-13					-0.0383	0.451	-0.0851	0.932
candidate.GTExv8.ALL.Skin_Sun_Exposed_Lower_leg.chr6.analysis.joint_dropped.dat	RNF5	-9.86	6.25e-23					1.8928	0.233	8.115	4.86e-16
candidate.GTExv8.ALL.Skin_Sun_Exposed_Lower_leg.chr6.analysis.joint_dropped.dat	CYP21A1P	-5.7	1.21e-08					-7.4284
candidate.GTExv8.ALL.Skin_Sun_Exposed_Lower_leg.chr6.analysis.joint_dropped.dat	SKIV2L	-6.5	8.3e-11					33.878
candidate.GTExv8.ALL.Skin_Sun_Exposed_Lower_leg.chr6.analysis.joint_dropped.dat	EHMT2	-6.23	4.74e-10					-4.8664
candidate.GTExv8.ALL.Skin_Sun_Exposed_Lower_leg.chr6.analysis.joint_dropped.dat	ABHD16A	4.79	1.64e-06					2.7598	0.917	3.0094	0.00262
candidate.GTExv8.ALL.Skin_Sun_Exposed_Lower_leg.chr6.analysis.joint_dropped.dat	TRIM27	-4.18	2.98e-05					-0.9322	0.732	-1.2729	0.203
candidate.GTExv8.ALL.Skin_Sun_Exposed_Lower_leg.chr6.analysis.joint_dropped.dat	HCP5	-10.32	5.81e-25					7.2304
candidate.GTExv8.ALL.Skin_Sun_Exposed_Lower_leg.chr6.analysis.joint_dropped.dat	ATF6B	4.34	1.43e-05					-4.9388	0.544	-9.0816	1.07e-19
candidate.GTExv8.ALL.Skin_Sun_Exposed_Lower_leg.chr6.analysis.joint_dropped.dat	C4B	10.65	1.76e-26					-2.9361	0.16	-18.3472	3.48e-75
candidate.GTExv8.ALL.Skin_Sun_Exposed_Lower_leg.chr6.analysis.joint_dropped.dat	CYP21A2	7.97	1.65e-15					7.4326	0.152	48.8119	0
candidate.GTExv8.ALL.Skin_Sun_Exposed_Lower_leg.chr6.analysis.joint_dropped.dat	HLA-DOB	5.66	1.51e-08					5.0142	0.628	7.9787	1.48e-15
candidate.GTExv8.ALL.Skin_Sun_Exposed_Lower_leg.chr6.analysis.joint_dropped.dat	AL121944.1	-4.69	2.7e-06					-30.5896
candidate.GTExv8.ALL.Skin_Sun_Exposed_Lower_leg.chr6.analysis.joint_dropped.dat	AL662844.4	-4.26	2.03e-05					-19.5215
candidate.GTExv8.ALL.Skin_Sun_Exposed_Lower_leg.chr6.analysis.joint_dropped.dat	AL022393.1	-4.54	5.75e-06					-26.9152
candidate.GTExv8.ALL.Skin_Sun_Exposed_Lower_leg.chr6.analysis.joint_included.dat	ZSCAN9	-5.34	9.24e-08	-3.97	1.04	-3.84	0.000125
candidate.GTExv8.ALL.Skin_Sun_Exposed_Lower_leg.chr6.analysis.joint_included.dat	VARS2	-8.1	5.48e-16	-18.12	1.39	-13.08	4.16e-39
candidate.GTExv8.ALL.Skin_Sun_Exposed_Lower_leg.chr6.analysis.joint_included.dat	HLA-DQB1	-15.63	4.35e-55	-15.24	2.52	-6.05	1.46e-09
candidate.GTExv8.ALL.Skin_Sun_Exposed_Lower_leg.chr6.analysis.joint_included.dat	HLA-DRB1	-15.24	1.93e-52	88.52	5.13	17.26	9.4e-67
candidate.GTExv8.ALL.Skin_Sun_Exposed_Lower_leg.chr6.analysis.joint_included.dat	HLA-DQA1	-16.45	8.31e-61	-83.44	4.43	-18.82	5.28e-79
candidate.GTExv8.ALL.Skin_Sun_Exposed_Lower_leg.chr6.analysis.joint_included.dat	DDX39B	-10.64	1.94e-26	-38.41	1.88	-20.47	4.32e-93
candidate.GTExv8.ALL.Skin_Sun_Exposed_Lower_leg.chr6.analysis.joint_included.dat	HSD17B8	3.63	0.000287	3.63	1	3.63	0.000287
candidate.GTExv8.ALL.Skin_Sun_Exposed_Lower_leg.chr6.analysis.joint_included.dat	HLA-DMA	9.29	1.55e-20	-13.34	1.67	-7.97	1.55e-15
candidate.GTExv8.ALL.Skin_Sun_Exposed_Lower_leg.chr6.analysis.joint_included.dat	PSMB8-AS1	-11.21	3.58e-29	9.46	1.42	6.67	2.59e-11
candidate.GTExv8.ALL.Skin_Sun_Exposed_Lower_leg.chr6.analysis.joint_included.dat	NOTCH4	-10.6	2.94e-26	-76.73	4.2	-18.25	1.9e-74
candidate.GTExv8.ALL.Skin_Sun_Exposed_Lower_leg.chr6.analysis.joint_included.dat	STK19	4.18	2.96e-05	4.18	1	4.18	2.96e-05
candidate.GTExv8.ALL.Skin_Sun_Exposed_Lower_leg.chr6.analysis.joint_included.dat	NELFE	6.76	1.37e-11	6.76	1	6.76	1.37e-11
candidate.GTExv8.ALL.Skin_Sun_Exposed_Lower_leg.chr6.analysis.joint_included.dat	C6orf48	6.31	2.78e-10	5.28	1.04	5.1	3.4e-07
candidate.GTExv8.ALL.Skin_Sun_Exposed_Lower_leg.chr6.analysis.joint_included.dat	APOM	-10.23	1.47e-24	14.59	2.08	7.03	2.05e-12
candidate.GTExv8.ALL.Skin_Sun_Exposed_Lower_leg.chr6.analysis.joint_included.dat	MICB	7.74	1.02e-14	36.26	1.91	18.95	4.78e-80
candidate.GTExv8.ALL.Skin_Sun_Exposed_Lower_leg.chr6.analysis.joint_included.dat	MICA	4.25	2.16e-05	4.25	1	4.25	2.16e-05
candidate.GTExv8.ALL.Skin_Sun_Exposed_Lower_leg.chr6.analysis.joint_included.dat	GTF2H4	-4.89	1.03e-06	-4.89	1	-4.89	1.03e-06
candidate.GTExv8.ALL.Skin_Sun_Exposed_Lower_leg.chr6.analysis.joint_included.dat	AL671277.2	4.46	8.36e-06	8.3	1.24	6.69	2.17e-11
candidate.GTExv8.ALL.Skin_Sun_Exposed_Lower_leg.chr6.analysis.joint_included.dat	C4A	-10.97	5.54e-28	57.06	3.72	15.33	4.71e-53
candidate.GTExv8.ALL.Skin_Sun_Exposed_Lower_leg.chr7.analysis.joint_dropped.dat	TAF6	5.05	4.35e-07					-0.0678	0.184	-0.368	0.713
candidate.GTExv8.ALL.Skin_Sun_Exposed_Lower_leg.chr7.analysis.joint_dropped.dat	ZSCAN21	4.53	5.86e-06					-0.3613	0.343	-1.052	0.293
candidate.GTExv8.ALL.Skin_Sun_Exposed_Lower_leg.chr7.analysis.joint_included.dat	AP4M1	5.21	1.89e-07	5.21	1	5.21	1.89e-07
candidate.GTExv8.ALL.Small_Intestine_Terminal_Ileum.chr12.analysis.joint_included.dat	RHNO1	-3.53	0.000409	-3.53	1	-3.53	0.000409
candidate.GTExv8.ALL.Small_Intestine_Terminal_Ileum.chr19.analysis.joint_included.dat	PRKD2	-4.43	9.23e-06	-4.43	1	-4.43	9.23e-06
candidate.GTExv8.ALL.Small_Intestine_Terminal_Ileum.chr6.analysis.joint_dropped.dat	HLA-DQA1	-14.67	9.99e-49					11.576
candidate.GTExv8.ALL.Small_Intestine_Terminal_Ileum.chr6.analysis.joint_dropped.dat	ATF6B	7.49	7.06e-14					-4.065
candidate.GTExv8.ALL.Small_Intestine_Terminal_Ileum.chr6.analysis.joint_dropped.dat	ATP6V1G2	4.47	7.76e-06					-5.035	0.479	-10.512	7.59e-26
candidate.GTExv8.ALL.Small_Intestine_Terminal_Ileum.chr6.analysis.joint_dropped.dat	CYP21A2	8.77	1.79e-18					-0.143	0.459	-0.312	0.755
candidate.GTExv8.ALL.Small_Intestine_Terminal_Ileum.chr6.analysis.joint_dropped.dat	AL022393.1	-4.56	5.03e-06					-3.022	0.579	-5.219	1.8e-07
candidate.GTExv8.ALL.Small_Intestine_Terminal_Ileum.chr6.analysis.joint_included.dat	FLOT1	8.42	3.84e-17	-14.89	2.05	-7.25	4.2e-13
candidate.GTExv8.ALL.Small_Intestine_Terminal_Ileum.chr6.analysis.joint_included.dat	VARS2	-4.59	4.4e-06	-5.43	1.28	-4.24	2.24e-05
candidate.GTExv8.ALL.Small_Intestine_Terminal_Ileum.chr6.analysis.joint_included.dat	HLA-DQB1	-14.67	9.99e-49	-25.52	2.52	-10.11	4.93e-24
candidate.GTExv8.ALL.Small_Intestine_Terminal_Ileum.chr6.analysis.joint_included.dat	HLA-DRB1	-5.69	1.27e-08	-20.08	1.56	-12.87	6.69e-38
candidate.GTExv8.ALL.Small_Intestine_Terminal_Ileum.chr6.analysis.joint_included.dat	HLA-DRB5	-11.13	8.8e-29	18.07	2.57	7.04	1.98e-12
candidate.GTExv8.ALL.Small_Intestine_Terminal_Ileum.chr6.analysis.joint_included.dat	TAP2	-15.12	1.22e-51	-10.02	1.37	-7.31	2.71e-13
candidate.GTExv8.ALL.Small_Intestine_Terminal_Ileum.chr6.analysis.joint_included.dat	PRRT1	8	1.28e-15	21.46	1.82	11.78	4.78e-32
candidate.GTExv8.ALL.Small_Intestine_Terminal_Ileum.chr6.analysis.joint_included.dat	SKIV2L	-5.09	3.61e-07	-13.22	1.35	-9.79	1.19e-22
candidate.GTExv8.ALL.Small_Intestine_Terminal_Ileum.chr6.analysis.joint_included.dat	LY6G5C	4.89	1.03e-06	4.89	1	4.89	1.03e-06
candidate.GTExv8.ALL.Small_Intestine_Terminal_Ileum.chr6.analysis.joint_included.dat	MICA	4.09	4.29e-05	4.09	1	4.09	4.29e-05
candidate.GTExv8.ALL.Small_Intestine_Terminal_Ileum.chr6.analysis.joint_included.dat	ZNF204P	5.98	2.3e-09	7.56	1.25	6.04	1.55e-09
candidate.GTExv8.ALL.Small_Intestine_Terminal_Ileum.chr6.analysis.joint_included.dat	AL671277.2	4.46	8.36e-06	5.52	1.35	4.08	4.55e-05
candidate.GTExv8.ALL.Small_Intestine_Terminal_Ileum.chr6.analysis.joint_included.dat	HLA-DOB	5.45	4.93e-08	-6.32	1.21	-5.22	1.81e-07
candidate.GTExv8.ALL.Small_Intestine_Terminal_Ileum.chr6.analysis.joint_included.dat	C4A	-10.27	9.48e-25	-5.23	1.68	-3.12	0.00182
candidate.GTExv8.ALL.Small_Intestine_Terminal_Ileum.chr6.analysis.joint_included.dat	AL662844.4	-4.86	1.2e-06	-4.86	1	-4.86	1.2e-06
candidate.GTExv8.ALL.Small_Intestine_Terminal_Ileum.chr7.analysis.joint_dropped.dat	ZSCAN21	4.95	7.4e-07					0.264	0.444	0.595	0.552
candidate.GTExv8.ALL.Small_Intestine_Terminal_Ileum.chr7.analysis.joint_included.dat	AP4M1	5.23	1.69e-07	5.23	1	5.23	1.69e-07
candidate.GTExv8.ALL.Spleen.chr1.analysis.joint_included.dat	THAP3	3.69	0.000224	3.69	1	3.69	0.000224
candidate.GTExv8.ALL.Spleen.chr1.analysis.joint_included.dat	DCLRE1B	-3.77	0.000164	-3.77	1	-3.77	0.000164
candidate.GTExv8.ALL.Spleen.chr12.analysis.joint_included.dat	RHNO1	-3.54	0.000394	-3.54	1	-3.54	0.000394
candidate.GTExv8.ALL.Spleen.chr19.analysis.joint_included.dat	FKRP	-3.53	0.000409	-3.53	1	-3.53	0.000409
candidate.GTExv8.ALL.Spleen.chr6.analysis.joint_dropped.dat	ZNRD1	-4.36	1.27e-05					-4.14	0.281	-14.749	3.1e-49
candidate.GTExv8.ALL.Spleen.chr6.analysis.joint_dropped.dat	VARS2	-4.64	3.52e-06					0.828	0.084	9.861	6.14e-23
candidate.GTExv8.ALL.Spleen.chr6.analysis.joint_dropped.dat	HLA-DRB1	-4.16	3.2e-05					25.064
candidate.GTExv8.ALL.Spleen.chr6.analysis.joint_dropped.dat	HLA-DRB5	-4.32	1.59e-05					-18.65
candidate.GTExv8.ALL.Spleen.chr6.analysis.joint_dropped.dat	NOTCH4	-5.03	4.93e-07					2.592	0.498	5.204	1.95e-07
candidate.GTExv8.ALL.Spleen.chr6.analysis.joint_dropped.dat	AGER	3.64	0.000277					17.165
candidate.GTExv8.ALL.Spleen.chr6.analysis.joint_dropped.dat	NELFE	-4.25	2.1e-05					-6.09	0.443	-13.737	6.11e-43
candidate.GTExv8.ALL.Spleen.chr6.analysis.joint_dropped.dat	C6orf48	5.57	2.56e-08					-24.447
candidate.GTExv8.ALL.Spleen.chr6.analysis.joint_dropped.dat	MICB	4.18	2.9e-05					3.695	0.803	4.603	4.16e-06
candidate.GTExv8.ALL.Spleen.chr6.analysis.joint_dropped.dat	MICA	4.72	2.37e-06					0.729	0.902	0.807	0.419
candidate.GTExv8.ALL.Spleen.chr6.analysis.joint_dropped.dat	DDAH2	-4.15	3.29e-05					-12.388
candidate.GTExv8.ALL.Spleen.chr6.analysis.joint_dropped.dat	HLA-DOB	4.23	2.3e-05					-5.841	0.319	-18.323	5.38e-75
candidate.GTExv8.ALL.Spleen.chr6.analysis.joint_dropped.dat	AL121944.1	-4.18	2.93e-05					16.338
candidate.GTExv8.ALL.Spleen.chr6.analysis.joint_included.dat	FLOT1	9.05	1.37e-19	-8.31	1.49	-5.57	2.61e-08
candidate.GTExv8.ALL.Spleen.chr6.analysis.joint_included.dat	IER3	7.16	7.93e-13	7.16	1	7.16	7.93e-13
candidate.GTExv8.ALL.Spleen.chr6.analysis.joint_included.dat	TNXB	-12.78	2.22e-37	-52.24	3.43	-15.22	2.7e-52
candidate.GTExv8.ALL.Spleen.chr6.analysis.joint_included.dat	HLA-DQB1	-16.13	1.67e-58	44.44	3.1	14.33	1.39e-46
candidate.GTExv8.ALL.Spleen.chr6.analysis.joint_included.dat	HLA-DQA1	-17.18	3.6e-66	-45.46	2.37	-19.21	3.1e-82
candidate.GTExv8.ALL.Spleen.chr6.analysis.joint_included.dat	HSD17B8	3.69	0.000222	3.69	1	3.69	0.000222
candidate.GTExv8.ALL.Spleen.chr6.analysis.joint_included.dat	TAP2	-11.6	4.29e-31	-9.66	1.06	-9.08	1.1e-19
candidate.GTExv8.ALL.Spleen.chr6.analysis.joint_included.dat	RNF5	-10.79	3.71e-27	-51.88	3.26	-15.92	4.7e-57
candidate.GTExv8.ALL.Spleen.chr6.analysis.joint_included.dat	CYP21A1P	-10.11	4.94e-24	105.74	5.94	17.8	6.67e-71
candidate.GTExv8.ALL.Spleen.chr6.analysis.joint_included.dat	SKIV2L	-7.28	3.27e-13	6.95	1.31	5.31	1.11e-07
candidate.GTExv8.ALL.Spleen.chr6.analysis.joint_included.dat	LST1	6.47	9.79e-11	6.47	1	6.47	9.79e-11
candidate.GTExv8.ALL.Spleen.chr6.analysis.joint_included.dat	ZNF204P	4.44	8.79e-06	34.82	2.03	17.11	1.15e-65
candidate.GTExv8.ALL.Spleen.chr6.analysis.joint_included.dat	C4B	-6.87	6.62e-12	-6.87	1	-6.87	6.62e-12
candidate.GTExv8.ALL.Spleen.chr6.analysis.joint_included.dat	HLA-B	-4.47	7.88e-06	-6.5	1.06	-6.11	1.01e-09
candidate.GTExv8.ALL.Spleen.chr6.analysis.joint_included.dat	AL671277.2	5.85	4.78e-09	-8.96	1.29	-6.94	3.86e-12
candidate.GTExv8.ALL.Spleen.chr6.analysis.joint_included.dat	C4A	-11.87	1.78e-32	-45.03	3.42	-13.18	1.08e-39
candidate.GTExv8.ALL.Spleen.chr7.analysis.joint_dropped.dat	ZSCAN21	4.56	5.23e-06					0.0312	0.472	0.066	0.947
candidate.GTExv8.ALL.Spleen.chr7.analysis.joint_included.dat	AP4M1	5.13	2.87e-07	5.13	1	5.13	2.87e-07
candidate.GTExv8.ALL.Stomach.chr1.analysis.joint_included.dat	THAP3	3.53	0.000411	3.53	1	3.53	0.000411
candidate.GTExv8.ALL.Stomach.chr1.analysis.joint_included.dat	PHTF1	-3.6	0.000317	-3.6	1	-3.6	0.000317
candidate.GTExv8.ALL.Stomach.chr12.analysis.joint_included.dat	RHNO1	-3.58	0.000343	-3.58	1	-3.58	0.000343
candidate.GTExv8.ALL.Stomach.chr19.analysis.joint_dropped.dat	FKRP	-3.5	0.000465					-0.0877	0.641	-0.137	0.891
candidate.GTExv8.ALL.Stomach.chr19.analysis.joint_included.dat	PRKD2	-4.45	8.69e-06	-4.45	1	-4.45	8.69e-06
candidate.GTExv8.ALL.Stomach.chr6.analysis.joint_dropped.dat	HLA-DQB1	-13.97	2.24e-44					-0.653	0.155	-4.209	2.56e-05
candidate.GTExv8.ALL.Stomach.chr6.analysis.joint_dropped.dat	HLA-DRB5	-8.37	5.7e-17					-0.581	0.64	-0.908	0.364
candidate.GTExv8.ALL.Stomach.chr6.analysis.joint_dropped.dat	TAP2	-6.49	8.34e-11					-0.222	0.503	-0.442	0.659
candidate.GTExv8.ALL.Stomach.chr6.analysis.joint_dropped.dat	NOTCH4	-6.42	1.35e-10					0.317	0.428	0.741	0.459
candidate.GTExv8.ALL.Stomach.chr6.analysis.joint_dropped.dat	RNF5	-5.91	3.39e-09					3.108
candidate.GTExv8.ALL.Stomach.chr6.analysis.joint_dropped.dat	CYP21A1P	-5.41	6.32e-08					-0.879	0.125	-7.019	2.23e-12
candidate.GTExv8.ALL.Stomach.chr6.analysis.joint_dropped.dat	C6orf48	7.97	1.53e-15					1.162
candidate.GTExv8.ALL.Stomach.chr6.analysis.joint_dropped.dat	POU5F1	3.54	0.000398					6.416	0.931	6.893	5.45e-12
candidate.GTExv8.ALL.Stomach.chr6.analysis.joint_dropped.dat	HLA-T	-4.46	8.36e-06					-1.042
candidate.GTExv8.ALL.Stomach.chr6.analysis.joint_dropped.dat	AL671277.2	4.46	8.36e-06					5.087
candidate.GTExv8.ALL.Stomach.chr6.analysis.joint_dropped.dat	C4A	-10.21	1.74e-24					1.132
candidate.GTExv8.ALL.Stomach.chr6.analysis.joint_dropped.dat	AL022393.1	-4.51	6.41e-06					0.759	0.166	4.587	4.49e-06
candidate.GTExv8.ALL.Stomach.chr6.analysis.joint_included.dat	FLOT1	9.05	1.37e-19	10.26	1.31	7.86	3.9e-15
candidate.GTExv8.ALL.Stomach.chr6.analysis.joint_included.dat	HLA-DRB1	-7.81	5.7e-15	-7.33	1.93	-3.79	0.000149
candidate.GTExv8.ALL.Stomach.chr6.analysis.joint_included.dat	HLA-DQA1	-15.37	2.67e-53	-8.13	1.51	-5.39	7.21e-08
candidate.GTExv8.ALL.Stomach.chr6.analysis.joint_included.dat	HLA-DMA	8.03	9.71e-16	13.32	1.71	7.78	7.18e-15
candidate.GTExv8.ALL.Stomach.chr6.analysis.joint_included.dat	AGER	7.81	5.72e-15	13.34	2.03	6.56	5.56e-11
candidate.GTExv8.ALL.Stomach.chr6.analysis.joint_included.dat	SKIV2L	-5.26	1.41e-07	-11.19	1.19	-9.42	4.39e-21
candidate.GTExv8.ALL.Stomach.chr6.analysis.joint_included.dat	LY6G6C	-7.55	4.51e-14	-8.24	1.2	-6.88	6.12e-12
candidate.GTExv8.ALL.Stomach.chr6.analysis.joint_included.dat	APOM	-10.27	9.19e-25	2.42	2.2	1.1	0.272
candidate.GTExv8.ALL.Stomach.chr6.analysis.joint_included.dat	MICB	8.51	1.76e-17	10.73	1.56	6.86	6.9e-12
candidate.GTExv8.ALL.Stomach.chr6.analysis.joint_included.dat	MICA	6.66	2.68e-11	6.66	1	6.66	2.68e-11
candidate.GTExv8.ALL.Stomach.chr6.analysis.joint_included.dat	ATF6B	6.84	7.94e-12	4.54	1.05	4.3	1.68e-05
candidate.GTExv8.ALL.Stomach.chr6.analysis.joint_included.dat	CYP21A2	6.94	4.05e-12	-15.56	1.91	-8.14	3.88e-16
candidate.GTExv8.ALL.Stomach.chr6.analysis.joint_included.dat	HLA-DOB	7.26	4e-13	7.26	1	7.26	4e-13
candidate.GTExv8.ALL.Stomach.chr6.analysis.joint_included.dat	AL121944.1	-4.26	2.01e-05	-15.62	2.43	-6.42	1.41e-10
candidate.GTExv8.ALL.Stomach.chr6.analysis.joint_included.dat	AL662844.4	-5.55	2.82e-08	-8.3	1.06	-7.83	4.71e-15
candidate.GTExv8.ALL.Stomach.chr6.analysis.joint_included.dat	HIST1H3H	-4.82	1.43e-06	10.91	2.15	5.07	4.05e-07
candidate.GTExv8.ALL.Stomach.chr7.analysis.joint_dropped.dat	ZSCAN21	4.94	7.89e-07					0.119	0.389	0.306	0.759
candidate.GTExv8.ALL.Stomach.chr7.analysis.joint_included.dat	AP4M1	5.23	1.69e-07	5.23	1	5.23	1.69e-07
candidate.GTExv8.ALL.Testis.chr6.analysis.joint_dropped.dat	C2	4.35	1.38e-05					-5.542	0.799	-6.94	3.98e-12
candidate.GTExv8.ALL.Testis.chr6.analysis.joint_dropped.dat	TAP1	-8.13	4.22e-16					-10.917
candidate.GTExv8.ALL.Testis.chr6.analysis.joint_dropped.dat	HLA-DRB1	-10.93	8.69e-28					-3.99
candidate.GTExv8.ALL.Testis.chr6.analysis.joint_dropped.dat	HLA-DRB5	-5.43	5.78e-08					-11.129	0.376	-29.63	6.66e-193
candidate.GTExv8.ALL.Testis.chr6.analysis.joint_dropped.dat	TAP2	-13.85	1.23e-43					-0.804	0.691	-1.16	0.245
candidate.GTExv8.ALL.Testis.chr6.analysis.joint_dropped.dat	NOTCH4	4.21	2.59e-05					14.245	0.538	26.47	2.36e-154
candidate.GTExv8.ALL.Testis.chr6.analysis.joint_dropped.dat	CYP21A1P	-4.3	1.67e-05					-7.94	0.54	-14.69	7.36e-49
candidate.GTExv8.ALL.Testis.chr6.analysis.joint_dropped.dat	SKIV2L	-7.54	4.86e-14					-9.324	0.301	-30.97	1.2e-210
candidate.GTExv8.ALL.Testis.chr6.analysis.joint_dropped.dat	EHMT2	-6.23	4.74e-10					-4.592
candidate.GTExv8.ALL.Testis.chr6.analysis.joint_dropped.dat	C6orf48	3.87	0.000108					4.063
candidate.GTExv8.ALL.Testis.chr6.analysis.joint_dropped.dat	MSH5	-8.8	1.31e-18					-9.791	0.289	-33.88	1.11e-251
candidate.GTExv8.ALL.Testis.chr6.analysis.joint_dropped.dat	HCP5	-5.04	4.73e-07					9.774	0.43	22.74	1.75e-114
candidate.GTExv8.ALL.Testis.chr6.analysis.joint_dropped.dat	C4B	8.47	2.54e-17					-3.229	0.429	-7.53	4.93e-14
candidate.GTExv8.ALL.Testis.chr6.analysis.joint_dropped.dat	CYP21A2	10.29	7.44e-25					0.958	0.364	2.63	0.0086
candidate.GTExv8.ALL.Testis.chr6.analysis.joint_dropped.dat	HLA-B	3.87	0.00011					-5.846
candidate.GTExv8.ALL.Testis.chr6.analysis.joint_dropped.dat	AL121944.1	-4.59	4.45e-06					-9.408	0.773	-12.18	4.13e-34
candidate.GTExv8.ALL.Testis.chr6.analysis.joint_dropped.dat	AL662844.4	-4.19	2.81e-05					-4.255	0.913	-4.66	3.16e-06
candidate.GTExv8.ALL.Testis.chr6.analysis.joint_dropped.dat	AL022393.1	-5.71	1.12e-08					-9.914	0.685	-14.47	1.97e-47
candidate.GTExv8.ALL.Testis.chr6.analysis.joint_included.dat	HLA-DQB1	-14.26	4.15e-46	23.514	4.83	4.867	1.13e-06
candidate.GTExv8.ALL.Testis.chr6.analysis.joint_included.dat	HLA-DQA1	-15.05	3.43e-51	-57.5	3.11	-18.468	3.74e-76
candidate.GTExv8.ALL.Testis.chr6.analysis.joint_included.dat	HLA-DMA	10.42	1.96e-25	-17.837	1.55	-11.474	1.77e-30
candidate.GTExv8.ALL.Testis.chr6.analysis.joint_included.dat	PSMB8-AS1	-16.12	1.81e-58	-40.773	1.92	-21.207	8.17e-100
candidate.GTExv8.ALL.Testis.chr6.analysis.joint_included.dat	RNF5	-7.88	3.33e-15	-31.106	4.62	-6.734	1.65e-11
candidate.GTExv8.ALL.Testis.chr6.analysis.joint_included.dat	LY6G5C	7.3	2.92e-13	-0.246	1.5	-0.164	0.87
candidate.GTExv8.ALL.Testis.chr6.analysis.joint_included.dat	APOM	-10.26	1.06e-24	76.584	6.07	12.609	1.89e-36
candidate.GTExv8.ALL.Testis.chr6.analysis.joint_included.dat	MICB	10.42	2.03e-25	33.243	2.02	16.44	9.86e-61
candidate.GTExv8.ALL.Testis.chr6.analysis.joint_included.dat	MICA	5.68	1.31e-08	5.685	1	5.685	1.31e-08
candidate.GTExv8.ALL.Testis.chr6.analysis.joint_included.dat	CLIC1	-7.45	9.06e-14	22.586	2.59	8.727	2.6e-18
candidate.GTExv8.ALL.Testis.chr6.analysis.joint_included.dat	AL671277.2	5.65	1.62e-08	-2.124	1.53	-1.391	0.164
candidate.GTExv8.ALL.Testis.chr6.analysis.joint_included.dat	C4A	-11.19	4.38e-29	-49.417	3.59	-13.755	4.77e-43
candidate.GTExv8.ALL.Testis.chr7.analysis.joint_dropped.dat	TAF6	4.4	1.09e-05					-0.0351	0.535	-0.0656	0.948
candidate.GTExv8.ALL.Testis.chr7.analysis.joint_included.dat	AP4M1	-5.25	1.54e-07	-5.25	1	-5.25	1.54e-07
candidate.GTExv8.ALL.Thyroid.chr1.analysis.joint_included.dat	THAP3	3.65	0.000264	3.65	1	3.65	0.000264
candidate.GTExv8.ALL.Thyroid.chr1.analysis.joint_included.dat	PHTF1	-4.34	1.41e-05	-4.34	1	-4.34	1.41e-05
candidate.GTExv8.ALL.Thyroid.chr5.analysis.joint_included.dat	NUDT12	4.4	1.06e-05	4.4	1	4.4	1.06e-05
candidate.GTExv8.ALL.Thyroid.chr6.analysis.joint_dropped.dat	FLOT1	9.07	1.16e-19					5.24	0.421	12.454	1.33e-35
candidate.GTExv8.ALL.Thyroid.chr6.analysis.joint_dropped.dat	PPP1R18	-9.05	1.37e-19					-9.666	0.41	-23.555	1.12e-122
candidate.GTExv8.ALL.Thyroid.chr6.analysis.joint_dropped.dat	TAP1	3.97	7.3e-05					-7.925	0.693	-11.438	2.69e-30
candidate.GTExv8.ALL.Thyroid.chr6.analysis.joint_dropped.dat	HLA-DQA1	-16.45	9.05e-61					5.573
candidate.GTExv8.ALL.Thyroid.chr6.analysis.joint_dropped.dat	ZNF165	-3.86	0.000114					-3.432	0.635	-5.401	6.62e-08
candidate.GTExv8.ALL.Thyroid.chr6.analysis.joint_dropped.dat	ZKSCAN8	3.78	0.000159					-0.301	0.568	-0.531	0.596
candidate.GTExv8.ALL.Thyroid.chr6.analysis.joint_dropped.dat	HLA-DRB5	-9.77	1.59e-22					-0.602	0.58	-1.037	0.3
candidate.GTExv8.ALL.Thyroid.chr6.analysis.joint_dropped.dat	HLA-DMA	11.63	2.83e-31					1.963	0.68	2.886	0.0039
candidate.GTExv8.ALL.Thyroid.chr6.analysis.joint_dropped.dat	HLA-DRA	-14.96	1.25e-50					1.449	0.613	2.361	0.0182
candidate.GTExv8.ALL.Thyroid.chr6.analysis.joint_dropped.dat	RNF5	-6.73	1.75e-11					2.218	0.461	4.812	1.5e-06
candidate.GTExv8.ALL.Thyroid.chr6.analysis.joint_dropped.dat	CYP21A1P	-4.34	1.43e-05					3.918	0.427	9.17	4.71e-20
candidate.GTExv8.ALL.Thyroid.chr6.analysis.joint_dropped.dat	STK19	3.79	0.00015					-20.857
candidate.GTExv8.ALL.Thyroid.chr6.analysis.joint_dropped.dat	SKIV2L	-6.58	4.81e-11					-24.119
candidate.GTExv8.ALL.Thyroid.chr6.analysis.joint_dropped.dat	NELFE	4.71	2.42e-06					-1.324	0.742	-1.784	0.0745
candidate.GTExv8.ALL.Thyroid.chr6.analysis.joint_dropped.dat	EHMT2	-5.06	4.21e-07					-7.534	0.658	-11.442	2.59e-30
candidate.GTExv8.ALL.Thyroid.chr6.analysis.joint_dropped.dat	CSNK2B	-4.47	7.88e-06					-17.927
candidate.GTExv8.ALL.Thyroid.chr6.analysis.joint_dropped.dat	GPANK1	-7.36	1.86e-13					5.855	0.571	10.256	1.12e-24
candidate.GTExv8.ALL.Thyroid.chr6.analysis.joint_dropped.dat	PRRC2A	4.5	6.81e-06					13.413	0.424	31.656	6.23e-220
candidate.GTExv8.ALL.Thyroid.chr6.analysis.joint_dropped.dat	MICB	5.56	2.66e-08					-5.439	0.654	-8.319	8.87e-17
candidate.GTExv8.ALL.Thyroid.chr6.analysis.joint_dropped.dat	MICA	5.14	2.73e-07					-8.657	0.594	-14.57	4.36e-48
candidate.GTExv8.ALL.Thyroid.chr6.analysis.joint_dropped.dat	DDR1	4.83	1.4e-06					12.962	0.583	22.236	1.56e-109
candidate.GTExv8.ALL.Thyroid.chr6.analysis.joint_dropped.dat	RNF39	-4.76	1.89e-06					-0.529	0.399	-1.327	0.185
candidate.GTExv8.ALL.Thyroid.chr6.analysis.joint_dropped.dat	ATF6B	4.38	1.2e-05					8.596	0.448	19.204	3.46e-82
candidate.GTExv8.ALL.Thyroid.chr6.analysis.joint_dropped.dat	GTF2H4	-4.16	3.13e-05					5.481	0.587	9.345	9.17e-21
candidate.GTExv8.ALL.Thyroid.chr6.analysis.joint_dropped.dat	C4B	-4.72	2.33e-06					-14.643
candidate.GTExv8.ALL.Thyroid.chr6.analysis.joint_dropped.dat	HLA-DPA1	-5.06	4.26e-07					0.713	0.833	0.856	0.392
candidate.GTExv8.ALL.Thyroid.chr6.analysis.joint_dropped.dat	AL121944.1	-3.74	0.000185					-2.888	0.575	-5.026	5.01e-07
candidate.GTExv8.ALL.Thyroid.chr6.analysis.joint_dropped.dat	AL662844.4	-4.48	7.6e-06					-11.884	0.756	-15.729	9.51e-56
candidate.GTExv8.ALL.Thyroid.chr6.analysis.joint_dropped.dat	AL022393.1	-4.8	1.62e-06					-2.878	0.364	-7.898	2.83e-15
candidate.GTExv8.ALL.Thyroid.chr6.analysis.joint_included.dat	ZSCAN9	4.67	3.05e-06	6.63	1.34	4.95	7.29e-07
candidate.GTExv8.ALL.Thyroid.chr6.analysis.joint_included.dat	VARS2	-3.99	6.74e-05	-3.99	1	-3.99	6.74e-05
candidate.GTExv8.ALL.Thyroid.chr6.analysis.joint_included.dat	HLA-DQB1	-17.33	3.03e-67	-26.21	2.1	-12.46	1.27e-35
candidate.GTExv8.ALL.Thyroid.chr6.analysis.joint_included.dat	HLA-DRB1	-13.29	2.79e-40	-12.73	1.7	-7.47	7.85e-14
candidate.GTExv8.ALL.Thyroid.chr6.analysis.joint_included.dat	NOTCH4	-9.99	1.7e-23	-11.76	1.79	-6.56	5.36e-11
candidate.GTExv8.ALL.Thyroid.chr6.analysis.joint_included.dat	AGPAT1	7.34	2.16e-13	-29.66	2.12	-14	1.45e-44
candidate.GTExv8.ALL.Thyroid.chr6.analysis.joint_included.dat	C6orf48	8.2	2.37e-16	29.63	1.83	16.19	5.97e-59
candidate.GTExv8.ALL.Thyroid.chr6.analysis.joint_included.dat	MSH5	-9.28	1.77e-20	-49.1	2.9	-16.93	2.84e-64
candidate.GTExv8.ALL.Thyroid.chr6.analysis.joint_included.dat	ABHD16A	7.84	4.49e-15	17.87	1.23	14.53	7.87e-48
candidate.GTExv8.ALL.Thyroid.chr6.analysis.joint_included.dat	HCP5	-9.05	1.37e-19	24.67	2.64	9.35	8.99e-21
candidate.GTExv8.ALL.Thyroid.chr6.analysis.joint_included.dat	AL671277.2	6.08	1.2e-09	7.7	1.18	6.53	6.54e-11
candidate.GTExv8.ALL.Thyroid.chr6.analysis.joint_included.dat	HLA-DOB	6.58	4.84e-11	6.58	1	6.58	4.84e-11
candidate.GTExv8.ALL.Thyroid.chr6.analysis.joint_included.dat	HLA-DMB	-12.22	2.55e-34	-6.72	1.2	-5.59	2.28e-08
candidate.GTExv8.ALL.Thyroid.chr6.analysis.joint_included.dat	C4A	-12.26	1.52e-34	35.84	3.16	11.34	8.6e-30
candidate.GTExv8.ALL.Thyroid.chr7.analysis.joint_dropped.dat	TAF6	4.62	3.87e-06					-0.0185	0.386	-0.048	0.962
candidate.GTExv8.ALL.Thyroid.chr7.analysis.joint_dropped.dat	ZSCAN21	4.71	2.47e-06					-0.2395	0.174	-1.375	0.169
candidate.GTExv8.ALL.Thyroid.chr7.analysis.joint_included.dat	AP4M1	5.03	4.99e-07	5.03	1	5.03	4.99e-07
candidate.GTExv8.ALL.Uterus.chr19.analysis.joint_included.dat	FKRP	-3.71	0.000209	-3.71	1	-3.71	0.000209
candidate.GTExv8.ALL.Uterus.chr6.analysis.joint_dropped.dat	HLA-DRB5	-9.14	6.27e-20					-0.151	0.822	-0.184	0.854
candidate.GTExv8.ALL.Uterus.chr6.analysis.joint_dropped.dat	STK19	11.02	3.01e-28					1.974	0.809	2.439	0.0147
candidate.GTExv8.ALL.Uterus.chr6.analysis.joint_dropped.dat	SKIV2L	-5.27	1.33e-07					-1.891	0.913	-2.072	0.0382
candidate.GTExv8.ALL.Uterus.chr6.analysis.joint_dropped.dat	MICB	6.25	4e-10					0.68	0.739	0.92	0.357
candidate.GTExv8.ALL.Uterus.chr6.analysis.joint_dropped.dat	ATP6V1G2	-3.46	0.000544					-5.425	0.953	-5.691	1.26e-08
candidate.GTExv8.ALL.Uterus.chr6.analysis.joint_dropped.dat	CYP21A2	4.38	1.17e-05					0.617	0.815	0.757	0.449
candidate.GTExv8.ALL.Uterus.chr6.analysis.joint_dropped.dat	AL671277.2	4.32	1.59e-05					-0.216	0.895	-0.241	0.81
candidate.GTExv8.ALL.Uterus.chr6.analysis.joint_dropped.dat	HLA-DOB	5.72	1.09e-08					-0.324	0.911	-0.356	0.722
candidate.GTExv8.ALL.Uterus.chr6.analysis.joint_dropped.dat	AL022393.1	-4.43	9.29e-06					-1.187	0.92	-1.291	0.197
candidate.GTExv8.ALL.Uterus.chr6.analysis.joint_included.dat	VARS2	-4.35	1.39e-05	-3.85	1.15	-3.34	0.000831
candidate.GTExv8.ALL.Uterus.chr6.analysis.joint_included.dat	HLA-DQB1	-14.67	9.99e-49	-14.67	1	-14.67	9.99e-49
candidate.GTExv8.ALL.Uterus.chr6.analysis.joint_included.dat	C6orf48	6.81	1.01e-11	6.81	1	6.81	1.01e-11
candidate.GTExv8.ALL.Uterus.chr6.analysis.joint_included.dat	ATF6B	5.65	1.61e-08	7.03	1.08	6.5	8.13e-11
candidate.GTExv8.ALL.Uterus.chr6.analysis.joint_included.dat	C4A	-10.2	1.93e-24	-8.89	1.07	-8.28	1.26e-16
candidate.GTExv8.ALL.Uterus.chr7.analysis.joint_included.dat	AP4M1	5.14	2.73e-07	5.14	1	5.14	2.73e-07
candidate.GTExv8.ALL.Vagina.chr1.analysis.joint_included.dat	THAP3	3.46	0.000548	3.46	1	3.46	0.000548
candidate.GTExv8.ALL.Vagina.chr6.analysis.joint_dropped.dat	HLA-DQB1	-14.67	9.99e-49					-0.747	0.571	-1.3074	0.1911
candidate.GTExv8.ALL.Vagina.chr6.analysis.joint_dropped.dat	HLA-DRB5	-9.14	6.27e-20					-1.3602	0.796	-1.7095	0.0874
candidate.GTExv8.ALL.Vagina.chr6.analysis.joint_dropped.dat	CYP21A1P	-3.81	0.000137					1.7652	0.758	2.3285	0.0199
candidate.GTExv8.ALL.Vagina.chr6.analysis.joint_dropped.dat	AL671277.2	4.46	8.36e-06					-0.0152	0.889	-0.0171	0.9863
candidate.GTExv8.ALL.Vagina.chr6.analysis.joint_dropped.dat	AL662844.4	-4.7	2.56e-06					-2.027	0.841	-2.4116	0.0159
candidate.GTExv8.ALL.Vagina.chr6.analysis.joint_dropped.dat	AL022393.1	-5.29	1.23e-07					-0.441	0.768	-0.5742	0.5658
candidate.GTExv8.ALL.Vagina.chr6.analysis.joint_included.dat	HLA-DRB1	-14.73	4.44e-49	-5.79	1.58	-3.68	0.000234
candidate.GTExv8.ALL.Vagina.chr6.analysis.joint_included.dat	HLA-DQA1	-16.04	7.15e-58	-11.56	1.58	-7.34	2.16e-13
candidate.GTExv8.ALL.Vagina.chr6.analysis.joint_included.dat	SKIV2L	-5.17	2.31e-07	-3.67	1.04	-3.54	0.000395
candidate.GTExv8.ALL.Vagina.chr6.analysis.joint_included.dat	MICB	9.46	3.11e-21	6.44	1.14	5.65	1.58e-08
candidate.GTExv8.ALL.Vagina.chr6.analysis.joint_included.dat	MICA	3.73	0.000189	3.73	1	3.73	0.000189
candidate.GTExv8.ALL.Vagina.chr6.analysis.joint_included.dat	TRIM27	-5.17	2.3e-07	-5.17	1	-5.17	2.3e-07
candidate.GTExv8.ALL.Vagina.chr6.analysis.joint_included.dat	HLA-DOB	4.37	1.23e-05	4.37	1	4.37	1.23e-05
candidate.GTExv8.ALL.Vagina.chr6.analysis.joint_included.dat	C4A	-10.34	4.64e-25	-6.5	1.17	-5.55	2.83e-08
candidate.GTExv8.ALL.Vagina.chr7.analysis.joint_dropped.dat	TAF6	4.24	2.25e-05					-0.489	0.366	-1.34	0.181
candidate.GTExv8.ALL.Vagina.chr7.analysis.joint_included.dat	AP4M1	5.08	3.78e-07	5.08	1	5.08	3.78e-07
candidate.GTExv8.ALL.Whole_Blood.chr1.analysis.joint_included.dat	NPPA	-4.33	1.49e-05	-4.33	1	-4.33	1.49e-05
candidate.GTExv8.ALL.Whole_Blood.chr1.analysis.joint_included.dat	AL390066.1	3.78	0.000154	3.78	1	3.78	0.000154
candidate.GTExv8.ALL.Whole_Blood.chr12.analysis.joint_included.dat	RHNO1	-3.55	0.000388	-3.55	1	-3.55	0.000388
candidate.GTExv8.ALL.Whole_Blood.chr19.analysis.joint_included.dat	PRKD2	-3.69	0.00022	-3.69	1	-3.69	0.00022
candidate.GTExv8.ALL.Whole_Blood.chr6.analysis.joint_dropped.dat	FLOT1	6.9	5.34e-12					-1.65
candidate.GTExv8.ALL.Whole_Blood.chr6.analysis.joint_dropped.dat	HLA-DQB1	-14.58	3.54e-48					2.48	0.199	12.45	1.39e-35
candidate.GTExv8.ALL.Whole_Blood.chr6.analysis.joint_dropped.dat	PBX2	-4.41	1.06e-05					-3.92
candidate.GTExv8.ALL.Whole_Blood.chr6.analysis.joint_dropped.dat	NELFE	5.17	2.37e-07					19.8
candidate.GTExv8.ALL.Whole_Blood.chr6.analysis.joint_dropped.dat	C6orf48	5.1	3.38e-07					2.68
candidate.GTExv8.ALL.Whole_Blood.chr6.analysis.joint_dropped.dat	PRRC2A	5.41	6.3e-08					5.08
candidate.GTExv8.ALL.Whole_Blood.chr6.analysis.joint_dropped.dat	DDAH2	-3.99	6.49e-05					-2.04
candidate.GTExv8.ALL.Whole_Blood.chr6.analysis.joint_dropped.dat	GTF2H4	-4.27	1.98e-05					3.69	0.573	6.44	1.22e-10
candidate.GTExv8.ALL.Whole_Blood.chr6.analysis.joint_dropped.dat	C4B	8.78	1.65e-18					-9.53
candidate.GTExv8.ALL.Whole_Blood.chr6.analysis.joint_dropped.dat	HLA-T	-4.01	5.97e-05					1.58	0.509	3.1	0.00192
candidate.GTExv8.ALL.Whole_Blood.chr6.analysis.joint_dropped.dat	CYP21A2	11.83	2.84e-32					-3.59
candidate.GTExv8.ALL.Whole_Blood.chr6.analysis.joint_dropped.dat	HLA-B	-4.72	2.31e-06					-11.35	0.234	-48.44	0
candidate.GTExv8.ALL.Whole_Blood.chr6.analysis.joint_dropped.dat	HLA-DOB	4.27	2e-05					-4.85	0.69	-7.03	2.1e-12
candidate.GTExv8.ALL.Whole_Blood.chr6.analysis.joint_dropped.dat	HLA-DMB	4.67	3.02e-06					7.78	0.882	8.82	1.19e-18
candidate.GTExv8.ALL.Whole_Blood.chr6.analysis.joint_dropped.dat	C4A	-10.28	8.39e-25					17.18
candidate.GTExv8.ALL.Whole_Blood.chr6.analysis.joint_included.dat	ZSCAN9	-4.86	1.2e-06	-6.318	1.09	-5.776	7.64e-09
candidate.GTExv8.ALL.Whole_Blood.chr6.analysis.joint_included.dat	IER3	9.17	4.74e-20	-1.401	1.72	-0.816	0.414
candidate.GTExv8.ALL.Whole_Blood.chr6.analysis.joint_included.dat	VARS2	-8.33	8.21e-17	-5.599	1.34	-4.174	2.99e-05
candidate.GTExv8.ALL.Whole_Blood.chr6.analysis.joint_included.dat	C2	10.26	1.06e-24	37.268	4.25	8.767	1.84e-18
candidate.GTExv8.ALL.Whole_Blood.chr6.analysis.joint_included.dat	HLA-DRB1	-11.14	7.59e-29	-46.962	2.73	-17.202	2.58e-66
candidate.GTExv8.ALL.Whole_Blood.chr6.analysis.joint_included.dat	HLA-DQA1	-15.02	5.8e-51	13.049	2.26	5.781	7.44e-09
candidate.GTExv8.ALL.Whole_Blood.chr6.analysis.joint_included.dat	HLA-DRB5	-8.59	8.67e-18	-30.536	2.16	-14.124	2.69e-45
candidate.GTExv8.ALL.Whole_Blood.chr6.analysis.joint_included.dat	DDX39B	-7.31	2.67e-13	-0.941	1.13	-0.832	0.406
candidate.GTExv8.ALL.Whole_Blood.chr6.analysis.joint_included.dat	HSD17B8	3.78	0.000155	3.783	1	3.783	0.000155
candidate.GTExv8.ALL.Whole_Blood.chr6.analysis.joint_included.dat	PSMB8	-6.61	3.9e-11	-6.608	1	-6.608	3.9e-11
candidate.GTExv8.ALL.Whole_Blood.chr6.analysis.joint_included.dat	TAP2	-12.58	2.63e-36	-12.583	1	-12.583	2.63e-36
candidate.GTExv8.ALL.Whole_Blood.chr6.analysis.joint_included.dat	NOTCH4	-8.47	2.56e-17	-0.558	1.3	-0.43	0.667
candidate.GTExv8.ALL.Whole_Blood.chr6.analysis.joint_included.dat	AGER	7.67	1.71e-14	-19.36	1.59	-12.186	3.71e-34
candidate.GTExv8.ALL.Whole_Blood.chr6.analysis.joint_included.dat	SKIV2L	-6.88	6.09e-12	18.118	2.71	6.681	2.38e-11
candidate.GTExv8.ALL.Whole_Blood.chr6.analysis.joint_included.dat	NEU1	-10.27	9.48e-25	10.66	3.17	3.364	0.000768
candidate.GTExv8.ALL.Whole_Blood.chr6.analysis.joint_included.dat	HSPA1B	5.94	2.83e-09	25.848	3	8.629	6.21e-18
candidate.GTExv8.ALL.Whole_Blood.chr6.analysis.joint_included.dat	LY6G5C	4.15	3.32e-05	-12.967	1.9	-6.831	8.4e-12
candidate.GTExv8.ALL.Whole_Blood.chr6.analysis.joint_included.dat	ATF6B	10.6	2.96e-26	24.348	2.02	12.032	2.42e-33
candidate.GTExv8.ALL.Whole_Blood.chr6.analysis.joint_included.dat	AL671277.2	4.46	8.36e-06	-6.913	1.33	-5.187	2.14e-07
candidate.GTExv8.ALL.Whole_Blood.chr6.analysis.joint_included.dat	ZSCAN16-AS1	-4.65	3.27e-06	6.955	1.28	5.413	6.21e-08
candidate.GTExv8.ALL.Whole_Blood.chr7.analysis.joint_dropped.dat	ZSCAN21	4.5	6.89e-06					0.214	0.545	0.393	0.694
candidate.GTExv8.ALL.Whole_Blood.chr7.analysis.joint_dropped.dat	AP4M1	5.03	5.03e-07					0.27	0.365	0.74	0.459
candidate.GTExv8.ALL.Whole_Blood.chr7.analysis.joint_included.dat	TAF6	5.11	3.27e-07	5.11	1	5.11	3.27e-07
