# Supplementary material for: A Cross-Tissue Transcriptome-Wide Association Study Reveals Novel Susceptibility Genes for Diabetic Kidney Disease in the FinnGen Cohort
Source: Biomedicines. 2025 May 19;13(5):1231. doi: 10.3390/biomedicines13051231 (PMC12108887; doi:10.3390/biomedicines13051231)
Supplement: Supplementary file 1 [file biomedicines-13-01231-s001.zip › Supplementary Table S6.xlsx]

## Sheet: Sheet1
Supplementary Table S6. MAGMA gene-based test identified 202 significant genes associated with DKD
GENE_Ensembl_ID	GENE_SYMBOL	CHR	START	STOP	NSNPS	NPARAM	N	ZSTAT	P	FDR
ENSG00000015413	DPEP1	16	89679716	89704839	157	32	56452	3.284	0.00051165	0.0485006
ENSG00000030110	BAK1	6	33540329	33548019	38	14	56452	5.3243	5.0676e-08	9.04922e-06
ENSG00000041988	THAP3	1	6684926	6695646	55	17	56452	3.6822	0.00011563	0.0136379
ENSG00000081019	RSBN1	1	114304454	114355098	127	39	56452	3.6225	0.00014588	0.0163002
ENSG00000081026	MAGI3	1	113933371	114228545	908	66	56452	3.8677	5.4927e-05	0.00713939
ENSG00000090372	STRN4	19	47222764	47250251	109	32	56452	3.7427	9.1009e-05	0.0110058
ENSG00000096433	ITPR3	6	33588142	33664351	453	56	56452	5.336	4.7506e-08	8.56318e-06
ENSG00000105287	PRKD2	19	47177532	47220384	152	39	56452	4.3822	5.8734e-06	0.000837485
ENSG00000106261	ZKSCAN1	7	99613204	99639312	78	26	56452	3.5374	0.00020207	0.0220626
ENSG00000106290	TAF6	7	99704693	99717464	46	21	56452	5.1314	1.4381e-07	2.45337e-05
ENSG00000112343	TRIM38	6	25963030	25987384	94	32	56452	3.3127	0.00046206	0.0457439
ENSG00000112462	OR12D3	6	29341200	29343068	14	7	56452	5.0131	2.6777e-07	4.41059e-05
ENSG00000112473	SLC39A7	6	33168222	33172216	10	6	56452	5.1069	1.6371e-07	2.76815e-05
ENSG00000112514	CUTA	6	33384219	33386094	6	4	56452	6.8578	3.4954e-12	1.30954e-09
ENSG00000112763	BTN2A1	6	26458150	26476849	108	27	56452	3.2834	0.00051275	0.0485006
ENSG00000116793	PHTF1	1	114239453	114302111	176	34	56452	4.0238	2.8632e-05	0.00387994
ENSG00000122870	BICC1	10	60272900	60591195	1160	89	56452	3.6308	0.00014129	0.0160692
ENSG00000122965	RBM19	12	114254543	114404176	901	64	56452	3.6507	0.00013075	0.0149595
ENSG00000129965	INS-IGF2	11	2153768	2182439	115	32	56452	4.4457	4.3796e-06	0.000633947
ENSG00000134242	PTPN22	1	114356433	114414381	172	39	56452	3.8441	6.0504e-05	0.00765596
ENSG00000137185	ZSCAN9	6	28192664	28201260	50	18	56452	3.8947	4.9166e-05	0.00643435
ENSG00000137310	TCF19	6	31126319	31134936	65	13	56452	7.2288	2.4364e-13	1.05801e-10
ENSG00000137338	PGBD1	6	28249314	28270326	101	29	56452	4.2119	1.2661e-05	0.00176579
ENSG00000137343	ATAT1	6	30594619	30614600	102	29	56452	4.3931	5.588e-06	0.000802781
ENSG00000137404	NRM	6	30655824	30659197	24	10	56452	4.5828	2.2945e-06	0.000339853
ENSG00000137411	VARS2	6	30876019	30894236	117	19	56452	3.9936	3.2541e-05	0.00434798
ENSG00000138031	ADCY3	2	25042038	25142708	527	37	56452	3.4097	0.00032512	0.0335787
ENSG00000143319	ISG20L2	1	156691683	156698591	24	14	56452	3.4441	0.0002865	0.030412
ENSG00000146112	PPP1R18	6	30644166	30655672	45	13	56452	4.0168	2.9499e-05	0.00396928
ENSG00000154719	MRPL39	21	26957968	26979829	132	12	56452	3.3454	0.00041078	0.0415279
ENSG00000158553	POM121L2	6	27253682	27279949	148	36	56452	3.9445	3.9983e-05	0.00526866
ENSG00000162814	SPATA17	1	217804666	218045038	1043	58	56452	3.526	0.00021091	0.0227676
ENSG00000164694	FNDC1	6	159590429	159693141	503	38	56452	3.3103	0.00046602	0.0458982
ENSG00000166278	C2	6	31865562	31913449	207	52	56452	6.1094	5e-10	1.0615e-07
ENSG00000166526	ZNF3	7	99661656	99680171	54	21	56452	3.8643	5.5695e-05	0.0071903
ENSG00000166529	ZSCAN21	7	99647390	99662661	31	10	56452	3.5486	0.00019361	0.0212604
ENSG00000166997	CNPY4	7	99717236	99723134	23	14	56452	3.8409	6.1301e-05	0.00770578
ENSG00000168131	OR2B2	6	27878963	27880174	5	3	56452	5.1013	1.6871e-07	2.82767e-05
ENSG00000168394	TAP1	6	32812986	32821755	105	15	56452	6.2489	2.0669e-10	5.80769e-08
ENSG00000168477	TNXB	6	32008931	32083111	317	59	56452	7.6988	6.865e-15	4.68463e-12
ENSG00000168631	DPCR1	6	30908749	30921998	51	20	56452	6.326	1.2581e-10	3.6422e-08
ENSG00000169344	UMOD	16	20344374	20367623	102	20	56452	3.6231	0.00014554	0.0163002
ENSG00000170955	PRKCDBP	11	6340176	6341877	12	7	56452	3.3203	0.00044956	0.0447382
ENSG00000171735	CAMTA1	1	6845384	7829766	4301	316	56452	3.3559	0.00039559	0.040205
ENSG00000171792	RHNO1	12	2985424	2998626	49	7	56452	3.3874	0.00035273	0.0360407
ENSG00000172987	HPSE2	10	100218875	100995619	3386	99	56452	3.3015	0.00048081	0.0468716
ENSG00000179344	HLA-DQB1	6	32627244	32636160	285	17	56452	7.4732	3.9126e-14	2.07661e-11
ENSG00000180176	TH	11	2185159	2193107	34	13	56452	4.7178	1.192e-06	0.000180758
ENSG00000180900	SCRIB	8	144873090	144897549	120	40	56452	3.3381	0.00042171	0.0424085
ENSG00000182611	HIST1H2AJ	6	27782112	27782607	6	2	56452	4.3169	7.9127e-06	0.00111991
ENSG00000184357	HIST1H1B	6	27834570	27835359	9	5	56452	5.3372	4.7192e-08	8.56318e-06
ENSG00000185130	HIST1H2BL	6	27775257	27775709	2	1	56452	3.7428	9.1007e-05	0.0110058
ENSG00000187475	HIST1H1T	6	26107640	26108364	6	4	56452	5.4888	2.0235e-08	3.83748e-06
ENSG00000187626	ZKSCAN4	6	28212401	28227011	54	20	56452	4.9611	3.5056e-07	5.72491e-05
ENSG00000188186	LAMTOR4	7	99746530	99753567	19	10	56452	3.6526	0.00012979	0.0149391
ENSG00000189298	ZKSCAN3	6	28317691	28336947	95	23	56452	4.2765	9.4944e-06	0.00133389
ENSG00000196126	HLA-DRB1	6	32546546	32557625	10	4	56452	7.5611	1.9984e-14	1.15707e-11
ENSG00000196176	HIST1H4A	6	26021907	26022278	3	2	56452	3.6696	0.00012145	0.0141497
ENSG00000196230	TUBB	6	30687978	30693203	32	10	56452	6.2246	2.4139e-10	6.6844e-08
ENSG00000196260	SFTA2	6	30899130	30899952	10	4	56452	8.027	4.996e-16	1.51521e-12
ENSG00000196735	HLA-DQA1	6	32595956	32614839	560	21	56452	8.137	2.0257e-16	1.41417e-12
ENSG00000196812	ZSCAN16	6	28092338	28097860	20	7	56452	3.9451	3.9882e-05	0.00526866
ENSG00000197093	GAL3ST4	7	99756867	99766373	34	18	56452	3.322	0.00044684	0.0447004
ENSG00000197153	HIST1H3J	6	27858093	27860884	10	4	56452	5.4104	3.1446e-08	5.7773e-06
ENSG00000197238	HIST1H4J	6	27791884	27792257	5	2	56452	3.7113	0.00010308	0.0123097
ENSG00000197279	ZNF165	6	28048753	28057341	33	10	56452	4.6321	1.8095e-06	0.00027011
ENSG00000197283	SYNGAP1	6	33387847	33421466	92	32	56452	3.3054	0.00047428	0.0464721
ENSG00000197363	ZNF517	8	146024261	146036554	70	13	56452	3.2908	0.00049945	0.0481969
ENSG00000197903	HIST1H2BK	6	27106073	27114619	25	13	56452	3.7732	8.0593e-05	0.00987109
ENSG00000198315	ZKSCAN8	6	28109688	28127250	73	16	56452	5.0847	1.841e-07	3.05878e-05
ENSG00000198339	HIST1H4I	6	27107076	27108418	5	3	56452	4.912	4.508e-07	7.23818e-05
ENSG00000198374	HIST1H2AL	6	27833034	27833606	5	3	56452	4.8607	5.8497e-07	9.16149e-05
ENSG00000198502	HLA-DRB5	6	32485120	32498064	3	2	56452	6.6417	1.5506e-11	5.38678e-09
ENSG00000198542	ITGBL1	13	102104966	102375456	1224	104	56452	3.4111	0.00032351	0.0335787
ENSG00000198558	HIST1H4L	6	27840926	27841289	3	2	56452	3.8602	5.6639e-05	0.0072631
ENSG00000198563	DDX39B	6	31497996	31510225	97	27	56452	6.1094	5e-10	1.0615e-07
ENSG00000198704	GPX6	6	28471073	28495992	127	33	56452	3.7201	9.9573e-05	0.0119657
ENSG00000204188	GGNBP1	6	33551515	33556803	31	13	56452	7.2045	2.9127e-13	1.23673e-10
ENSG00000204209	DAXX	6	33286335	33297046	38	15	56452	3.6185	0.00014814	0.0164565
ENSG00000204231	RXRB	6	33161365	33168630	20	8	56452	4.8407	6.4688e-07	0.000100487
ENSG00000204248	COL11A2	6	33130458	33160276	142	30	56452	7.3731	8.3378e-14	4.08488e-11
ENSG00000204252	HLA-DOA	6	32971955	32977389	59	20	56452	6.6779	1.2119e-11	4.45303e-09
ENSG00000204256	BRD2	6	32936437	32949282	129	37	56452	6.3061	1.4306e-10	4.07977e-08
ENSG00000204257	HLA-DMA	6	32916390	32936871	134	33	56452	6.9416	1.9387e-12	7.55974e-10
ENSG00000204264	PSMB8	6	32808494	32812480	25	8	56452	7.7731	3.8303e-15	3.18198e-12
ENSG00000204267	TAP2	6	32789610	32806557	174	31	56452	6.1094	5e-10	1.0615e-07
ENSG00000204287	HLA-DRA	6	32407619	32412823	71	14	56452	7.3818	7.8104e-14	3.92719e-11
ENSG00000204290	BTNL2	6	32361740	32374905	401	13	56452	6.397	7.9243e-11	2.44209e-08
ENSG00000204296	C6orf10	6	32256303	32339684	969	35	56452	7.9636	8.3557e-16	1.99565e-12
ENSG00000204301	NOTCH4	6	32162620	32191844	196	46	56452	6.1094	5e-10	1.0615e-07
ENSG00000204304	PBX2	6	32152512	32157963	21	11	56452	7.7352	5.1625e-15	3.83463e-12
ENSG00000204305	AGER	6	32148745	32152101	21	12	56452	8.0577	3.8858e-16	1.48492e-12
ENSG00000204308	RNF5	6	32146131	32151930	33	13	56452	7.7608	4.2188e-15	3.35869e-12
ENSG00000204310	AGPAT1	6	32135989	32145873	28	13	56452	7.8163	2.72e-15	2.95867e-12
ENSG00000204314	PRRT1	6	32116136	32122150	12	7	56452	8.0577	3.8858e-16	1.48492e-12
ENSG00000204315	FKBPL	6	32096484	32098068	7	4	56452	6.4713	4.858e-11	1.52214e-08
ENSG00000204344	STK19	6	31938868	31950598	53	23	56452	6.1094	5e-10	1.0615e-07
ENSG00000204348	DXO	6	31937587	31940069	18	12	56452	6.6055	1.9808e-11	6.75842e-09
ENSG00000204351	SKIV2L	6	31926857	31937532	50	21	56452	7.2845	1.6148e-13	7.52536e-11
ENSG00000204356	NELFE	6	31919864	31926887	30	15	56452	6.1094	5e-10	1.0615e-07
ENSG00000204371	EHMT2	6	31847536	31865464	84	38	56452	7.8516	2.0539e-15	2.95867e-12
ENSG00000204385	SLC44A4	6	31830969	31846823	90	22	56452	7.634	1.138e-14	7.01412e-12
ENSG00000204386	NEU1	6	31825436	31830683	16	11	56452	8.1259	2.2204e-16	1.41417e-12
ENSG00000204387	C6orf48	6	31802385	31807541	31	17	56452	6.1094	5e-10	1.0615e-07
ENSG00000204388	HSPA1B	6	31795512	31798031	7	5	56452	6.3811	8.791e-11	2.66618e-08
ENSG00000204389	HSPA1A	6	31783291	31785723	4	2	56452	5.4884	2.0285e-08	3.83748e-06
ENSG00000204390	HSPA1L	6	31777396	31783437	29	16	56452	7.5626	1.9762e-14	1.15707e-11
ENSG00000204392	LSM2	6	31765173	31774761	43	21	56452	6.1094	5e-10	1.0615e-07
ENSG00000204394	VARS	6	31745295	31763730	63	30	56452	6.1094	5e-10	1.0615e-07
ENSG00000204396	VWA7	6	31733367	31745108	54	22	56452	7.0438	9.3514e-13	3.72905e-10
ENSG00000204410	MSH5	6	31707725	31732622	116	39	56452	6.1094	5e-10	1.0615e-07
ENSG00000204420	C6orf25	6	31686371	31694491	34	17	56452	6.0978	5.3784e-10	1.12929e-07
ENSG00000204421	LY6G6C	6	31686425	31689622	17	9	56452	5.4849	2.0681e-08	3.87404e-06
ENSG00000204422	XXbac-BPG32J3.20	6	31654739	31681849	105	34	56452	7.2773	1.7025e-13	7.74516e-11
ENSG00000204424	LY6G6F	6	31674640	31685581	53	21	56452	8.014	5.5511e-16	1.51521e-12
ENSG00000204427	ABHD16A	6	31654726	31671221	63	24	56452	7.6812	7.8826e-15	5.19355e-12
ENSG00000204428	LY6G5C	6	31644461	31651817	24	10	56452	5.7636	4.1163e-09	8.19272e-07
ENSG00000204435	CSNK2B	6	31633013	31638120	22	11	56452	8.1259	2.2204e-16	1.41417e-12
ENSG00000204438	GPANK1	6	31629006	31634060	31	13	56452	6.1094	5e-10	1.0615e-07
ENSG00000204439	C6orf47	6	31626075	31628549	11	7	56452	6.5058	3.8645e-11	1.25151e-08
ENSG00000204444	APOM	6	31620193	31625987	28	15	56452	7.7197	5.8287e-15	4.12478e-12
ENSG00000204463	BAG6	6	31606805	31620482	64	24	56452	7.2547	2.0134e-13	8.94652e-11
ENSG00000204469	PRRC2A	6	31588497	31605548	104	32	56452	6.1094	5e-10	1.0615e-07
ENSG00000204472	AIF1	6	31582961	31584798	9	4	56452	7.911	1.2768e-15	2.2178e-12
ENSG00000204475	NCR3	6	31556672	31560762	30	15	56452	6.0915	5.5942e-10	1.16183e-07
ENSG00000204482	LST1	6	31553901	31556686	22	14	56452	7.6733	8.3822e-15	5.33862e-12
ENSG00000204498	NFKBIL1	6	31514647	31526606	83	25	56452	7.4835	3.6193e-14	1.97583e-11
ENSG00000204511	MCCD1	6	31496494	31498009	23	8	56452	6.6525	1.441e-11	5.09874e-09
ENSG00000204516	MICB	6	31462658	31478901	240	28	56452	7.1468	4.4409e-13	1.84461e-10
ENSG00000204520	MICA	6	31371356	31383092	234	30	56452	5.1885	1.0599e-07	1.84105e-05
ENSG00000204525	HLA-C	6	31236526	31239907	13	7	56452	6.6724	1.2586e-11	4.53737e-09
ENSG00000204531	POU5F1	6	31132119	31148508	195	32	56452	6.1094	5e-10	1.0615e-07
ENSG00000204536	CCHCR1	6	31110216	31126015	189	29	56452	6.5097	3.7647e-11	1.24021e-08
ENSG00000204538	PSORS1C2	6	31105313	31107127	27	14	56452	7.8088	2.8866e-15	2.95867e-12
ENSG00000204539	CDSN	6	31082867	31088223	89	12	56452	6.0612	6.7546e-10	1.38774e-07
ENSG00000204540	PSORS1C1	6	31082527	31107869	386	38	56452	6.895	2.6932e-12	1.02918e-09
ENSG00000204542	C6orf15	6	31079000	31080336	20	6	56452	6.4713	4.8595e-11	1.52214e-08
ENSG00000204544	MUC21	6	30951495	30957680	46	15	56452	5.4907	2.0018e-08	3.83748e-06
ENSG00000204560	DHX16	6	30620896	30640814	80	28	56452	3.5307	0.00020726	0.0225007
ENSG00000204564	C6orf136	6	30614816	30620987	31	15	56452	4.0426	2.6433e-05	0.00360754
ENSG00000204580	DDR1	6	30844198	30867933	137	32	56452	6.1094	5e-10	1.0615e-07
ENSG00000204590	GNL1	6	30509154	30524951	50	23	56452	3.459	0.00027105	0.0289551
ENSG00000204592	HLA-E	6	30457244	30461982	15	8	56452	4.7859	8.5091e-07	0.000131116
ENSG00000204599	TRIM39	6	30294256	30311506	77	17	56452	3.4127	0.00032157	0.0335751
ENSG00000204616	TRIM31	6	30070674	30080883	102	29	56452	5.6862	6.4962e-09	1.27962e-06
ENSG00000204618	RNF39	6	30038043	30043664	59	12	56452	3.2942	0.00049351	0.0478655
ENSG00000204644	ZFP57	6	29640169	29648887	81	17	56452	4.1821	1.4442e-05	0.00199959
ENSG00000204657	OR2H2	6	29555683	29556745	11	7	56452	3.4157	0.00031808	0.0333932
ENSG00000204681	GABBR1	6	29523406	29601753	453	64	56452	5.2923	6.0405e-08	1.06867e-05
ENSG00000204695	OR14J1	6	29274403	29275519	7	5	56452	3.6272	0.00014325	0.0161957
ENSG00000204700	OR2J2	6	29141311	29142351	11	4	56452	4.0849	2.2051e-05	0.00303114
ENSG00000204709	C6orf100	6	28911654	28912314	4	2	56452	3.6617	0.00012527	0.0145063
ENSG00000204713	TRIM27	6	28870779	28891766	104	27	56452	4.5207	3.0815e-06	0.000449452
ENSG00000205882	DEFB134	8	11850692	11853821	20	8	56452	3.4001	0.00033686	0.0346042
ENSG00000205883	DEFB135	8	11839830	11842099	13	4	56452	3.563	0.00018335	0.0202501
ENSG00000206344	HCG27	6	31165537	31171745	88	15	56452	6.1669	3.4821e-10	9.50464e-08
ENSG00000206503	HLA-A	6	29909037	29913661	29	9	56452	3.7981	7.2916e-05	0.00898843
ENSG00000213588	ZBTB9	6	33422356	33425325	10	7	56452	3.8044	7.1079e-05	0.00881887
ENSG00000213654	GPSM3	6	32158543	32163300	18	10	56452	7.7907	3.3307e-15	2.98912e-12
ENSG00000213676	ATF6B	6	32065953	32096030	109	44	56452	7.8659	1.8319e-15	2.91684e-12
ENSG00000213719	CLIC1	6	31698358	31707540	35	22	56452	7.7907	3.3307e-15	2.98912e-12
ENSG00000213722	DDAH2	6	31694815	31698394	21	13	56452	4.9456	3.7961e-07	6.14679e-05
ENSG00000213760	ATP6V1G2	6	31512239	31516204	22	12	56452	6.1094	5e-10	1.0615e-07
ENSG00000213780	GTF2H4	6	30875961	30881883	34	10	56452	4.8837	5.2059e-07	8.28909e-05
ENSG00000221838	AP4M1	7	99699172	99707968	32	11	56452	5.1655	1.1989e-07	2.06373e-05
ENSG00000221988	PPT2	6	32121218	32134011	55	25	56452	7.5272	2.5924e-14	1.45685e-11
ENSG00000223865	HLA-DPB1	6	33043703	33054978	340	23	56452	6.3291	1.2333e-10	3.62533e-08
ENSG00000224586	GPX5	6	28493702	28502729	39	15	56452	3.6751	0.00011888	0.0139352
ENSG00000226979	LTA	6	31539831	31542101	13	6	56452	7.8113	2.8311e-15	2.95867e-12
ENSG00000228727	SAPCD1	6	31730576	31732628	13	9	56452	7.9223	1.1657e-15	2.2178e-12
ENSG00000231389	HLA-DPA1	6	33032346	33048552	421	15	56452	4.8726	5.5072e-07	8.69637e-05
ENSG00000231852	CYP21A2	6	32006042	32009447	42	23	56452	7.7866	3.4417e-15	2.98912e-12
ENSG00000231925	TAPBP	6	33267471	33282164	58	18	56452	3.8176	6.7378e-05	0.00841432
ENSG00000232040	SCAND3	6	28539407	28583989	158	35	56452	5.8173	2.991e-09	6.01569e-07
ENSG00000232629	HLA-DQB2	6	32723875	32731311	56	7	56452	6.1094	5e-10	1.0615e-07
ENSG00000233608	TWIST2	2	239756673	239795893	196	68	56452	3.4588	0.00027126	0.0289551
ENSG00000233822	HIST1H2BN	6	27806323	27823487	57	19	56452	5.4249	2.9e-08	5.37964e-06
ENSG00000234127	TRIM26	6	30152232	30181204	188	34	56452	6.3688	9.5267e-11	2.84417e-08
ENSG00000234745	HLA-B	6	31321649	31324965	14	6	56452	5.9367	1.4543e-09	2.9561e-07
ENSG00000235109	ZSCAN31	6	28292470	28324048	163	30	56452	4.743	1.0531e-06	0.000160973
ENSG00000237541	HLA-DQA2	6	32709119	32714992	75	11	56452	6.1094	5e-10	1.0615e-07
ENSG00000240053	LY6G5B	6	31637944	31641553	23	10	56452	5.2301	8.4701e-08	1.48475e-05
ENSG00000240065	PSMB9	6	32811913	32827362	151	24	56452	6.5527	2.8244e-11	9.46769e-09
ENSG00000241106	HLA-DOB	6	32780540	32784825	42	13	56452	6.1094	5e-10	1.0615e-07
ENSG00000241370	RPP21	6	30312908	30314661	16	7	56452	3.2844	0.00051091	0.0485006
ENSG00000241404	EGFL8	6	32132360	32136058	22	11	56452	7.3443	1.0342e-13	4.94011e-11
ENSG00000242574	HLA-DMB	6	32902406	32908847	57	11	56452	3.8469	5.9801e-05	0.00761745
ENSG00000243649	CFB	6	31895475	31919861	118	33	56452	7.911	1.2768e-15	2.2178e-12
ENSG00000243729	OR5V1	6	29323007	29399744	638	43	56452	4.6434	1.7136e-06	0.000257809
ENSG00000244255	CFB	6	31895475	31919825	117	33	56452	7.8327	2.387e-15	2.95867e-12
ENSG00000248167	TRIM39-RPP21	6	30297359	30314631	91	19	56452	3.4362	0.000295	0.0311412
ENSG00000248993	XXbac-BPG181M17.5	6	32905141	32920899	126	18	56452	3.6936	0.00011056	0.0131209
ENSG00000250264	TAP2	6	32781544	32806599	260	34	56452	7.0436	9.368e-13	3.72905e-10
ENSG00000250641	MEGT1	6	31674681	31685695	54	21	56452	6.1094	5e-10	1.0615e-07
ENSG00000254647	INS	11	2181009	2182571	10	4	56452	5.5259	1.6393e-08	3.19613e-06
ENSG00000254870	ATP6V1G2-DDX39B	6	31497996	31514385	121	31	56452	6.1094	5e-10	1.0615e-07
ENSG00000255152	MSH5-SAPCD1	6	31707797	31732628	115	38	56452	7.8064	2.9421e-15	2.95867e-12
ENSG00000255552	LY6G6E	6	31679548	31681842	10	6	56452	4.5372	2.8501e-06	0.000418899
ENSG00000258388	PPT2-EGFL8	6	32121622	32139755	75	32	56452	7.8357	2.3315e-15	2.95867e-12
ENSG00000260259	RP11-368I7.4	16	89749028	89752977	32	12	56452	3.2846	0.00051068	0.0485006
ENSG00000261272	MUC22	6	30978251	31003179	430	38	56452	7.4285	5.4936e-14	2.83692e-11
ENSG00000263020	CSNK2B-LY6G5B-1181	6	31633879	31641323	35	17	56452	7.7338	5.218e-15	3.83463e-12
START = start base position, STOP = end base position, hg19/GRCh37 build.
