# Supplementary material for: A Cross-Tissue Transcriptome-Wide Association Study Reveals Novel Susceptibility Genes for Diabetic Kidney Disease in the FinnGen Cohort
Source: Biomedicines. 2025 May 19;13(5):1231. doi: 10.3390/biomedicines13051231 (PMC12108887; doi:10.3390/biomedicines13051231)
Supplement: Supplementary file 1 [file biomedicines-13-01231-s001.zip › Supplementary Table S7.xlsx]

## Sheet: Sheet1
Supplementary Table S7. The results of batch SMR analysis
probeID	ProbeChr	Gene	Probe_bp	topSNP	topSNP_chr	topSNP_bp	A1	A2	Freq	b_GWAS	se_GWAS	p_GWAS	b_eQTL	se_eQTL	p_eQTL	b_SMR	se_SMR	p_SMR	p_SMR_multi	p_HEIDI	nsnp_HEIDI	tissue	p_SMR_fdr
ENSG00000112874	5	NUDT12	102884556	rs58006145	5	102886512	C	T	0.272366	0.0993436	0.0244208	4.74202e-05	0.478176	0.043449	3.59727e-28	0.207755	0.054448	0.000135815	0.00111534	0.0233329	10	Adipose_Subcutaneous	0.0278317
ENSG00000204789	6	ZNF204P	27325604	rs56862318	6	27185354	A	G	0.0954274	0.208812	0.0381029	4.24815e-08	0.240841	0.0431843	2.4463e-08	0.867012	0.221806	9.27237e-05	9.27237e-05	0.0531204	20	Adipose_Subcutaneous	0.0200283
ENSG00000272009	6	RP1-313I6.12	28046570	rs9380050	6	28048538	G	A	0.197813	0.121496	0.0264726	4.44309e-06	-0.525707	0.0507122	3.52272e-25	-0.23111	0.0550706	2.70938e-05	5.29838e-05	0.0115677	20	Adipose_Subcutaneous	0.00636863
ENSG00000219392	6	RP1-265C24.5	28083406	rs17711801	6	28092307	G	C	0.197813	0.119455	0.0263449	5.78019e-06	-0.711685	0.0667723	1.5934e-26	-0.167848	0.0402282	3.01403e-05	3.01403e-05	0.0135304	20	Adipose_Subcutaneous	0.00688232
ENSG00000204644	6	ZFP57	29640169	rs2747429	6	29648377	C	T	0.188867	0.128152	0.0296753	1.57112e-05	1.21281	0.0468605	1.08185e-147	0.105665	0.0248065	2.04807e-05	1.18332e-08	0.0332875	20	Adipose_Subcutaneous	0.00511506
ENSG00000204356	6	NELFE	31919864	rs438999	6	31928306	G	A	0.0884692	-0.258696	0.0464233	2.51042e-08	-0.371348	0.0408645	1.01533e-19	0.69664	0.146646	2.02933e-06	2.02933e-06	0.0836614	20	Adipose_Subcutaneous	0.000675767
ENSG00000204351	6	SKIV2L	31926857	rs377370	6	31942514	G	A	0.141153	-0.264259	0.0428692	7.07915e-10	0.89326	0.0459339	3.11096e-84	-0.295837	0.0503453	4.19901e-09	4.78375e-13	0.0431959	20	Adipose_Subcutaneous	2.23723e-06
ENSG00000248290	6	TNXA	31976391	rs2894232	6	32011644	G	A	0.115308	-0.265955	0.0410926	9.66566e-11	0.920054	0.0562412	3.74755e-60	-0.289065	0.0480316	1.76348e-09	3.52769e-09	0.0717193	20	Adipose_Subcutaneous	1.0067e-06
ENSG00000231852	6	CYP21A2	32006042	rs2854275	6	32628428	A	C	0.10338	0.375227	0.0316912	2.42162e-32	0.750111	0.0793676	3.35306e-21	0.500229	0.0677225	1.50804e-13	3.19146e-16	0.0500717	20	Adipose_Subcutaneous	9.27097e-11
ENSG00000229391	6	HLA-DRB6	32520490	rs28366316	6	32561246	C	T	0.300199	0.303263	0.0235825	7.5907e-38	1.18998	0.0519054	2.5612e-116	0.254847	0.0227223	3.41386e-29	1.13044e-25	1	20	Adipose_Subcutaneous	9.09453e-26
ENSG00000196126	6	HLA-DRB1	32546546	rs9270646	6	32565779	C	A	0.729622	0.28758	0.0234268	1.22353e-34	-0.449319	0.0341451	1.50838e-39	-0.640035	0.0713028	2.80028e-19	1.88238e-20	0.999991	20	Adipose_Subcutaneous	3.72997e-16
ENSG00000196735	6	HLA-DQA1	32595956	rs17843565	6	32614847	G	A	0.385686	0.310937	0.0213043	3.02058e-48	-0.42464	0.0381073	7.72192e-29	-0.732237	0.082674	8.22607e-19	1.42139e-22	1	20	Adipose_Subcutaneous	9.39183e-16
ENSG00000179344	6	HLA-DQB1	32627244	rs9274536	6	32634634	T	C	0.535785	0.31389	0.0213528	6.42888e-49	-1.00884	0.025559	0	-0.31114	0.0225859	3.56346e-43	6.89179e-40	0.999998	20	Adipose_Subcutaneous	2.84792e-39
ENSG00000232629	6	HLA-DQB2	32723875	rs9273346	6	32623475	G	C	0.429423	0.312509	0.0213485	1.59661e-48	1.11169	0.0467087	3.30168e-125	0.281112	0.0225451	1.10436e-35	1.17585e-36	1	20	Adipose_Subcutaneous	4.41304e-32
ENSG00000224796	6	RPL32P1	33047228	rs1126509	6	33048461	A	T	0.299205	0.134143	0.0248925	7.08933e-08	-0.797218	0.0441286	5.92709e-73	-0.168264	0.0325838	2.41672e-07	6.75995e-14	0.366052	20	Adipose_Subcutaneous	9.65723e-05
ENSG00000166529	7	ZSCAN21	99647390	rs4729567	7	99637242	A	G	0.606362	-0.10622	0.0215897	8.65713e-07	-0.412492	0.0394088	1.22453e-25	0.257508	0.0578333	8.48414e-06	4.01052e-05	0.461295	20	Adipose_Subcutaneous	0.00271221
ENSG00000221838	7	AP4M1	99699172	rs4729577	7	99701640	C	T	0.596421	-0.112332	0.0214763	1.69043e-07	-0.428468	0.0283691	1.53894e-51	0.262171	0.0530441	7.71217e-07	8.61561e-06	0.610073	20	Adipose_Subcutaneous	0.000280162
ENSG00000106290	7	TAF6	99704693	rs7341389	7	99735181	G	A	0.632207	-0.0924573	0.0218314	2.2849e-05	-0.21236	0.0250987	2.65114e-17	0.43538	0.114963	0.000152394	0.000152394	0.534557	20	Adipose_Subcutaneous	0.0304483
ENSG00000112874	5	NUDT12	102884556	rs58006145	5	102886512	C	T	0.272366	0.0993436	0.0244208	4.74202e-05	0.384923	0.0384482	1.35732e-23	0.258087	0.0684808	0.000164068	0.00134823	0.0542009	9	Adipose_Visceral_Omentum	0.0273196
ENSG00000272009	6	RP1-313I6.12	28046570	rs9393895	6	28127621	C	T	0.196819	0.119914	0.0264862	5.97098e-06	-0.424168	0.0546249	8.15791e-15	-0.282704	0.0722811	9.18488e-05	9.18488e-05	0.0256394	20	Adipose_Visceral_Omentum	0.016168
ENSG00000219392	6	RP1-265C24.5	28083406	rs9393895	6	28127621	C	T	0.196819	0.119914	0.0264862	5.97098e-06	-0.589338	0.0743936	2.33921e-15	-0.203472	0.0517641	8.46763e-05	8.46763e-05	0.0445043	20	Adipose_Visceral_Omentum	0.0153438
ENSG00000204644	6	ZFP57	29640169	rs2747429	6	29648377	C	T	0.188867	0.128152	0.0296753	1.57112e-05	1.33004	0.0563357	3.10094e-123	0.096352	0.0226818	2.15693e-05	5.77968e-09	0.0347622	20	Adipose_Visceral_Omentum	0.00442962
ENSG00000270604	6	HCG17	30201816	rs3130382	6	30177917	C	G	0.426441	0.0958763	0.0214131	7.55363e-06	-0.395798	0.0587091	1.56569e-11	-0.242235	0.0649459	0.000191628	0.000191628	0.055906	13	Adipose_Visceral_Omentum	0.031069
ENSG00000204351	6	SKIV2L	31926857	rs377370	6	31942514	G	A	0.141153	-0.264259	0.0428692	7.07915e-10	0.737201	0.0570475	3.35665e-38	-0.358463	0.0644286	2.6408e-08	2.6408e-08	0.274506	20	Adipose_Visceral_Omentum	1.08466e-05
ENSG00000244731	6	C4A	31949801	rs9267539	6	31666424	C	A	0.0745527	0.345367	0.0335078	6.54717e-25	-0.657513	0.0610493	4.7599e-27	-0.525263	0.0705378	9.58195e-14	4.78174e-17	0.0279349	20	Adipose_Visceral_Omentum	5.90344e-11
ENSG00000196301	6	HLA-DRB9	32427598	rs62405645	6	32517934	A	G	0.698807	0.324486	0.0240746	2.09732e-41	0.84409	0.0625773	1.8213e-41	0.384421	0.0403197	1.5088e-21	4.54734e-25	0.105576	20	Adipose_Visceral_Omentum	1.85914e-18
ENSG00000229391	6	HLA-DRB6	32520490	rs9272323	6	32604151	T	C	0.336978	0.297518	0.0234733	8.16278e-37	1.0995	0.0574447	1.16955e-81	0.270594	0.0256057	4.20589e-26	4.45297e-28	0.999996	20	Adipose_Visceral_Omentum	8.63749e-23
ENSG00000196735	6	HLA-DQA1	32595956	rs17843584	6	32615668	T	G	0.54672	0.31255	0.0212808	7.81556e-49	-0.552569	0.0454462	5.1545e-34	-0.565631	0.0603934	7.5501e-21	2.7721e-18	0.999547	20	Adipose_Visceral_Omentum	7.7527e-18
ENSG00000179344	6	HLA-DQB1	32627244	rs17843584	6	32615668	T	G	0.54672	0.31255	0.0212808	7.81556e-49	-0.965682	0.0446288	7.87216e-104	-0.323657	0.0266339	5.59395e-34	3.56349e-31	1	20	Adipose_Visceral_Omentum	3.44643e-30
ENSG00000232629	6	HLA-DQB2	32723875	rs9274506	6	32634141	C	T	0.517893	0.312511	0.0212775	7.76442e-49	1.04223	0.052254	1.64098e-88	0.299848	0.0253533	2.83769e-32	4.83749e-31	1	20	Adipose_Visceral_Omentum	8.7415e-29
ENSG00000224796	6	RPL32P1	33047228	rs1126509	6	33048461	A	T	0.299205	0.134143	0.0248925	7.08933e-08	-0.605709	0.0544341	9.23161e-29	-0.221464	0.0456622	1.23423e-06	1.60234e-08	0.040298	20	Adipose_Visceral_Omentum	0.000422451
ENSG00000166529	7	ZSCAN21	99647390	rs3807479	7	99716901	G	C	0.601392	-0.113202	0.0214874	1.37695e-07	-0.416071	0.0465014	3.6365e-19	0.272074	0.0599308	5.63072e-06	5.87748e-05	0.0221889	20	Adipose_Visceral_Omentum	0.00144545
ENSG00000221838	7	AP4M1	99699172	rs3807479	7	99716901	G	C	0.601392	-0.113202	0.0214874	1.37695e-07	-0.320498	0.0265603	1.58171e-33	0.353207	0.073155	1.37778e-06	1.4918e-05	0.470704	20	Adipose_Visceral_Omentum	0.000446762
ENSG00000106290	7	TAF6	99704693	rs3807479	7	99716901	G	C	0.601392	-0.113202	0.0214874	1.37695e-07	-0.226896	0.0245945	2.82321e-20	0.498916	0.109055	4.76473e-06	4.76473e-06	0.25239	20	Adipose_Visceral_Omentum	0.00127633
ENSG00000272009	6	RP1-313I6.12	28046570	rs35576511	6	28074925	A	C	0.210736	0.117072	0.0263818	9.09655e-06	-0.503712	0.0809179	4.81631e-10	-0.232419	0.0643205	0.000302157	0.000302157	0.0628504	14	Adrenal_Gland	0.035635
ENSG00000219392	6	RP1-265C24.5	28083406	rs3757185	6	28107776	A	T	0.198807	0.121395	0.0264717	4.52163e-06	-0.672255	0.0895674	6.11597e-14	-0.180579	0.0461458	9.10723e-05	9.10723e-05	0.0237632	20	Adrenal_Gland	0.0125636
ENSG00000197062	6	RP5-874C20.3	28234788	rs149974	6	27985096	C	T	0.366799	0.108108	0.0229068	2.36458e-06	-0.295864	0.0514209	8.7276e-09	-0.365398	0.100137	0.000263278	0.000263278	0.13543	20	Adrenal_Gland	0.0320848
ENSG00000204644	6	ZFP57	29640169	rs2747429	6	29648377	C	T	0.188867	0.128152	0.0296753	1.57112e-05	1.28465	0.0802423	1.09443e-57	0.0997564	0.0239255	3.05335e-05	4.256e-07	0.0430427	20	Adrenal_Gland	0.00507411
ENSG00000233916	6	ZDHHC20P1	29675902	rs2474102	6	29650641	A	G	0.257455	-0.141692	0.0301642	2.6355e-06	0.515675	0.0942262	4.43148e-08	-0.27477	0.0770868	0.000364655	0.000364655	0.139863	11	Adrenal_Gland	0.0403994
ENSG00000146112	6	PPP1R18	30644166	rs3095327	6	30699022	A	G	0.0964215	0.299186	0.0350348	1.34593e-17	-0.502325	0.0796885	2.908e-10	-0.595602	0.117439	3.9454e-07	3.9454e-07	0.101341	20	Adrenal_Gland	0.000123692
ENSG00000204444	6	APOM	31620193	rs8192589	6	32187637	T	G	0.0994036	0.237977	0.0317636	6.77651e-14	-0.621715	0.108355	9.59496e-09	-0.382775	0.0840279	5.23027e-06	5.23027e-06	0.103501	4	Adrenal_Gland	0.00106233
ENSG00000204351	6	SKIV2L	31926857	rs550671	6	31944593	T	C	0.141153	-0.264296	0.0428684	7.03553e-10	0.50692	0.0736578	5.89773e-12	-0.521376	0.113538	4.3881e-06	4.3881e-06	0.75595	8	Adrenal_Gland	0.00100268
ENSG00000250535	6	STK19P	31981047	rs9268177	6	32274882	A	C	0.0785288	0.337977	0.032749	5.70901e-25	-0.564727	0.0955327	3.39322e-09	-0.598479	0.116675	2.90559e-07	2.90559e-07	0.162264	20	Adrenal_Gland	0.000106229
ENSG00000204314	6	PRRT1	32116136	rs3132946	6	32190028	G	A	0.887674	0.199569	0.0328682	1.26488e-09	0.5107	0.0733939	3.4429e-12	0.390775	0.0854164	4.76339e-06	4.76339e-06	0.0124254	20	Adrenal_Gland	0.00102441
ENSG00000204305	6	AGER	32148745	rs204995	6	32154285	G	A	0.2167	0.175022	0.0283988	7.13764e-10	0.267421	0.0476509	1.99902e-08	0.654481	0.157726	3.33243e-05	3.33243e-05	0.0258836	4	Adrenal_Gland	0.00529712
ENSG00000196301	6	HLA-DRB9	32427598	rs9271418	6	32587832	G	A	0.66501	0.275934	0.0217788	8.68869e-37	0.638926	0.0886975	5.87167e-13	0.431872	0.0689661	3.79874e-10	3.79874e-10	0.0202433	20	Adrenal_Gland	2.3147e-07
ENSG00000198502	6	HLA-DRB5	32485120	rs35083819	6	32526526	G	A	0.852883	0.294684	0.0324194	9.92738e-20	-1.27331	0.105253	1.08701e-33	-0.231431	0.0318468	3.67481e-13	5.05805e-12	0.0337602	20	Adrenal_Gland	4.47837e-10
ENSG00000229391	6	HLA-DRB6	32520490	rs9269109	6	32443266	C	T	0.637177	0.241876	0.023545	9.3332e-25	0.889895	0.0910286	1.42754e-22	0.271803	0.0383803	1.42261e-12	4.20465e-24	0.278457	20	Adrenal_Gland	1.30027e-09
ENSG00000179344	6	HLA-DQB1	32627244	rs9274639	6	32636146	C	T	0.727634	0.243862	0.0245349	2.80533e-23	-0.683077	0.0926676	1.6902e-13	-0.357005	0.0602974	3.20502e-09	3.20502e-09	0.0144577	20	Adrenal_Gland	1.67394e-06
ENSG00000223534	6	HLA-DQB1-AS1	32627657	rs1130456	6	32627379	C	T	0.744533	0.239227	0.0253162	3.40252e-21	-0.575245	0.0877884	5.65306e-11	-0.41587	0.0772319	7.25701e-08	7.25701e-08	0.206249	20	Adrenal_Gland	2.94796e-05
ENSG00000237541	6	HLA-DQA2	32709119	rs9273014	6	32611650	A	G	0.341948	0.295924	0.0234338	1.47834e-36	1.24793	0.0914392	2.08487e-42	0.237132	0.0255836	1.88052e-20	2.1571e-24	0.999996	20	Adrenal_Gland	3.43759e-17
ENSG00000232629	6	HLA-DQB2	32723875	rs17612555	6	32615366	A	G	0.54672	0.313485	0.0212996	4.94919e-49	1.05923	0.0862968	1.24507e-34	0.295956	0.0313964	4.24387e-21	4.24387e-21	1	20	Adrenal_Gland	1.55156e-17
ENSG00000224796	6	RPL32P1	33047228	rs1126509	6	33048461	A	T	0.299205	0.134143	0.0248925	7.08933e-08	-0.561436	0.102615	4.46822e-08	-0.238928	0.062232	0.000123378	0.000123378	0.0636131	3	Adrenal_Gland	0.0156827
ENSG00000221838	7	AP4M1	99699172	rs4134917	7	99707950	T	C	0.59841	-0.112271	0.0214807	1.72657e-07	-0.395072	0.045328	2.88576e-18	0.284179	0.0633983	7.3797e-06	7.3797e-06	0.013406	20	Adrenal_Gland	0.00142001
ENSG00000106290	7	TAF6	99704693	rs13309	7	99704796	T	A	0.597416	-0.112228	0.0214776	1.73825e-07	-0.252992	0.0399429	2.39126e-10	0.443603	0.110056	5.56066e-05	5.56066e-05	0.886576	8	Adrenal_Gland	0.00813192
ENSG00000181027	19	FKRP	47249303	rs10411262	19	47205760	G	C	0.542744	0.102959	0.0215425	1.75869e-06	-0.482684	0.0552205	2.30993e-18	-0.213305	0.0508664	2.74754e-05	2.74754e-05	0.0873633	20	Adrenal_Gland	0.00478334
ENSG00000112874	5	NUDT12	102884556	rs34225	5	102863527	G	T	0.746521	-0.102433	0.024691	3.3452e-05	-0.449394	0.0513394	2.07029e-18	0.227936	0.0608012	0.000177633	0.000177633	0.544085	9	Artery_Aorta	0.0290407
ENSG00000197279	6	ZNF165	28048753	rs1225618	6	28129713	C	A	0.373757	0.106132	0.0229497	3.75415e-06	-0.36468	0.0624895	5.35137e-09	-0.291028	0.0802946	0.000289521	0.000289521	0.163008	20	Artery_Aorta	0.0450241
ENSG00000219392	6	RP1-265C24.5	28083406	rs9393891	6	28079160	T	C	0.197813	0.121496	0.0264726	4.44309e-06	-0.597617	0.0865474	5.01753e-12	-0.203301	0.0531889	0.000132245	0.000132245	0.0232287	20	Artery_Aorta	0.0227891
ENSG00000204655	6	MOG	29624758	rs2747429	6	29648377	C	T	0.188867	0.128152	0.0296753	1.57112e-05	0.532961	0.075913	2.20781e-12	0.240453	0.0653703	0.000234776	0.000234776	0.069108	20	Artery_Aorta	0.0374232
ENSG00000204644	6	ZFP57	29640169	rs2747429	6	29648377	C	T	0.188867	0.128152	0.0296753	1.57112e-05	1.27906	0.0634863	2.85856e-90	0.100192	0.0237279	2.41543e-05	4.74227e-09	0.0580273	20	Artery_Aorta	0.00481275
ENSG00000204356	6	NELFE	31919864	rs391165	6	31947086	A	G	0.141153	-0.262169	0.0434668	1.62468e-09	-0.207032	0.0342686	1.52744e-09	1.26632	0.296672	1.96865e-05	1.96865e-05	0.232072	7	Artery_Aorta	0.00432833
ENSG00000204351	6	SKIV2L	31926857	rs377370	6	31942514	G	A	0.141153	-0.264259	0.0428692	7.07915e-10	1.02088	0.0546096	5.52533e-78	-0.258854	0.0442165	4.79174e-09	2.96659e-13	0.0298353	20	Artery_Aorta	2.18229e-06
ENSG00000248290	6	TNXA	31976391	rs2894232	6	32011644	G	A	0.115308	-0.265955	0.0410926	9.66566e-11	0.835163	0.0963175	4.28575e-18	-0.318447	0.0613981	2.14178e-07	2.14178e-07	0.201066	11	Artery_Aorta	7.58666e-05
ENSG00000196301	6	HLA-DRB9	32427598	rs62405645	6	32517934	A	G	0.698807	0.324486	0.0240746	2.09732e-41	0.614273	0.0640571	8.85524e-22	0.528244	0.0676053	5.55554e-15	1.52686e-17	0.218023	20	Artery_Aorta	4.30295e-12
ENSG00000198502	6	HLA-DRB5	32485120	rs9271466	6	32588606	G	C	0.856859	0.297357	0.0324605	5.16192e-20	-1.30159	0.0687141	5.13098e-80	-0.228457	0.0277024	1.62657e-16	1.35945e-18	0.0369332	20	Artery_Aorta	1.7285e-13
ENSG00000196126	6	HLA-DRB1	32546546	rs28383313	6	32587117	G	C	0.32008	0.284634	0.0233452	3.41225e-34	-0.35518	0.0351995	6.08733e-24	-0.80138	0.10309	7.62994e-15	6.34191e-15	0.0144647	20	Artery_Aorta	4.86485e-12
ENSG00000196735	6	HLA-DQA1	32595956	rs9272320	6	32604124	A	G	0.497018	0.32546	0.0210927	1.02897e-53	-0.459382	0.0399357	1.2734e-30	-0.708474	0.0768216	2.90739e-20	4.0727e-16	0.115935	20	Artery_Aorta	4.63437e-17
ENSG00000232629	6	HLA-DQB2	32723875	rs3828811	6	32636221	G	T	0.589463	0.311886	0.0212754	1.17191e-48	0.968757	0.0507671	3.53815e-81	0.321945	0.0276939	3.07164e-31	2.36184e-25	1	20	Artery_Aorta	1.95848e-27
ENSG00000204257	6	HLA-DMA	32916390	rs113070636	6	32950897	A	C	0.0516899	0.310275	0.0376263	1.63474e-16	0.31552	0.0559876	1.74522e-08	0.983377	0.211352	3.27483e-06	3.27483e-06	0.0326031	7	Artery_Aorta	0.000870012
ENSG00000224796	6	RPL32P1	33047228	rs1126509	6	33048461	A	T	0.299205	0.134143	0.0248925	7.08933e-08	-0.520865	0.0579964	2.68333e-19	-0.257539	0.0557339	3.82135e-06	3.82135e-06	0.0874802	20	Artery_Aorta	0.000974596
ENSG00000221838	7	AP4M1	99699172	rs4134917	7	99707950	T	C	0.59841	-0.112271	0.0214807	1.72657e-07	-0.498964	0.0354368	5.01245e-45	0.225008	0.0459208	9.58774e-07	1.0046e-05	0.333148	20	Artery_Aorta	0.000321744
ENSG00000245598	19	DACT3-AS1	47163621	rs314661	19	47172473	T	C	0.553678	0.090532	0.0215639	2.68911e-05	-0.361249	0.0415502	3.49056e-18	-0.250608	0.0662877	0.000156442	0.000156442	0.914407	15	Artery_Aorta	0.0262493
ENSG00000204644	6	ZFP57	29640169	rs2747429	6	29648377	C	T	0.188867	0.128152	0.0296753	1.57112e-05	1.32394	0.0889071	3.75584e-50	0.0967959	0.0233379	3.35997e-05	4.56147e-06	0.0664945	20	Artery_Coronary	0.00459476
ENSG00000204351	6	SKIV2L	31926857	rs377370	6	31942514	G	A	0.141153	-0.264259	0.0428692	7.07915e-10	0.91722	0.0803136	3.30402e-30	-0.288109	0.0531119	5.80991e-08	5.80991e-08	0.0623946	20	Artery_Coronary	1.58901e-05
ENSG00000244731	6	C4A	31949801	rs2395160	6	32387432	A	G	0.0785288	0.345484	0.0327722	5.53195e-26	-0.910806	0.149955	1.24866e-09	-0.379317	0.0720746	1.41851e-07	1.41851e-07	0.316162	20	Artery_Coronary	3.52694e-05
ENSG00000248290	6	TNXA	31976391	rs2894232	6	32011644	G	A	0.115308	-0.265955	0.0410926	9.66566e-11	0.835937	0.113411	1.69505e-13	-0.318152	0.0654182	1.15412e-06	1.15412e-06	0.499514	10	Artery_Coronary	0.000230465
ENSG00000196301	6	HLA-DRB9	32427598	rs62405645	6	32517934	A	G	0.698807	0.324486	0.0240746	2.09732e-41	0.589362	0.0819428	6.36822e-13	0.550572	0.0867666	2.21798e-10	2.21798e-10	0.185867	20	Artery_Coronary	7.58273e-08
ENSG00000198502	6	HLA-DRB5	32485120	rs9271466	6	32588606	G	C	0.856859	0.297357	0.0324605	5.16192e-20	-1.39828	0.091546	1.13849e-52	-0.212659	0.0270696	3.9657e-15	9.51407e-12	0.050076	20	Artery_Coronary	2.16924e-12
ENSG00000229391	6	HLA-DRB6	32520490	rs9272998	6	32611474	A	G	0.262425	0.295625	0.0234131	1.50881e-36	0.884532	0.0769353	1.3644e-30	0.334216	0.0393151	1.88023e-17	1.28738e-20	0.999926	20	Artery_Coronary	1.71414e-14
ENSG00000196126	6	HLA-DRB1	32546546	rs113351668	6	32503167	A	G	0.329026	0.308393	0.0246528	6.62805e-36	-0.309648	0.0502666	7.26939e-10	-0.995947	0.180217	3.26889e-08	3.26889e-08	0.926712	20	Artery_Coronary	9.9338e-06
ENSG00000196735	6	HLA-DQA1	32595956	rs17612858	6	32620622	T	A	0.516899	0.318819	0.0214982	9.36879e-50	-0.426778	0.0576494	1.33157e-13	-0.747037	0.112785	3.50605e-11	3.50605e-11	1	20	Artery_Coronary	1.36986e-08
ENSG00000223534	6	HLA-DQB1-AS1	32627657	rs9272339	6	32604274	G	A	0.678926	0.258201	0.0243349	2.66843e-26	-0.535048	0.0591093	1.40574e-19	-0.482575	0.0700771	5.72414e-12	5.72414e-12	0.0484509	20	Artery_Coronary	2.60925e-09
ENSG00000232629	6	HLA-DQB2	32723875	rs3134993	6	32637778	A	G	0.592445	0.311005	0.0212757	2.16117e-48	0.962142	0.0683527	5.32436e-45	0.323242	0.0318797	3.69236e-24	3.69236e-24	0.999239	20	Artery_Coronary	1.00986e-20
ENSG00000224796	6	RPL32P1	33047228	rs2856822	6	33047432	C	A	0.331014	0.0996283	0.0241388	3.67032e-05	-0.547092	0.0651825	4.72965e-17	-0.182105	0.0491681	0.000212452	0.000212452	0.0566164	20	Artery_Coronary	0.0242107
ENSG00000221838	7	AP4M1	99699172	rs3807479	7	99716901	G	C	0.601392	-0.113202	0.0214874	1.37695e-07	-0.363639	0.0447774	4.62229e-16	0.311303	0.0704346	9.8816e-06	9.8816e-06	0.0873914	19	Artery_Coronary	0.00150145
ENSG00000112874	5	NUDT12	102884556	rs34225	5	102863527	G	T	0.746521	-0.102433	0.024691	3.3452e-05	-0.318403	0.0339362	6.44882e-21	0.321709	0.0847888	0.0001481	0.0001481	0.214288	9	Artery_Tibial	0.027109
ENSG00000219392	6	RP1-265C24.5	28083406	rs9393891	6	28079160	T	C	0.197813	0.121496	0.0264726	4.44309e-06	-0.687013	0.0685125	1.15334e-23	-0.176847	0.0423771	3.00389e-05	3.00389e-05	0.0182147	20	Artery_Tibial	0.00653873
ENSG00000204655	6	MOG	29624758	rs2747429	6	29648377	C	T	0.188867	0.128152	0.0296753	1.57112e-05	0.441443	0.0562483	4.22352e-15	0.290302	0.0767284	0.000154635	0.000154635	0.0706999	20	Artery_Tibial	0.0276762
ENSG00000204644	6	ZFP57	29640169	rs2747429	6	29648377	C	T	0.188867	0.128152	0.0296753	1.57112e-05	1.29954	0.0329408	0	0.0986134	0.0229716	1.7641e-05	2.06982e-09	0.0689998	20	Artery_Tibial	0.00394667
ENSG00000206337	6	HCP5	31368479	rs28703977	6	31472792	C	T	0.631213	0.194998	0.0223224	2.42516e-18	-0.127393	0.0232254	4.13323e-08	-1.53068	0.329515	3.39659e-06	3.39659e-06	0.0161483	15	Artery_Tibial	0.000882456
ENSG00000204356	6	NELFE	31919864	rs438999	6	31928306	G	A	0.0884692	-0.258696	0.0464233	2.51042e-08	-0.304292	0.0302602	8.65716e-24	0.850157	0.174421	1.09268e-06	2.69651e-10	0.0300792	20	Artery_Tibial	0.000325943
ENSG00000204351	6	SKIV2L	31926857	rs377370	6	31942514	G	A	0.141153	-0.264259	0.0428692	7.07915e-10	0.97302	0.0409463	8.00471e-125	-0.271586	0.0455161	2.4192e-09	5.66939e-14	0.0108224	20	Artery_Tibial	1.62369e-06
ENSG00000248290	6	TNXA	31976391	rs2894232	6	32011644	G	A	0.115308	-0.265955	0.0410926	9.66566e-11	0.928358	0.0725695	1.80175e-37	-0.286479	0.0496061	7.69215e-09	7.69215e-09	0.0858829	20	Artery_Tibial	4.23549e-06
ENSG00000231852	6	CYP21A2	32006042	rs9275576	6	32679326	T	C	0.10338	0.370425	0.0318458	2.83937e-31	0.532415	0.0749098	1.1824e-12	0.695745	0.114718	1.32085e-09	1.86903e-11	0.0337993	20	Artery_Tibial	9.671e-07
ENSG00000229391	6	HLA-DRB6	32520490	rs9268889	6	32431886	G	A	0.322068	0.301909	0.0234918	8.41668e-38	0.736227	0.0406743	3.15569e-73	0.410076	0.0391333	1.07927e-25	3.9926e-36	0.999666	20	Artery_Tibial	2.89747e-22
ENSG00000196735	6	HLA-DQA1	32595956	rs12527758	6	32620286	C	T	0.441352	0.325831	0.0211016	8.66687e-54	-0.398154	0.0304934	5.79189e-39	-0.818354	0.0820794	2.05665e-23	3.40221e-24	0.999925	20	Artery_Tibial	4.10173e-20
ENSG00000179344	6	HLA-DQB1	32627244	rs17612858	6	32620622	T	A	0.516899	0.318819	0.0214982	9.36879e-50	-0.744597	0.0334014	4.37932e-110	-0.428177	0.0346775	5.03139e-35	5.45411e-35	0.794696	20	Artery_Tibial	2.02614e-31
ENSG00000232629	6	HLA-DQB2	32723875	rs9274660	6	32636434	G	A	0.595427	0.312059	0.0212666	9.50659e-49	0.923312	0.0383657	5.66397e-128	0.337978	0.0269767	5.21386e-36	1.06382e-33	1	20	Artery_Tibial	4.19925e-32
ENSG00000224796	6	RPL32P1	33047228	rs1126509	6	33048461	A	T	0.299205	0.134143	0.0248925	7.08933e-08	-0.502593	0.0438369	1.9758e-30	-0.266902	0.0547264	1.07698e-06	2.69952e-09	0.666602	20	Artery_Tibial	0.000325943
ENSG00000221838	7	AP4M1	99699172	rs999886	7	99700864	G	A	0.596421	-0.112585	0.0214809	1.59564e-07	-0.479435	0.0309689	4.64891e-54	0.234828	0.0473027	6.89198e-07	2.09635e-06	0.59559	20	Artery_Tibial	0.000231284
ENSG00000106290	7	TAF6	99704693	rs35058708	7	99633733	A	G	0.60338	-0.106248	0.0215893	8.59595e-07	-0.123474	0.021376	7.63693e-09	0.860489	0.229704	0.000179624	0.000179624	0.0626429	14	Artery_Tibial	0.0309846
ENSG00000245598	19	DACT3-AS1	47163621	rs314661	19	47172473	T	C	0.553678	0.090532	0.0215639	2.68911e-05	-0.406679	0.0397252	1.34934e-24	-0.222613	0.05731	0.000102599	0.000102599	0.823075	20	Artery_Tibial	0.0196746
ENSG00000219392	6	RP1-265C24.5	28083406	rs4713135	6	28039586	A	G	0.197813	0.120292	0.0264623	5.47302e-06	-0.490316	0.0896781	4.56392e-08	-0.245336	0.0701869	0.000473242	0.000473242	0.11834	5	Brain_Amygdala	0.0395297
ENSG00000137310	6	TCF19	31126319	rs17197101	6	31126409	T	G	0.116302	-0.177038	0.0309696	1.08735e-08	0.932499	0.153932	1.37938e-09	-0.189853	0.0456639	3.21573e-05	3.21573e-05	0.0521516	12	Brain_Amygdala	0.00304423
ENSG00000204351	6	SKIV2L	31926857	rs389512	6	31947594	C	G	0.141153	-0.258788	0.0433901	2.45809e-09	0.721405	0.123793	5.62588e-09	-0.358728	0.0860637	3.07059e-05	3.07059e-05	0.452423	3	Brain_Amygdala	0.00304423
ENSG00000244731	6	C4A	31949801	rs3129966	6	32381280	C	G	0.0785288	0.346736	0.0327886	3.89614e-26	-0.80572	0.128012	3.09232e-10	-0.430343	0.0795669	6.35302e-08	6.35302e-08	0.0276408	20	Brain_Amygdala	1.00236e-05
ENSG00000229391	6	HLA-DRB6	32520490	rs9271398	6	32587508	C	T	0.299205	0.294739	0.0234481	3.09327e-36	0.773656	0.0825488	7.11017e-21	0.380969	0.0507045	5.75612e-14	1.19766e-17	0.995976	20	Brain_Amygdala	4.08685e-11
ENSG00000179344	6	HLA-DQB1	32627244	rs17843610	6	32620529	C	T	0.411531	0.313733	0.0213675	8.31866e-49	-0.786581	0.0749005	8.48566e-26	-0.398857	0.0466952	1.32252e-17	1.32252e-17	0.9995	20	Brain_Amygdala	1.87798e-14
ENSG00000223534	6	HLA-DQB1-AS1	32627657	rs9273394	6	32627082	G	A	0.685885	0.243625	0.024539	3.14268e-23	-0.723449	0.111146	7.56435e-11	-0.336755	0.0618645	5.22643e-08	5.22643e-08	0.0865191	20	Brain_Amygdala	9.27691e-06
ENSG00000232629	6	HLA-DQB2	32723875	rs9273407	6	32627211	C	T	0.499006	0.311046	0.021296	2.5778e-48	0.759218	0.0900731	3.4889e-17	0.409693	0.0561187	2.86765e-13	4.42668e-14	0.975162	20	Brain_Amygdala	1.35736e-10
ENSG00000219392	6	RP1-265C24.5	28083406	rs112615652	6	28075911	A	G	0.197813	0.120635	0.0265372	5.47055e-06	-0.766514	0.0948526	6.41813e-16	-0.157381	0.0397224	7.43165e-05	7.43165e-05	0.0247667	20	Brain_Anterior_cingulate_cortex_BA24	0.00801445
ENSG00000137310	6	TCF19	31126319	rs17197101	6	31126409	T	G	0.116302	-0.177038	0.0309696	1.08735e-08	0.93758	0.144435	8.50528e-11	-0.188824	0.0440138	1.78578e-05	1.78578e-05	0.0288749	20	Brain_Anterior_cingulate_cortex_BA24	0.00228691
ENSG00000204351	6	SKIV2L	31926857	rs2734326	6	31943585	C	T	0.141153	-0.264296	0.0428684	7.03553e-10	0.769025	0.097233	2.59269e-15	-0.343677	0.0706793	1.15925e-06	1.15925e-06	0.454246	15	Brain_Anterior_cingulate_cortex_BA24	0.000215937
ENSG00000244731	6	C4A	31949801	rs3132941	6	32131972	C	G	0.0765408	0.336707	0.0330274	2.09223e-24	-0.804133	0.138313	6.10421e-09	-0.418721	0.0829091	4.40987e-07	4.40987e-07	0.0170813	20	Brain_Anterior_cingulate_cortex_BA24	0.000100398
ENSG00000198502	6	HLA-DRB5	32485120	rs9269235	6	32453558	G	T	0.857853	0.309043	0.0318728	3.13134e-22	-1.15361	0.111256	3.43087e-25	-0.267892	0.0378264	1.41946e-12	9.0992e-16	0.0148646	20	Brain_Anterior_cingulate_cortex_BA24	9.69491e-10
ENSG00000229391	6	HLA-DRB6	32520490	rs34481656	6	32501664	G	A	0.333002	0.30846	0.0240304	1.02744e-37	0.745132	0.0840814	7.85679e-19	0.413967	0.0567636	3.03515e-13	3.83085e-17	0.919429	20	Brain_Anterior_cingulate_cortex_BA24	3.10951e-10
ENSG00000223534	6	HLA-DQB1-AS1	32627657	rs9271346	6	32583468	T	C	0.835984	0.339813	0.0316666	7.2836e-27	-1.02131	0.148373	5.84471e-12	-0.332723	0.0574268	6.87877e-09	4.1833e-12	0.34448	20	Brain_Anterior_cingulate_cortex_BA24	2.01351e-06
ENSG00000204256	6	BRD2	32936437	rs57331574	6	32961191	C	T	0.0516899	0.30964	0.0376312	1.89923e-16	0.851871	0.152823	2.48627e-08	0.363482	0.0787619	3.93193e-06	3.93193e-06	0.257783	3	Brain_Anterior_cingulate_cortex_BA24	0.000671378
ENSG00000204188	6	GGNBP1	33551515	rs563751	6	33552769	G	A	0.23161	0.207699	0.0273048	2.81217e-14	-0.602836	0.105576	1.13003e-08	-0.344536	0.075448	4.95836e-06	4.95836e-06	0.74993	6	Brain_Anterior_cingulate_cortex_BA24	0.000781514
ENSG00000219392	6	RP1-265C24.5	28083406	rs61471148	6	28037032	A	T	0.200795	0.117484	0.0263746	8.41135e-06	-0.688163	0.0920553	7.6889e-14	-0.170721	0.0446143	0.000129922	0.000129922	0.0249479	20	Brain_Caudate_basal_ganglia	0.0169249
ENSG00000204657	6	OR2H2	29555683	rs3129034	6	29555809	T	C	0.620278	0.107396	0.0226462	2.11263e-06	0.361275	0.0661504	4.72357e-08	0.297269	0.0830182	0.000342576	0.000342576	0.78657	3	Brain_Caudate_basal_ganglia	0.0386768
ENSG00000270604	6	HCG17	30201816	rs916568	6	30202052	T	C	0.431412	0.0963706	0.0214108	6.76258e-06	-0.587207	0.084952	4.77136e-12	-0.164117	0.0435111	0.000162048	5.44445e-06	0.0163448	20	Brain_Caudate_basal_ganglia	0.019602
ENSG00000137310	6	TCF19	31126319	rs17197101	6	31126409	T	G	0.116302	-0.177038	0.0309696	1.08735e-08	1.02048	0.131553	8.68428e-15	-0.173485	0.0376985	4.18631e-06	4.18631e-06	0.0123041	14	Brain_Caudate_basal_ganglia	0.000787724
ENSG00000204290	6	BTNL2	32361740	rs111266158	6	32453882	A	G	0.125249	-0.219835	0.028446	1.09119e-14	0.919562	0.166996	3.66069e-08	-0.239065	0.0533086	7.30689e-06	7.30689e-06	0.179698	20	Brain_Caudate_basal_ganglia	0.00130255
ENSG00000229391	6	HLA-DRB6	32520490	rs9271398	6	32587508	C	T	0.299205	0.294739	0.0234481	3.09327e-36	0.849297	0.0767426	1.81732e-28	0.347039	0.0417804	9.87684e-17	1.85908e-19	1	20	Brain_Caudate_basal_ganglia	1.1151e-13
ENSG00000196126	6	HLA-DRB1	32546546	rs9270707	6	32567351	G	A	0.854871	0.312831	0.0335098	1.00508e-20	-0.56638	0.0657816	7.30563e-18	-0.552334	0.0872682	2.46504e-10	8.43502e-15	0.261237	20	Brain_Caudate_basal_ganglia	1.04363e-07
ENSG00000179344	6	HLA-DQB1	32627244	rs9273404	6	32627160	G	A	0.460239	0.312908	0.0213119	8.36856e-49	-0.818587	0.062197	1.46737e-39	-0.382254	0.0390048	1.12391e-22	5.49718e-22	0.995774	20	Brain_Caudate_basal_ganglia	3.80668e-19
ENSG00000223534	6	HLA-DQB1-AS1	32627657	rs1130456	6	32627379	C	T	0.744533	0.239227	0.0253162	3.40252e-21	-0.62026	0.085099	3.12983e-13	-0.385688	0.0668282	7.86424e-09	7.86424e-09	0.0162672	20	Brain_Caudate_basal_ganglia	2.42147e-06
ENSG00000232629	6	HLA-DQB2	32723875	rs17843611	6	32620531	C	T	0.411531	0.31374	0.0213675	8.27856e-49	0.85987	0.0753617	3.73155e-30	0.364869	0.0404984	2.07042e-19	1.02986e-19	1	20	Brain_Caudate_basal_ganglia	3.50626e-16
ENSG00000204257	6	HLA-DMA	32916390	rs112935194	6	32957897	C	T	0.0526839	0.310273	0.0376262	1.63517e-16	0.498794	0.0823298	1.37407e-09	0.622046	0.127406	1.04798e-06	1.04798e-06	0.188578	4	Brain_Caudate_basal_ganglia	0.000253536
ENSG00000197251	6	LINC00336	33553883	rs210162	6	33560896	G	A	0.225646	0.175928	0.0273455	1.24677e-10	0.589489	0.0800795	1.82129e-13	0.298442	0.061608	1.27121e-06	1.27121e-06	0.0107797	9	Brain_Caudate_basal_ganglia	0.000287039
ENSG00000166529	7	ZSCAN21	99647390	rs4729567	7	99637242	A	G	0.606362	-0.10622	0.0215897	8.65713e-07	-0.425386	0.0706755	1.75647e-09	0.249703	0.0655517	0.000139392	0.000139392	0.932343	4	Brain_Caudate_basal_ganglia	0.017486
ENSG00000242349	1	NPPA-AS1	11901074	rs198397	1	11883332	G	A	0.403579	-0.086135	0.0225305	0.000131816	-0.823578	0.0750376	5.01092e-28	0.104586	0.0289689	0.000305854	0.000663953	0.536366	20	Brain_Cerebellar_Hemisphere	0.0341912
ENSG00000116793	1	PHTF1	114239453	rs2884704	1	114114717	C	T	0.232604	0.101444	0.0229431	9.79966e-06	-0.417399	0.0604329	4.9563e-12	-0.243038	0.0652653	0.000196205	0.000196205	0.100222	7	Brain_Cerebellar_Hemisphere	0.0238136
ENSG00000226314	6	ZNF192P1	28129559	rs4713141	6	28101678	C	G	0.197813	0.121395	0.0264717	4.52163e-06	1.10618	0.106726	3.58834e-25	0.109743	0.0261685	2.74445e-05	5.32428e-05	0.0105191	20	Brain_Cerebellar_Hemisphere	0.00398174
ENSG00000234127	6	TRIM26	30152232	rs885912	6	30174633	A	C	0.182903	0.17638	0.0314399	2.02246e-08	0.493303	0.0655352	5.18024e-14	0.357549	0.0794873	6.85346e-06	6.85346e-06	0.0204048	16	Brain_Cerebellar_Hemisphere	0.00127358
ENSG00000137310	6	TCF19	31126319	rs3130932	6	31133943	A	C	0.667992	0.157485	0.0219317	6.93544e-13	-0.794377	0.0859483	2.40803e-20	-0.19825	0.0349619	1.4242e-08	1.4242e-08	0.277958	20	Brain_Cerebellar_Hemisphere	4.32142e-06
ENSG00000204351	6	SKIV2L	31926857	rs389512	6	31947594	C	G	0.141153	-0.258788	0.0433901	2.45809e-09	0.72199	0.0773893	1.06547e-20	-0.358437	0.0713295	5.03193e-07	5.03193e-07	0.495223	17	Brain_Cerebellar_Hemisphere	0.000118754
ENSG00000244731	6	C4A	31949801	rs1265905	6	31909941	G	A	0.0725646	0.343305	0.0334978	1.20091e-24	-1.36582	0.157768	4.838e-18	-0.251354	0.0380067	3.75531e-11	3.34902e-11	0.0227039	20	Brain_Cerebellar_Hemisphere	2.65876e-08
ENSG00000231852	6	CYP21A2	32006042	rs9275576	6	32679326	T	C	0.10338	0.370425	0.0318458	2.83937e-31	1.1287	0.165862	1.01024e-11	0.328187	0.0558741	4.262e-09	4.262e-09	0.0722879	20	Brain_Cerebellar_Hemisphere	1.50721e-06
ENSG00000196126	6	HLA-DRB1	32546546	rs9271440	6	32588240	T	C	0.609344	0.305737	0.0215141	7.82929e-46	-0.596965	0.0814176	2.26505e-13	-0.512152	0.0785995	7.22203e-11	1.45538e-11	0.999985	20	Brain_Cerebellar_Hemisphere	4.38274e-08
ENSG00000179344	6	HLA-DQB1	32627244	rs9273319	6	32623050	T	C	0.40159	0.314203	0.0212883	2.67565e-49	-0.934244	0.086583	3.83168e-27	-0.336318	0.0386101	3.02195e-18	3.89977e-18	1	20	Brain_Cerebellar_Hemisphere	1.28372e-14
ENSG00000232629	6	HLA-DQB2	32723875	rs9273412	6	32627263	C	T	0.515905	0.313727	0.0213157	4.93192e-49	0.724043	0.100944	7.35259e-13	0.433299	0.0672011	1.13492e-10	1.13492e-10	0.999997	20	Brain_Cerebellar_Hemisphere	5.57969e-08
ENSG00000166529	7	ZSCAN21	99647390	rs13236456	7	99675558	G	A	0.605368	-0.106625	0.0215875	7.84434e-07	-0.525889	0.0849427	5.97437e-10	0.202752	0.0525124	0.000112911	0.000112911	0.828439	5	Brain_Cerebellar_Hemisphere	0.0141073
ENSG00000221838	7	AP4M1	99699172	rs4729577	7	99701640	C	T	0.596421	-0.112332	0.0214763	1.69043e-07	-0.392874	0.0597901	5.0018e-11	0.285924	0.0698689	4.27137e-05	4.27137e-05	0.567865	8	Brain_Cerebellar_Hemisphere	0.00549842
ENSG00000188186	7	LAMTOR4	99746530	rs12878	7	99747130	A	G	0.631213	-0.0953794	0.0216829	1.08836e-05	-0.398839	0.0338708	5.23351e-32	0.239143	0.0580345	3.77732e-05	3.77732e-05	0.251787	20	Brain_Cerebellar_Hemisphere	0.00517614
ENSG00000112812	6	PRSS16	27215480	rs4452638	6	27229265	A	G	0.0964215	0.209727	0.0381568	3.8751e-08	0.985228	0.122034	6.83753e-16	0.212872	0.0468524	5.53418e-06	5.53418e-06	0.165365	20	Brain_Cerebellum	0.000989663
ENSG00000198315	6	ZKSCAN8	28109688	rs9368548	6	28034737	G	A	0.192843	0.124164	0.0280916	9.87151e-06	-0.270445	0.0455725	2.94947e-09	-0.45911	0.129517	0.000392922	0.000392922	0.188216	19	Brain_Cerebellum	0.042452
ENSG00000226314	6	ZNF192P1	28129559	rs9295761	6	28147987	G	A	0.199801	0.120083	0.0264744	5.73813e-06	1.10958	0.0820932	1.25671e-41	0.108224	0.0251675	1.70692e-05	1.70692e-05	0.0105354	20	Brain_Cerebellum	0.00245892
ENSG00000137185	6	ZSCAN9	28192664	rs3130896	6	28983887	G	A	0.0695825	0.206622	0.0445947	3.59829e-06	0.506352	0.0893086	1.43056e-08	0.40806	0.113738	0.000333598	0.000333598	0.123416	12	Brain_Cerebellum	0.0376096
ENSG00000137310	6	TCF19	31126319	rs3130932	6	31133943	A	C	0.667992	0.157485	0.0219317	6.93544e-13	-0.775356	0.0818663	2.77155e-21	-0.203113	0.0354967	1.05262e-08	2.5778e-08	0.0787793	20	Brain_Cerebellum	3.03272e-06
ENSG00000204351	6	SKIV2L	31926857	rs2734326	6	31943585	C	T	0.141153	-0.264296	0.0428684	7.03553e-10	0.92567	0.0710263	7.9654e-39	-0.285519	0.0512311	2.50176e-08	2.50176e-08	0.22127	20	Brain_Cerebellum	6.48707e-06
ENSG00000198502	6	HLA-DRB5	32485120	rs9271466	6	32588606	G	C	0.856859	0.297357	0.0324605	5.16192e-20	-1.34979	0.104763	5.52407e-38	-0.220299	0.0295074	8.27447e-14	1.20826e-10	0.0138012	20	Brain_Cerebellum	5.36393e-11
ENSG00000229391	6	HLA-DRB6	32520490	rs9268889	6	32431886	G	A	0.322068	0.301909	0.0234918	8.41668e-38	0.824865	0.0816822	5.6113e-24	0.36601	0.0460947	2.01542e-15	4.38033e-17	0.745447	20	Brain_Cerebellum	2.61299e-12
ENSG00000196126	6	HLA-DRB1	32546546	rs9270959	6	32573267	A	G	0.741551	0.295233	0.0235612	5.08579e-36	-0.7313	0.071801	2.31122e-24	-0.40371	0.0510796	2.71101e-15	2.27574e-14	1	20	Brain_Cerebellum	2.81186e-12
ENSG00000179344	6	HLA-DQB1	32627244	rs9272350	6	32604410	A	T	0.54672	0.31443	0.0213179	3.09601e-49	-0.884854	0.0683271	2.34171e-38	-0.355347	0.036515	2.21225e-22	8.52798e-21	0.999986	20	Brain_Cerebellum	1.14727e-18
ENSG00000223534	6	HLA-DQB1-AS1	32627657	rs9274669	6	32636591	G	A	0.606362	0.312237	0.0213768	2.55867e-48	-0.551744	0.0836524	4.23337e-11	-0.565909	0.0941422	1.84137e-09	1.84137e-09	0.902135	20	Brain_Cerebellum	6.36625e-07
ENSG00000232629	6	HLA-DQB2	32723875	rs9274575	6	32635226	G	T	0.537773	0.311756	0.021274	1.26416e-48	0.746956	0.0860198	3.8366e-18	0.417369	0.055869	7.99005e-14	7.99005e-14	0.999917	20	Brain_Cerebellum	5.36393e-11
ENSG00000242574	6	HLA-DMB	32902406	rs73409691	6	32963948	T	G	0.0516899	0.308557	0.0377369	2.92128e-16	0.976838	0.146144	2.32357e-11	0.315873	0.0610383	2.2791e-07	2.2791e-07	0.019113	7	Brain_Cerebellum	4.37756e-05
ENSG00000221838	7	AP4M1	99699172	rs13236456	7	99675558	G	A	0.605368	-0.106625	0.0215875	7.84434e-07	-0.525891	0.0577335	8.31957e-20	0.202751	0.0466957	1.41216e-05	1.41216e-05	0.966178	16	Brain_Cerebellum	0.00209242
ENSG00000188186	7	LAMTOR4	99746530	rs12878	7	99747130	A	G	0.631213	-0.0953794	0.0216829	1.08836e-05	-0.50392	0.0426386	3.13563e-32	0.189275	0.0459123	3.74728e-05	3.74728e-05	0.354358	20	Brain_Cerebellum	0.00473985
ENSG00000219392	6	RP1-265C24.5	28083406	rs4713141	6	28101678	C	G	0.197813	0.121395	0.0264717	4.52163e-06	-0.965716	0.0862261	4.08631e-29	-0.125705	0.0296203	2.19702e-05	2.19702e-05	0.0113705	20	Brain_Cortex	0.00314662
ENSG00000226314	6	ZNF192P1	28129559	rs9295761	6	28147987	G	A	0.199801	0.120083	0.0264744	5.73813e-06	0.740959	0.0883797	5.12416e-17	0.162064	0.0406239	6.62449e-05	6.62449e-05	0.0245217	20	Brain_Cortex	0.00853896
ENSG00000270604	6	HCG17	30201816	rs916568	6	30202052	T	C	0.431412	0.0963706	0.0214108	6.76258e-06	-0.624149	0.0866634	5.93384e-13	-0.154403	0.0404523	0.00013513	0.00013513	0.0134295	11	Brain_Cortex	0.0163297
ENSG00000137312	6	FLOT1	30695486	rs11961853	6	30365629	T	C	0.122266	0.19031	0.0330023	8.09022e-09	0.369759	0.0612868	1.60688e-09	0.514687	0.123465	3.06379e-05	3.06379e-05	0.0700359	18	Brain_Cortex	0.00423132
ENSG00000204351	6	SKIV2L	31926857	rs2734326	6	31943585	C	T	0.141153	-0.264296	0.0428684	7.03553e-10	0.899237	0.0766008	8.01769e-32	-0.293911	0.0538465	4.80669e-08	4.80669e-08	0.216369	20	Brain_Cortex	1.16172e-05
ENSG00000229391	6	HLA-DRB6	32520490	rs4587163	6	32593167	T	C	0.348907	0.295213	0.0225407	3.43041e-39	0.821533	0.0777074	4.01252e-26	0.359344	0.0436819	1.92959e-16	7.40529e-22	0.0640103	20	Brain_Cortex	3.73087e-13
ENSG00000196126	6	HLA-DRB1	32546546	rs9271385	6	32587409	G	A	0.634195	0.281338	0.0221812	7.28826e-37	-0.507021	0.0597731	2.20536e-17	-0.554884	0.0786963	1.77693e-12	2.20728e-15	0.190088	20	Brain_Cortex	1.37427e-09
ENSG00000196735	6	HLA-DQA1	32595956	rs17612852	6	32620572	A	G	0.763419	0.23758	0.0249671	1.80454e-21	-0.488648	0.0728848	2.02254e-11	-0.486199	0.0887113	4.23686e-08	4.23686e-08	0.0196221	20	Brain_Cortex	1.09226e-05
ENSG00000223534	6	HLA-DQB1-AS1	32627657	rs9274639	6	32636146	C	T	0.727634	0.243862	0.0245349	2.80533e-23	-0.803263	0.0953508	3.6294e-17	-0.303589	0.0472401	1.30566e-10	1.30566e-10	0.252981	20	Brain_Cortex	5.60998e-08
ENSG00000237541	6	HLA-DQA2	32709119	rs9274740	6	32637968	T	A	0.489066	0.152353	0.0214352	1.18071e-12	0.876341	0.0818262	9.15758e-27	0.173851	0.0293563	3.17848e-09	3.93725e-12	0.535859	20	Brain_Cortex	1.11738e-06
ENSG00000232629	6	HLA-DQB2	32723875	rs17212455	6	32652526	A	G	0.11829	-0.275476	0.0369409	8.83747e-14	1.30586	0.0954207	1.24319e-42	-0.210954	0.0322157	5.82515e-11	6.25103e-18	0.872814	20	Brain_Cortex	3.75431e-08
ENSG00000242574	6	HLA-DMB	32902406	rs112935194	6	32957897	C	T	0.0526839	0.310273	0.0376262	1.63517e-16	0.726647	0.107684	1.49923e-11	0.426993	0.0817632	1.76708e-07	1.76708e-07	0.0122688	10	Brain_Cortex	4.01958e-05
ENSG00000166529	7	ZSCAN21	99647390	rs4729577	7	99701640	C	T	0.596421	-0.112332	0.0214763	1.69043e-07	-0.436152	0.0769008	1.41454e-08	0.257552	0.0669832	0.000120538	0.000120538	0.0871856	6	Brain_Cortex	0.0150362
ENSG00000245598	19	DACT3-AS1	47163621	rs10411851	19	47230113	T	C	0.545726	0.0952793	0.0215298	9.62363e-06	-0.522053	0.0849531	7.98664e-10	-0.182509	0.0508217	0.000329212	0.000329212	0.121052	11	Brain_Cortex	0.0385776
ENSG00000219392	6	RP1-265C24.5	28083406	rs4713135	6	28039586	A	G	0.197813	0.120292	0.0264623	5.47302e-06	-0.822605	0.0976113	3.53568e-17	-0.146233	0.0365505	6.31148e-05	6.31148e-05	0.0117397	20	Brain_Frontal_Cortex_BA9	0.00626099
ENSG00000198315	6	ZKSCAN8	28109688	rs9295761	6	28147987	G	A	0.199801	0.120083	0.0264744	5.73813e-06	-0.28691	0.0474002	1.42233e-09	-0.418539	0.115307	0.000283674	0.000283674	0.0536442	20	Brain_Frontal_Cortex_BA9	0.0255822
ENSG00000137310	6	TCF19	31126319	rs17197101	6	31126409	T	G	0.116302	-0.177038	0.0309696	1.08735e-08	0.96082	0.124825	1.38922e-14	-0.184257	0.0401491	4.4468e-06	4.4468e-06	0.0741408	20	Brain_Frontal_Cortex_BA9	0.00058387
ENSG00000204531	6	POU5F1	31132119	rs3134755	6	31216300	T	C	0.384692	0.192009	0.021223	1.46664e-19	0.574398	0.103783	3.11952e-08	0.334279	0.0708032	2.34418e-06	2.34418e-06	0.0212835	10	Brain_Frontal_Cortex_BA9	0.000348814
ENSG00000204351	6	SKIV2L	31926857	rs2734326	6	31943585	C	T	0.141153	-0.264296	0.0428684	7.03553e-10	0.647274	0.0720164	2.52072e-19	-0.408322	0.0803132	3.69343e-07	3.69343e-07	0.203895	20	Brain_Frontal_Cortex_BA9	7.32776e-05
ENSG00000244731	6	C4A	31949801	rs1265905	6	31909941	G	A	0.0725646	0.343305	0.0334978	1.20091e-24	-0.810259	0.106212	2.37202e-14	-0.423698	0.0692379	9.38996e-10	9.38996e-10	0.0128367	20	Brain_Frontal_Cortex_BA9	3.99207e-07
ENSG00000204338	6	CYP21A1P	31973413	rs1265888	6	32066447	A	G	0.11332	0.264738	0.0300579	1.27852e-18	-0.943475	0.133465	1.55981e-12	-0.280599	0.0508978	3.52793e-08	6.62228e-09	0.0504043	20	Brain_Frontal_Cortex_BA9	1.16657e-05
ENSG00000204308	6	RNF5	32146131	rs3130347	6	32134656	C	T	0.200795	0.165519	0.0283962	5.57893e-09	-0.424929	0.0726289	4.89542e-09	-0.389522	0.0943302	3.63804e-05	3.63804e-05	0.0988428	10	Brain_Frontal_Cortex_BA9	0.00373338
ENSG00000223534	6	HLA-DQB1-AS1	32627657	rs1766	6	32627795	G	A	0.425447	0.408764	0.0210072	2.47963e-84	-0.654262	0.0980084	2.46271e-11	-0.624771	0.0989452	2.7136e-10	2.88881e-12	0.15701	20	Brain_Frontal_Cortex_BA9	1.61514e-07
ENSG00000237541	6	HLA-DQA2	32709119	rs2856713	6	32620422	T	G	0.358847	0.159409	0.0216104	1.62511e-13	0.81837	0.0818926	1.63204e-23	0.194788	0.0328215	2.9424e-09	2.45348e-15	0.0121411	20	Brain_Frontal_Cortex_BA9	1.09457e-06
ENSG00000204257	6	HLA-DMA	32916390	rs73409691	6	32963948	T	G	0.0516899	0.308557	0.0377369	2.92128e-16	0.869808	0.123819	2.14338e-12	0.354741	0.066576	9.90982e-08	9.90982e-08	0.043245	15	Brain_Frontal_Cortex_BA9	2.45764e-05
ENSG00000204256	6	BRD2	32936437	rs57331574	6	32961191	C	T	0.0516899	0.30964	0.0376312	1.89923e-16	0.806058	0.12974	5.20171e-10	0.384141	0.0774754	7.11372e-07	7.11372e-07	0.178599	7	Brain_Frontal_Cortex_BA9	0.000132315
ENSG00000204188	6	GGNBP1	33551515	rs563751	6	33552769	G	A	0.23161	0.207699	0.0273048	2.81217e-14	-0.653751	0.102187	1.57819e-10	-0.317704	0.0648884	9.77327e-07	9.77327e-07	0.150997	3	Brain_Frontal_Cortex_BA9	0.00017109
ENSG00000197251	6	LINC00336	33553883	rs210162	6	33560896	G	A	0.225646	0.175928	0.0273455	1.24677e-10	0.784985	0.109139	6.36019e-13	0.224116	0.0467381	1.62547e-06	1.62547e-06	0.0216519	12	Brain_Frontal_Cortex_BA9	0.000268745
ENSG00000166529	7	ZSCAN21	99647390	rs4729567	7	99637242	A	G	0.606362	-0.10622	0.0215897	8.65713e-07	-0.513064	0.079446	1.0608e-10	0.207031	0.0529002	9.09266e-05	9.09266e-05	0.276751	11	Brain_Frontal_Cortex_BA9	0.00845618
ENSG00000219392	6	RP1-265C24.5	28083406	rs149900	6	28014597	T	C	0.193837	0.132617	0.0282387	2.64935e-06	-0.47793	0.0669641	9.53142e-13	-0.277482	0.0707294	8.73985e-05	8.73985e-05	0.0964887	20	Brain_Hippocampus	0.00858889
ENSG00000137310	6	TCF19	31126319	rs17197101	6	31126409	T	G	0.116302	-0.177038	0.0309696	1.08735e-08	0.876767	0.128591	9.21406e-12	-0.201921	0.0460946	1.1836e-05	1.1836e-05	0.0619183	17	Brain_Hippocampus	0.00159934
ENSG00000204516	6	MICB	31462658	rs2516408	6	31463491	A	G	0.261431	0.220235	0.0224726	1.12411e-22	0.437878	0.0779338	1.92521e-08	0.50296	0.103185	1.09176e-06	1.09176e-06	0.131278	6	Brain_Hippocampus	0.000157359
ENSG00000204351	6	SKIV2L	31926857	rs389512	6	31947594	C	G	0.141153	-0.258788	0.0433901	2.45809e-09	0.643518	0.075898	2.27684e-17	-0.402146	0.0824374	1.07061e-06	1.07061e-06	0.0516677	14	Brain_Hippocampus	0.000157359
ENSG00000244731	6	C4A	31949801	rs558702	6	31870326	A	G	0.0735586	0.343068	0.0334994	1.29861e-24	-0.884733	0.128786	6.42923e-12	-0.387764	0.0679683	1.16289e-08	1.16289e-08	0.0377328	20	Brain_Hippocampus	3.45908e-06
ENSG00000229391	6	HLA-DRB6	32520490	rs4587163	6	32593167	T	C	0.348907	0.295213	0.0225407	3.43041e-39	0.855712	0.0832595	8.88715e-25	0.344991	0.0426688	6.19968e-16	1.59063e-19	1	20	Brain_Hippocampus	3.35093e-13
ENSG00000196126	6	HLA-DRB1	32546546	rs71549254	6	32501887	G	A	0.305169	0.311571	0.0245024	4.82287e-37	-0.328046	0.0515736	2.0079e-10	-0.949778	0.166958	1.27996e-08	1.27996e-08	0.623436	20	Brain_Hippocampus	3.45908e-06
ENSG00000179344	6	HLA-DQB1	32627244	rs9273404	6	32627160	G	A	0.460239	0.312908	0.0213119	8.36856e-49	-0.801535	0.0682927	8.25904e-32	-0.390386	0.042583	4.83497e-20	4.83497e-20	1	20	Brain_Hippocampus	1.04532e-16
ENSG00000232629	6	HLA-DQB2	32723875	rs17843611	6	32620531	C	T	0.411531	0.31374	0.0213675	8.27856e-49	0.865017	0.0825244	1.04558e-25	0.362698	0.0425146	1.44901e-17	2.59041e-20	0.848994	20	Brain_Hippocampus	1.56638e-14
ENSG00000204257	6	HLA-DMA	32916390	rs73409691	6	32963948	T	G	0.0516899	0.308557	0.0377369	2.92128e-16	0.665184	0.0891653	8.64412e-14	0.463867	0.084171	3.56786e-08	3.56786e-08	0.0697356	19	Brain_Hippocampus	8.57079e-06
ENSG00000219392	6	RP1-265C24.5	28083406	rs112615652	6	28075911	A	G	0.197813	0.120635	0.0265372	5.47055e-06	-0.768261	0.0894675	8.9242e-18	-0.157023	0.0390836	5.87854e-05	5.87854e-05	0.0398264	20	Brain_Hypothalamus	0.00614168
ENSG00000137310	6	TCF19	31126319	rs17197101	6	31126409	T	G	0.116302	-0.177038	0.0309696	1.08735e-08	1.38307	0.140268	6.19308e-23	-0.128004	0.0258829	7.59559e-07	7.59559e-07	0.0169051	20	Brain_Hypothalamus	0.000118009
ENSG00000204351	6	SKIV2L	31926857	rs389512	6	31947594	C	G	0.141153	-0.258788	0.0433901	2.45809e-09	0.75283	0.0851969	9.88963e-19	-0.343754	0.0695362	7.67258e-07	7.67258e-07	0.12992	15	Brain_Hypothalamus	0.000118009
ENSG00000244731	6	C4A	31949801	rs2647019	6	32663355	C	G	0.10338	0.372772	0.0317638	8.35826e-32	-0.691596	0.0993562	3.38414e-12	-0.539003	0.0900304	2.13887e-09	2.13887e-09	0.22338	20	Brain_Hypothalamus	6.66937e-07
ENSG00000196126	6	HLA-DRB1	32546546	rs9270648	6	32565807	C	A	0.729622	0.289621	0.023344	2.40486e-35	-0.358491	0.0577021	5.2051e-10	-0.807889	0.145429	2.77302e-08	2.77302e-08	0.405003	20	Brain_Hypothalamus	6.08401e-06
ENSG00000179344	6	HLA-DQB1	32627244	rs9273346	6	32623475	G	C	0.429423	0.312509	0.0213485	1.59661e-48	-0.803428	0.0764509	7.84619e-26	-0.38897	0.0455632	1.37835e-17	1.37835e-17	0.999939	20	Brain_Hypothalamus	1.51204e-14
ENSG00000232629	6	HLA-DQB2	32723875	rs9274557	6	32634887	T	G	0.494036	0.31311	0.0213469	1.03799e-48	0.970235	0.0834426	2.98478e-31	0.322716	0.0354173	8.10133e-20	1.54609e-20	1	20	Brain_Hypothalamus	1.77743e-16
ENSG00000197251	6	LINC00336	33553883	rs375555	6	33557741	C	T	0.214712	0.20043	0.0274234	2.69696e-13	0.613462	0.107747	1.2445e-08	0.32672	0.0727414	7.07164e-06	7.07164e-06	0.424565	9	Brain_Hypothalamus	0.000969698
ENSG00000166529	7	ZSCAN21	99647390	rs1050542	7	99704827	G	A	0.600398	-0.109468	0.0215016	3.55887e-07	-0.547851	0.0799041	7.06392e-12	0.199813	0.048884	4.36039e-05	4.36039e-05	0.956298	11	Brain_Hypothalamus	0.00478335
ENSG00000219392	6	RP1-265C24.5	28083406	rs9393884	6	28046789	G	A	0.198807	0.121496	0.0264726	4.44309e-06	-0.865479	0.0850885	2.65727e-24	-0.14038	0.0335567	2.87224e-05	2.87224e-05	0.0132703	20	Brain_Nucleus_accumbens_basal_ganglia	0.0043904
ENSG00000204709	6	C6orf100	28911654	rs209175	6	28805638	T	G	0.501988	0.0925497	0.0213936	1.5181e-05	0.631498	0.0850496	1.12733e-13	0.146556	0.0392081	0.000185568	0.000185568	0.0702866	20	Brain_Nucleus_accumbens_basal_ganglia	0.0251522
ENSG00000270604	6	HCG17	30201816	rs7383511	6	30161509	T	C	0.427435	0.0963856	0.0214113	6.74365e-06	-0.516106	0.0858966	1.87301e-09	-0.186755	0.0518383	0.000314983	0.000314983	0.156617	4	Brain_Nucleus_accumbens_basal_ganglia	0.0394092
ENSG00000137312	6	FLOT1	30695486	rs11961853	6	30365629	T	C	0.122266	0.19031	0.0330023	8.09022e-09	0.373708	0.0617192	1.40445e-09	0.509248	0.121952	2.96922e-05	2.96922e-05	0.0476203	9	Brain_Nucleus_accumbens_basal_ganglia	0.0043904
ENSG00000204351	6	SKIV2L	31926857	rs550671	6	31944593	T	C	0.141153	-0.264296	0.0428684	7.03553e-10	0.604882	0.0683201	8.47073e-19	-0.436938	0.0863608	4.20475e-07	4.20475e-07	0.1591	20	Brain_Nucleus_accumbens_basal_ganglia	0.000113984
ENSG00000244731	6	C4A	31949801	rs1265905	6	31909941	G	A	0.0725646	0.343305	0.0334978	1.20091e-24	-0.830615	0.136434	1.14308e-09	-0.413314	0.0789647	1.65733e-07	2.75205e-10	0.100543	20	Brain_Nucleus_accumbens_basal_ganglia	5.39131e-05
ENSG00000229391	6	HLA-DRB6	32520490	rs9272323	6	32604151	T	C	0.336978	0.297518	0.0234733	8.16278e-37	0.827742	0.0752162	3.62153e-28	0.359433	0.0432545	9.59248e-17	1.95443e-20	0.363795	20	Brain_Nucleus_accumbens_basal_ganglia	1.56022e-13
ENSG00000179344	6	HLA-DQB1	32627244	rs9273397	6	32627109	G	A	0.472167	0.312817	0.0212863	6.86888e-49	-0.866981	0.0679124	2.53353e-37	-0.360812	0.0374382	5.55026e-22	1.52306e-21	0.998395	20	Brain_Nucleus_accumbens_basal_ganglia	1.8055e-18
ENSG00000232629	6	HLA-DQB2	32723875	rs9274557	6	32634887	T	G	0.494036	0.31311	0.0213469	1.03799e-48	0.68833	0.0701837	1.04475e-22	0.454884	0.055794	3.5528e-16	2.94638e-18	0.950434	20	Brain_Nucleus_accumbens_basal_ganglia	3.85242e-13
ENSG00000204257	6	HLA-DMA	32916390	rs73409691	6	32963948	T	G	0.0516899	0.308557	0.0377369	2.92128e-16	0.622371	0.0927408	1.93475e-11	0.495777	0.0955733	2.13256e-07	2.13256e-07	0.0846533	11	Brain_Nucleus_accumbens_basal_ganglia	6.30656e-05
ENSG00000197251	6	LINC00336	33553883	rs210162	6	33560896	G	A	0.225646	0.175928	0.0273455	1.24677e-10	0.657432	0.0914674	6.59356e-13	0.267599	0.055823	1.63734e-06	1.63734e-06	0.0104632	9	Brain_Nucleus_accumbens_basal_ganglia	0.000409713
ENSG00000219392	6	RP1-265C24.5	28083406	rs9368548	6	28034737	G	A	0.192843	0.124164	0.0280916	9.87151e-06	-0.709489	0.0984292	5.67305e-13	-0.175005	0.0464452	0.000164571	0.000164571	0.0568985	18	Brain_Putamen_basal_ganglia	0.0154527
ENSG00000270604	6	HCG17	30201816	rs2517611	6	30169327	G	A	0.177932	0.178513	0.0314712	1.40921e-08	-0.800114	0.11159	7.49463e-13	-0.223109	0.0501534	8.64554e-06	8.64554e-06	0.0618119	20	Brain_Putamen_basal_ganglia	0.00113779
ENSG00000204531	6	POU5F1	31132119	rs3095247	6	31209389	A	G	0.434394	0.169386	0.0211213	1.06024e-15	0.630036	0.104016	1.38608e-09	0.268851	0.0556237	1.34223e-06	1.34223e-06	0.0112655	20	Brain_Putamen_basal_ganglia	0.000214994
ENSG00000272501	6	XXbac-BPG299F13.17	31162977	rs2394986	6	31327177	T	C	0.129225	-0.137132	0.0315261	1.36266e-05	0.9213	0.152348	1.47245e-09	-0.148846	0.0421518	0.000413684	0.00138349	0.0998399	20	Brain_Putamen_basal_ganglia	0.0375487
ENSG00000204516	6	MICB	31462658	rs2516400	6	31481105	A	G	0.270378	0.222908	0.0224565	3.20186e-23	0.465919	0.085263	4.64234e-08	0.478427	0.099942	1.69258e-06	1.69258e-06	0.0133711	8	Brain_Putamen_basal_ganglia	0.00025605
ENSG00000240053	6	LY6G5B	31637944	rs4569	6	31637807	T	C	0.295229	-0.14021	0.0221651	2.5207e-10	-0.311395	0.0515831	1.57232e-09	0.450264	0.103101	1.25841e-05	1.25841e-05	0.0338187	6	Brain_Putamen_basal_ganglia	0.00148984
ENSG00000204351	6	SKIV2L	31926857	rs2734326	6	31943585	C	T	0.141153	-0.264296	0.0428684	7.03553e-10	0.691987	0.0755669	5.32239e-20	-0.381938	0.0746819	3.15077e-07	3.15077e-07	0.474506	14	Brain_Putamen_basal_ganglia	6.12826e-05
ENSG00000244731	6	C4A	31949801	rs1265905	6	31909941	G	A	0.0725646	0.343305	0.0334978	1.20091e-24	-0.798415	0.129722	7.51628e-10	-0.429983	0.0814914	1.31727e-07	1.31727e-07	0.0195257	20	Brain_Putamen_basal_ganglia	2.98911e-05
ENSG00000198502	6	HLA-DRB5	32485120	rs9270700	6	32567306	T	C	0.845924	0.296692	0.0324524	6.10957e-20	-1.3293	0.111025	4.92265e-33	-0.223194	0.0307166	3.69605e-13	6.50077e-11	0.0245544	20	Brain_Putamen_basal_ganglia	2.01287e-10
ENSG00000229391	6	HLA-DRB6	32520490	rs9272323	6	32604151	T	C	0.336978	0.297518	0.0234733	8.16278e-37	1.03504	0.0955883	2.53335e-27	0.287446	0.0349145	1.82824e-16	7.07557e-19	0.999997	20	Brain_Putamen_basal_ganglia	2.48914e-13
ENSG00000196126	6	HLA-DRB1	32546546	rs9270707	6	32567351	G	A	0.854871	0.312831	0.0335098	1.00508e-20	-0.687104	0.0843116	3.6521e-16	-0.455289	0.074159	8.28515e-10	2.61859e-12	0.489512	20	Brain_Putamen_basal_ganglia	3.22292e-07
ENSG00000196735	6	HLA-DQA1	32595956	rs12527758	6	32620286	C	T	0.441352	0.325831	0.0211016	8.66687e-54	-0.394366	0.0682079	7.38973e-09	-0.826215	0.152588	6.14006e-08	6.14006e-08	1	20	Brain_Putamen_basal_ganglia	1.67194e-05
ENSG00000179344	6	HLA-DQB1	32627244	rs9273404	6	32627160	G	A	0.460239	0.312908	0.0213119	8.36856e-49	-0.93087	0.075428	5.43542e-35	-0.336146	0.0355817	3.48169e-21	2.17419e-20	1	20	Brain_Putamen_basal_ganglia	9.48064e-18
ENSG00000223534	6	HLA-DQB1-AS1	32627657	rs3129776	6	32642981	T	C	0.808151	0.299179	0.0269991	1.55004e-28	-0.678538	0.110016	6.93216e-10	-0.440917	0.0818164	7.08089e-08	7.08089e-08	0.200425	20	Brain_Putamen_basal_ganglia	1.75284e-05
ENSG00000232629	6	HLA-DQB2	32723875	rs17843589	6	32615843	A	T	0.408549	0.309894	0.0213853	1.38153e-47	0.786131	0.0817591	6.89696e-22	0.394201	0.0492019	1.12936e-15	3.1289e-17	1	20	Brain_Putamen_basal_ganglia	1.02508e-12
ENSG00000204257	6	HLA-DMA	32916390	rs112935194	6	32957897	C	T	0.0526839	0.310273	0.0376262	1.63517e-16	0.845517	0.126383	2.23006e-11	0.366962	0.0706329	2.0434e-07	2.0434e-07	0.0117329	9	Brain_Putamen_basal_ganglia	4.28013e-05
ENSG00000197251	6	LINC00336	33553883	rs210137	6	33542478	T	C	0.194831	0.215807	0.0288949	8.09982e-14	0.615508	0.100705	9.8378e-10	0.350616	0.0741253	2.24468e-06	2.24468e-06	0.354083	9	Brain_Putamen_basal_ganglia	0.000321699
ENSG00000204351	6	SKIV2L	31926857	rs389512	6	31947594	C	G	0.141153	-0.258788	0.0433901	2.45809e-09	0.76066	0.106312	8.3703e-13	-0.340215	0.0742619	4.62128e-06	4.62128e-06	0.0988038	10	Brain_Spinal_cord_cervical_c-1	0.000839686
ENSG00000198502	6	HLA-DRB5	32485120	rs9271466	6	32588606	G	C	0.856859	0.297357	0.0324605	5.16192e-20	-1.25565	0.115587	1.72444e-27	-0.236815	0.0338161	2.50466e-12	1.28074e-09	0.0279121	20	Brain_Spinal_cord_cervical_c-1	9.10195e-10
ENSG00000229391	6	HLA-DRB6	32520490	rs28895223	6	32435550	A	G	0.321074	0.301859	0.0234979	9.03263e-38	0.859426	0.0957829	2.89472e-19	0.351233	0.047748	1.89539e-13	1.84387e-15	0.623942	20	Brain_Spinal_cord_cervical_c-1	8.60979e-11
ENSG00000196735	6	HLA-DQA1	32595956	rs9273157	6	32613052	G	C	0.197813	0.296328	0.0234632	1.45236e-36	-0.492165	0.0836366	3.99108e-09	-0.602091	0.112878	9.60839e-08	9.60839e-08	0.461318	20	Brain_Spinal_cord_cervical_c-1	2.49406e-05
ENSG00000179344	6	HLA-DQB1	32627244	rs9273158	6	32613062	C	G	0.452286	0.31154	0.0212978	1.86723e-48	-0.808563	0.0797751	3.84259e-24	-0.385301	0.0462487	8.01171e-17	8.01171e-17	1	20	Brain_Spinal_cord_cervical_c-1	7.27864e-14
ENSG00000223534	6	HLA-DQB1-AS1	32627657	rs9272339	6	32604274	G	A	0.678926	0.258201	0.0243349	2.66843e-26	-0.713392	0.105427	1.31751e-11	-0.361934	0.0634391	1.16188e-08	1.16188e-08	0.0671354	20	Brain_Spinal_cord_cervical_c-1	3.51856e-06
ENSG00000237541	6	HLA-DQA2	32709119	rs9274669	6	32636591	G	A	0.606362	0.312237	0.0213768	2.55867e-48	0.901472	0.0991914	1.00688e-19	0.346364	0.0448864	1.19619e-14	2.51109e-19	0.899972	20	Brain_Spinal_cord_cervical_c-1	7.24492e-12
ENSG00000232629	6	HLA-DQB2	32723875	rs3134993	6	32637778	A	G	0.592445	0.311005	0.0212757	2.16117e-48	1.01043	0.0935521	3.4152e-27	0.307795	0.0354327	3.72943e-18	6.26043e-18	1	20	Brain_Spinal_cord_cervical_c-1	6.77638e-15
ENSG00000204248	6	COL11A2	33130458	rs41317102	6	33151880	A	C	0.0387674	0.311089	0.0419798	1.25876e-13	-0.917512	0.145368	2.76054e-10	-0.339057	0.0705632	1.54743e-06	1.54743e-06	0.0301517	14	Brain_Spinal_cord_cervical_c-1	0.000312409
ENSG00000196126	6	HLA-DRB1	32546546	rs9268835	6	32428115	A	G	0.277336	0.326835	0.023793	6.12843e-43	-0.398423	0.0675854	3.74451e-09	-0.820322	0.151426	6.05016e-08	6.05016e-08	0.306021	20	Brain_Substantia_nigra	1.25767e-05
ENSG00000223534	6	HLA-DQB1-AS1	32627657	rs9273394	6	32627082	G	A	0.685885	0.243625	0.024539	3.14268e-23	-0.808932	0.125907	1.32003e-10	-0.301169	0.0558349	6.89402e-08	6.89402e-08	0.279729	20	Brain_Substantia_nigra	1.25767e-05
ENSG00000237541	6	HLA-DQA2	32709119	rs9272358	6	32604538	A	G	0.370775	0.242436	0.0220154	3.34088e-28	0.922365	0.108454	1.82174e-17	0.262842	0.0390495	1.68519e-11	1.68519e-11	0.0141379	20	Brain_Substantia_nigra	5.37997e-09
ENSG00000232629	6	HLA-DQB2	32723875	rs9274557	6	32634887	T	G	0.494036	0.31311	0.0213469	1.03799e-48	0.816944	0.0822986	3.18995e-23	0.38327	0.0466214	2.01977e-16	3.88017e-17	1	20	Brain_Substantia_nigra	2.57924e-13
ENSG00000112874	5	NUDT12	102884556	rs58006145	5	102886512	C	T	0.272366	0.0993436	0.0244208	4.74202e-05	0.311711	0.038019	2.42742e-16	0.318704	0.0874578	0.000268338	0.000268338	0.0389282	6	Breast_Mammary_Tissue	0.0373061
ENSG00000272009	6	RP1-313I6.12	28046570	rs35576511	6	28074925	A	C	0.210736	0.117072	0.0263818	9.09655e-06	-0.460382	0.0596488	1.1798e-14	-0.254293	0.0661006	0.000119541	0.000119541	0.0470376	20	Breast_Mammary_Tissue	0.0180438
ENSG00000219392	6	RP1-265C24.5	28083406	rs3757185	6	28107776	A	T	0.198807	0.121395	0.0264717	4.52163e-06	-0.673105	0.0820424	2.31836e-16	-0.180351	0.0450543	6.25548e-05	6.25548e-05	0.0185567	20	Breast_Mammary_Tissue	0.0100144
ENSG00000204644	6	ZFP57	29640169	rs2747429	6	29648377	C	T	0.188867	0.128152	0.0296753	1.57112e-05	1.14594	0.0552685	1.70748e-95	0.111831	0.0264518	2.36043e-05	5.23402e-07	0.040991	20	Breast_Mammary_Tissue	0.00431661
ENSG00000137312	6	FLOT1	30695486	rs3129984	6	30761572	T	C	0.0815109	0.299176	0.0354798	3.38963e-17	0.238355	0.0406325	4.4611e-09	1.25517	0.260653	1.46846e-06	1.26359e-05	0.0259088	20	Breast_Mammary_Tissue	0.00035263
ENSG00000204356	6	NELFE	31919864	rs438999	6	31928306	G	A	0.0884692	-0.258696	0.0464233	2.51042e-08	-0.266747	0.041299	1.05453e-10	0.969818	0.229856	2.45123e-05	2.45123e-05	0.182574	6	Breast_Mammary_Tissue	0.00431661
ENSG00000204351	6	SKIV2L	31926857	rs377370	6	31942514	G	A	0.141153	-0.264259	0.0428692	7.07915e-10	0.747596	0.0465732	5.52784e-58	-0.353478	0.0614256	8.68578e-09	6.42501e-06	0.0182111	20	Breast_Mammary_Tissue	3.82391e-06
ENSG00000248290	6	TNXA	31976391	rs8283	6	32083300	G	A	0.207753	-0.227405	0.0316319	6.52182e-13	0.519303	0.0714992	3.78432e-13	-0.437904	0.0857054	3.23166e-07	3.23166e-07	0.878314	12	Breast_Mammary_Tissue	0.000100428
ENSG00000231852	6	CYP21A2	32006042	rs3134943	6	32147761	C	T	0.889662	0.188107	0.0333134	1.63665e-08	0.363936	0.0634454	9.68223e-09	0.516868	0.128445	5.72058e-05	5.72058e-05	0.0160107	20	Breast_Mammary_Tissue	0.00944432
ENSG00000229391	6	HLA-DRB6	32520490	rs28366333	6	32561887	C	G	0.236581	0.302521	0.0235667	1.02005e-37	0.996816	0.0584742	3.67212e-65	0.303487	0.0295953	1.12888e-24	3.67088e-32	1	20	Breast_Mammary_Tissue	1.98795e-21
ENSG00000196126	6	HLA-DRB1	32546546	rs9274738	6	32637909	C	A	0.457256	0.151898	0.0213817	1.21098e-12	-0.314064	0.0329232	1.43828e-21	-0.483653	0.0848858	1.2144e-08	1.18731e-10	0.121879	20	Breast_Mammary_Tissue	4.93515e-06
ENSG00000196735	6	HLA-DQA1	32595956	rs9272320	6	32604124	A	G	0.497018	0.32546	0.0210927	1.02897e-53	-0.489801	0.0453027	3.02875e-27	-0.664474	0.0750443	8.41185e-19	2.07391e-17	0.99992	20	Breast_Mammary_Tissue	8.88796e-16
ENSG00000179344	6	HLA-DQB1	32627244	rs3828811	6	32636221	G	T	0.589463	0.311886	0.0212754	1.17191e-48	-0.914203	0.0406791	7.53226e-112	-0.341156	0.0277855	1.18574e-34	1.66293e-31	1	20	Breast_Mammary_Tissue	6.26424e-31
ENSG00000232629	6	HLA-DQB2	32723875	rs9273399	6	32627117	A	C	0.468191	0.312328	0.0212883	9.83751e-49	1.08535	0.0577487	8.39772e-79	0.287767	0.0248828	6.2074e-31	2.04169e-28	1	20	Breast_Mammary_Tissue	1.63969e-27
ENSG00000224796	6	RPL32P1	33047228	rs1126509	6	33048461	A	T	0.299205	0.134143	0.0248925	7.08933e-08	-0.724418	0.0562403	5.77554e-38	-0.185173	0.0372481	6.64864e-07	2.79146e-12	0.512005	20	Breast_Mammary_Tissue	0.000184867
ENSG00000224557	6	HLA-DPB2	33080228	rs3117216	6	33063403	G	A	0.315109	0.105459	0.0240345	1.14494e-05	1.02488	0.0589726	1.19204e-67	0.102899	0.0241869	2.0969e-05	3.78982e-10	0.037089	20	Breast_Mammary_Tissue	0.00410294
ENSG00000166529	7	ZSCAN21	99647390	rs4729567	7	99637242	A	G	0.606362	-0.10622	0.0215897	8.65713e-07	-0.40774	0.049428	1.59492e-16	0.260509	0.061652	2.38433e-05	2.38433e-05	0.668269	20	Breast_Mammary_Tissue	0.00431661
ENSG00000221838	7	AP4M1	99699172	rs999886	7	99700864	G	A	0.596421	-0.112585	0.0214809	1.59564e-07	-0.348892	0.0276599	1.77635e-36	0.322693	0.0666724	1.29855e-06	1.29855e-06	0.408907	20	Breast_Mammary_Tissue	0.000326679
ENSG00000105287	19	PRKD2	47177532	rs62134785	19	47209115	G	T	0.534791	0.103126	0.0214128	1.46398e-06	-0.190471	0.0303386	3.42582e-10	-0.541426	0.141688	0.000132777	0.000132777	0.0337147	14	Breast_Mammary_Tissue	0.0194851
ENSG00000112874	5	NUDT12	102884556	rs463221	5	102872024	T	C	0.746521	-0.104751	0.0245777	2.02574e-05	-0.421967	0.0453346	1.30453e-20	0.248245	0.0640614	0.000106579	0.000106579	0.137264	10	Cells_Cultured_fibroblasts	0.0259244
ENSG00000219392	6	RP1-265C24.5	28083406	rs9357065	6	28129580	C	T	0.196819	0.120149	0.026482	5.70584e-06	-0.700288	0.0572278	1.97547e-34	-0.171571	0.0403314	2.09963e-05	2.09963e-05	0.0125237	20	Cells_Cultured_fibroblasts	0.00674149
ENSG00000204644	6	ZFP57	29640169	rs2747429	6	29648377	C	T	0.188867	0.128152	0.0296753	1.57112e-05	1.08359	0.0514277	1.49353e-98	0.118266	0.0279554	2.3314e-05	5.40385e-09	0.0236108	20	Cells_Cultured_fibroblasts	0.00693117
ENSG00000270604	6	HCG17	30201816	rs2523713	6	30173330	A	G	0.180915	0.176135	0.031466	2.17303e-08	-0.436502	0.0705338	6.072e-10	-0.403515	0.0972007	3.30513e-05	1.3552e-05	0.0527547	5	Cells_Cultured_fibroblasts	0.0094751
ENSG00000146112	6	PPP1R18	30644166	rs3094125	6	30709357	A	G	0.083499	0.294669	0.0353596	7.84911e-17	-0.279306	0.035976	8.25049e-15	-1.055	0.185723	1.34287e-08	1.34287e-08	0.0173682	20	Cells_Cultured_fibroblasts	8.9827e-06
ENSG00000204356	6	NELFE	31919864	rs438999	6	31928306	G	A	0.0884692	-0.258696	0.0464233	2.51042e-08	-0.170355	0.0285025	2.27496e-09	1.51857	0.37258	4.58511e-05	4.58511e-05	0.0235964	6	Cells_Cultured_fibroblasts	0.0123929
ENSG00000224389	6	C4B	31982539	rs558702	6	31870326	A	G	0.0735586	0.343068	0.0334994	1.29861e-24	0.616381	0.054799	2.36795e-29	0.556584	0.0735004	3.66011e-14	4.21643e-13	0.0355733	20	Cells_Cultured_fibroblasts	5.87594e-11
ENSG00000231852	6	CYP21A2	32006042	rs3130628	6	31609272	C	T	0.146123	0.227201	0.026782	2.18807e-17	0.38361	0.0655702	4.9048e-09	0.592271	0.122976	1.4635e-06	1.4635e-06	0.0856785	16	Cells_Cultured_fibroblasts	0.00061829
ENSG00000225914	6	XXbac-BPG154L12.4	32223488	rs1391373	6	32603660	C	T	0.355865	0.191943	0.0214952	4.27649e-19	0.362565	0.0567652	1.69065e-10	0.529403	0.101907	2.0476e-07	1.45438e-10	0.062718	20	Cells_Cultured_fibroblasts	0.000109574
ENSG00000196126	6	HLA-DRB1	32546546	rs9271421	6	32587859	C	T	0.87674	0.314641	0.0335532	6.76344e-21	-0.55438	0.0750218	1.47289e-13	-0.567555	0.097786	6.47316e-09	6.47316e-09	0.276751	20	Cells_Cultured_fibroblasts	5.196e-06
ENSG00000221838	7	AP4M1	99699172	rs3807479	7	99716901	G	C	0.601392	-0.113202	0.0214874	1.37695e-07	-0.746729	0.0387815	1.28677e-82	0.151597	0.029833	3.74422e-07	2.26023e-06	0.57112	20	Cells_Cultured_fibroblasts	0.000187843
ENSG00000106290	7	TAF6	99704693	rs3807479	7	99716901	G	C	0.601392	-0.113202	0.0214874	1.37695e-07	-0.238521	0.0184925	4.60475e-38	0.4746	0.0973109	1.0763e-06	1.0763e-06	0.162843	20	Cells_Cultured_fibroblasts	0.00047997
ENSG00000181027	19	FKRP	47249303	rs3786706	19	47245792	C	T	0.54672	0.0946386	0.0215331	1.10758e-05	-0.343857	0.0316944	2.01277e-27	-0.275227	0.0675656	4.6317e-05	0.000523783	0.0243395	20	Cells_Cultured_fibroblasts	0.0123929
ENSG00000204531	6	POU5F1	31132119	rs28397286	6	31167573	A	G	0.185885	0.150373	0.023759	2.46601e-10	0.784487	0.118475	3.55424e-11	0.191683	0.0418957	4.75658e-06	4.75658e-06	0.0516822	20	Cells_EBV-transformed_lymphocytes	0.000629771
ENSG00000272501	6	XXbac-BPG299F13.17	31162977	rs3130506	6	31145451	A	G	0.624254	0.126809	0.0223596	1.41681e-08	-0.543643	0.0834184	7.16985e-11	-0.233258	0.0545222	1.88395e-05	1.88395e-05	0.0440852	20	Cells_EBV-transformed_lymphocytes	0.00207863
ENSG00000204472	6	AIF1	31582961	rs2260050	6	31591928	G	A	0.398608	0.103518	0.022488	4.15938e-06	0.572902	0.104084	3.70746e-08	0.180691	0.0511705	0.000413765	0.000413765	0.0395206	3	Cells_EBV-transformed_lymphocytes	0.0410869
ENSG00000244731	6	C4A	31949801	rs389884	6	31940897	G	A	0.0735586	0.343558	0.0334637	9.96681e-25	-1.47718	0.185178	1.49843e-15	-0.232577	0.0369222	2.99352e-10	2.99352e-10	0.0215806	20	Cells_EBV-transformed_lymphocytes	6.60571e-08
ENSG00000204308	6	RNF5	32146131	rs3132947	6	32176782	T	G	0.191849	0.182141	0.0273223	2.62179e-11	-0.44859	0.0772256	6.29141e-09	-0.40603	0.092712	1.18966e-05	1.18966e-05	0.0149071	13	Cells_EBV-transformed_lymphocytes	0.00147666
ENSG00000204301	6	NOTCH4	32162620	rs41316208	6	32634899	G	A	0.163022	-0.27602	0.0369785	8.37198e-14	1.24731	0.120057	2.7723e-25	-0.221292	0.0365049	1.34449e-09	1.34449e-09	0.284663	20	Cells_EBV-transformed_lymphocytes	2.67015e-07
ENSG00000196301	6	HLA-DRB9	32427598	rs9271367	6	32586908	A	G	0.687873	0.279773	0.0219184	2.59478e-37	1.00513	0.100234	1.15009e-23	0.278345	0.0352986	3.13408e-15	5.36264e-12	0.015669	20	Cells_EBV-transformed_lymphocytes	1.24486e-12
ENSG00000198502	6	HLA-DRB5	32485120	rs35083819	6	32526526	G	A	0.852883	0.294684	0.0324194	9.92738e-20	-1.15307	0.126774	9.41556e-20	-0.255565	0.0397491	1.28065e-10	2.38226e-07	0.026851	20	Cells_EBV-transformed_lymphocytes	3.17921e-08
ENSG00000229391	6	HLA-DRB6	32520490	rs9271418	6	32587832	G	A	0.66501	0.275934	0.0217788	8.68869e-37	1.11292	0.0968728	1.50767e-30	0.247937	0.0291325	1.7295e-17	1.93415e-19	0.0363276	20	Cells_EBV-transformed_lymphocytes	1.14493e-14
ENSG00000196735	6	HLA-DQA1	32595956	rs9272998	6	32611474	A	G	0.262425	0.295625	0.0234131	1.50881e-36	-0.96304	0.10219	4.34056e-21	-0.306971	0.0406456	4.27419e-14	3.0353e-14	0.436018	20	Cells_EBV-transformed_lymphocytes	1.41476e-11
ENSG00000179344	6	HLA-DQB1	32627244	rs17843611	6	32620531	C	T	0.411531	0.31374	0.0213675	8.27856e-49	-1.00656	0.084258	6.79924e-33	-0.311695	0.0336365	1.92206e-20	7.58903e-23	1	20	Cells_EBV-transformed_lymphocytes	1.9086e-17
ENSG00000223534	6	HLA-DQB1-AS1	32627657	rs9273375	6	32626786	C	G	0.852883	0.334517	0.0326641	1.29724e-24	-0.826157	0.0925092	4.23924e-19	-0.404907	0.0601572	1.68706e-11	3.04573e-16	0.0329826	20	Cells_EBV-transformed_lymphocytes	4.78644e-09
ENSG00000232629	6	HLA-DQB2	32723875	rs9273319	6	32623050	T	C	0.40159	0.314203	0.0212883	2.67565e-49	1.17075	0.0867368	1.61268e-41	0.268378	0.026944	2.26758e-23	4.38568e-24	1	20	Cells_EBV-transformed_lymphocytes	4.50341e-20
ENSG00000224796	6	RPL32P1	33047228	rs1126509	6	33048461	A	T	0.299205	0.134143	0.0248925	7.08933e-08	-0.920515	0.105807	3.32167e-18	-0.145726	0.0318094	4.62262e-06	4.62262e-06	0.813321	20	Cells_EBV-transformed_lymphocytes	0.000629771
ENSG00000221838	7	AP4M1	99699172	rs3807479	7	99716901	G	C	0.601392	-0.113202	0.0214874	1.37695e-07	-0.724397	0.0936077	1.00477e-14	0.156271	0.0358837	1.33116e-05	1.33116e-05	0.342861	19	Cells_EBV-transformed_lymphocytes	0.0015551
ENSG00000219392	6	RP1-265C24.5	28083406	rs9380050	6	28048538	G	A	0.197813	0.121496	0.0264726	4.44309e-06	-0.628412	0.0777245	6.2104e-16	-0.193338	0.0484401	6.5716e-05	0.00044123	0.0124344	20	Colon_Sigmoid	0.0106701
ENSG00000204644	6	ZFP57	29640169	rs2747429	6	29648377	C	T	0.188867	0.128152	0.0296753	1.57112e-05	1.21377	0.0839897	2.45593e-47	0.105582	0.0255171	3.50834e-05	4.82565e-06	0.08448	20	Colon_Sigmoid	0.00657274
ENSG00000206503	6	HLA-A	29909037	rs2248153	6	29914615	C	A	0.162028	-0.165618	0.0346572	1.76391e-06	-0.500054	0.0601258	9.03699e-17	0.3312	0.0799332	3.42104e-05	0.000225539	0.0362299	20	Colon_Sigmoid	0.00657274
ENSG00000204356	6	NELFE	31919864	rs7772063	6	31906334	A	T	0.0894632	-0.260289	0.0464375	2.08079e-08	-0.427712	0.0686152	4.56155e-10	0.608561	0.14601	3.07374e-05	3.07374e-05	0.0387967	5	Colon_Sigmoid	0.00650966
ENSG00000204351	6	SKIV2L	31926857	rs377370	6	31942514	G	A	0.141153	-0.264259	0.0428692	7.07915e-10	0.958956	0.0602423	4.73003e-57	-0.275569	0.0479389	9.01195e-09	9.01195e-09	0.0183704	20	Colon_Sigmoid	4.87747e-06
ENSG00000244731	6	C4A	31949801	rs515688	6	31832038	G	A	0.0745527	0.343651	0.0334945	1.06792e-24	-0.782035	0.0852539	4.60007e-20	-0.439432	0.0642595	8.00845e-12	8.41228e-13	0.0184153	20	Colon_Sigmoid	4.87615e-09
ENSG00000229391	6	HLA-DRB6	32520490	rs28366298	6	32560859	C	A	0.309145	0.302127	0.0235607	1.21349e-37	1.17115	0.074713	2.2313e-55	0.257975	0.0259916	3.23083e-23	4.30126e-26	0.999575	20	Colon_Sigmoid	5.24579e-20
ENSG00000196735	6	HLA-DQA1	32595956	rs9272357	6	32604522	A	C	0.531809	0.316488	0.0214023	1.76202e-49	-0.556829	0.0525808	3.31719e-26	-0.568376	0.0660146	7.31548e-18	4.38101e-16	0.999818	20	Colon_Sigmoid	7.12674e-15
ENSG00000179344	6	HLA-DQB1	32627244	rs9273441	6	32627573	G	C	0.559642	0.311087	0.0213124	2.95525e-48	-0.956993	0.0542362	1.11318e-69	-0.325067	0.0289025	2.39569e-29	1.78519e-23	1	20	Colon_Sigmoid	5.8347e-26
ENSG00000237541	6	HLA-DQA2	32709119	rs9272358	6	32604538	A	G	0.370775	0.242436	0.0220154	3.34088e-28	1.09124	0.0668856	7.71729e-60	0.222166	0.0243402	7.00923e-20	1.23506e-27	0.0978291	20	Colon_Sigmoid	8.53549e-17
ENSG00000232629	6	HLA-DQB2	32723875	rs9273438	6	32627523	G	A	0.491054	0.325234	0.0210075	4.60379e-54	1.09557	0.064874	5.54535e-64	0.296863	0.0260132	3.64298e-30	2.29439e-24	0.992577	20	Colon_Sigmoid	1.77449e-26
ENSG00000224796	6	RPL32P1	33047228	rs1126509	6	33048461	A	T	0.299205	0.134143	0.0248925	7.08933e-08	-0.465346	0.0700611	3.09456e-11	-0.288265	0.0688842	2.85445e-05	2.85445e-05	0.0165615	20	Colon_Sigmoid	0.00632001
ENSG00000221838	7	AP4M1	99699172	rs3807479	7	99716901	G	C	0.601392	-0.113202	0.0214874	1.37695e-07	-0.260086	0.0347169	6.80265e-14	0.435248	0.100999	1.63685e-05	1.63685e-05	0.0784823	18	Colon_Sigmoid	0.00398655
ENSG00000219392	6	RP1-265C24.5	28083406	rs4713135	6	28039586	A	G	0.197813	0.120292	0.0264623	5.47302e-06	-0.433419	0.0679536	1.79229e-10	-0.277542	0.0749746	0.000214064	0.000214064	0.0650311	20	Colon_Transverse	0.0352037
ENSG00000204644	6	ZFP57	29640169	rs2747429	6	29648377	C	T	0.188867	0.128152	0.0296753	1.57112e-05	1.19005	0.0672914	5.46908e-70	0.107686	0.0256689	2.7262e-05	2.26381e-07	0.0357863	20	Colon_Transverse	0.00580863
ENSG00000204351	6	SKIV2L	31926857	rs550671	6	31944593	T	C	0.141153	-0.264296	0.0428684	7.03553e-10	0.871365	0.049994	4.93591e-68	-0.303313	0.052184	6.15954e-09	1.62638e-08	0.0333065	20	Colon_Transverse	2.57137e-06
ENSG00000244731	6	C4A	31949801	rs1269852	6	32080191	C	G	0.0755467	0.340601	0.033515	2.91075e-24	-0.874537	0.0807496	2.47538e-27	-0.389464	0.0525533	1.25494e-13	2.47849e-10	0.0210577	20	Colon_Transverse	9.72933e-11
ENSG00000196301	6	HLA-DRB9	32427598	rs62405645	6	32517934	A	G	0.698807	0.324486	0.0240746	2.09732e-41	0.564391	0.0659603	1.16314e-17	0.574931	0.0795883	5.05496e-13	1.27485e-14	0.294038	20	Colon_Transverse	3.04814e-10
ENSG00000198502	6	HLA-DRB5	32485120	rs9271466	6	32588606	G	C	0.856859	0.297357	0.0324605	5.16192e-20	-1.26887	0.0693656	9.49432e-75	-0.234348	0.0286107	2.59271e-16	2.17434e-13	0.0205231	20	Colon_Transverse	2.34511e-13
ENSG00000229391	6	HLA-DRB6	32520490	rs28366333	6	32561887	C	G	0.236581	0.302521	0.0235667	1.02005e-37	0.960236	0.0615355	6.77566e-55	0.315049	0.0317798	3.6373e-23	2.48947e-30	0.999976	20	Colon_Transverse	6.57987e-20
ENSG00000196735	6	HLA-DQA1	32595956	rs17843590	6	32615850	G	A	0.398608	0.323936	0.0212178	1.26525e-52	-0.426791	0.0356293	4.59822e-33	-0.759004	0.0805384	4.3373e-21	3.24847e-16	0.999969	20	Colon_Transverse	5.12451e-18
ENSG00000179344	6	HLA-DQB1	32627244	rs9274565	6	32635067	A	T	0.499006	0.312013	0.0212729	1.04636e-48	-0.787711	0.0444327	2.54089e-70	-0.396101	0.0350504	1.29898e-29	1.46829e-30	1	20	Colon_Transverse	3.52479e-26
ENSG00000232629	6	HLA-DQB2	32723875	rs3828811	6	32636221	G	T	0.589463	0.311886	0.0212754	1.17191e-48	0.96071	0.0505158	1.21022e-80	0.324641	0.027961	3.64405e-31	7.78901e-29	1	20	Colon_Transverse	1.97763e-27
ENSG00000224796	6	RPL32P1	33047228	rs1126509	6	33048461	A	T	0.299205	0.134143	0.0248925	7.08933e-08	-0.51863	0.0634357	2.94185e-16	-0.258649	0.0574851	6.81436e-06	6.81436e-06	0.014052	20	Colon_Transverse	0.00176103
ENSG00000224557	6	HLA-DPB2	33080228	rs9277538	6	33055047	G	A	0.311133	0.109559	0.0242032	5.99309e-06	0.766327	0.0664258	8.62825e-31	0.142966	0.0339276	2.51037e-05	4.43836e-08	0.0567201	20	Colon_Transverse	0.00567657
ENSG00000197251	6	LINC00336	33553883	rs210164	6	33561687	A	G	0.249503	0.148143	0.026415	2.04335e-08	0.233982	0.039507	3.16984e-09	0.633138	0.155477	4.65655e-05	4.65655e-05	0.019249	7	Colon_Transverse	0.0090254
ENSG00000221838	7	AP4M1	99699172	rs3807479	7	99716901	G	C	0.601392	-0.113202	0.0214874	1.37695e-07	-0.363403	0.0340112	1.19897e-26	0.311505	0.0659251	2.29952e-06	2.29952e-06	0.405441	20	Colon_Transverse	0.000623976
ENSG00000197279	6	ZNF165	28048753	rs149963	6	28017132	A	G	0.369781	0.107956	0.0228965	2.41762e-06	-0.395398	0.0686368	8.37495e-09	-0.273031	0.0748304	0.000263602	0.000263602	0.0128676	20	Esophagus_Gastroesophageal_Junction	0.0439451
ENSG00000219392	6	RP1-265C24.5	28083406	rs9357065	6	28129580	C	T	0.196819	0.120149	0.026482	5.70584e-06	-0.799921	0.0895203	4.04833e-19	-0.150201	0.0371287	5.22305e-05	5.22305e-05	0.0154372	20	Esophagus_Gastroesophageal_Junction	0.00964025
ENSG00000204644	6	ZFP57	29640169	rs2747429	6	29648377	C	T	0.188867	0.128152	0.0296753	1.57112e-05	1.36084	0.0744138	1.04152e-74	0.0941712	0.0224064	2.63542e-05	4.92308e-06	0.0815992	20	Esophagus_Gastroesophageal_Junction	0.00504439
ENSG00000137312	6	FLOT1	30695486	rs3129972	6	30717258	T	C	0.0785288	0.29894	0.0359516	9.16997e-17	0.33883	0.0591074	9.89901e-09	0.882271	0.186939	2.36335e-06	2.36335e-06	0.0140226	20	Esophagus_Gastroesophageal_Junction	0.00071071
ENSG00000204351	6	SKIV2L	31926857	rs377370	6	31942514	G	A	0.141153	-0.264259	0.0428692	7.07915e-10	1.05134	0.0602926	4.29854e-68	-0.251354	0.0432487	6.17896e-09	1.69583e-09	0.179877	20	Esophagus_Gastroesophageal_Junction	2.66107e-06
ENSG00000229391	6	HLA-DRB6	32520490	rs9271609	6	32591597	C	T	0.311133	0.295234	0.023395	1.64793e-36	1.12765	0.0632554	4.36683e-71	0.261814	0.0254188	7.04642e-25	2.67593e-31	1	20	Esophagus_Gastroesophageal_Junction	1.21386e-21
ENSG00000196735	6	HLA-DQA1	32595956	rs12527758	6	32620286	C	T	0.441352	0.325831	0.0211016	8.66687e-54	-0.73426	0.0600319	2.11881e-34	-0.443754	0.0462838	9.00887e-22	8.06267e-17	0.999971	20	Esophagus_Gastroesophageal_Junction	1.16395e-18
ENSG00000179344	6	HLA-DQB1	32627244	rs9274536	6	32634634	T	C	0.535785	0.31389	0.0213528	6.42888e-49	-1.04313	0.0538194	1.09448e-83	-0.300912	0.0256915	1.09985e-31	3.45431e-29	1	20	Esophagus_Gastroesophageal_Junction	5.68403e-28
ENSG00000232629	6	HLA-DQB2	32723875	rs9273438	6	32627523	G	A	0.491054	0.325234	0.0210075	4.60379e-54	1.09067	0.0679812	6.32658e-58	0.298197	0.0267666	7.95457e-29	4.67371e-25	0.999998	20	Esophagus_Gastroesophageal_Junction	2.05546e-25
ENSG00000224796	6	RPL32P1	33047228	rs3128927	6	33074288	T	C	0.284294	0.138786	0.0247838	2.14516e-08	-0.566538	0.0789986	7.41857e-13	-0.244972	0.0555028	1.01625e-05	1.01625e-05	0.580569	20	Esophagus_Gastroesophageal_Junction	0.00230433
ENSG00000221838	7	AP4M1	99699172	rs999886	7	99700864	G	A	0.596421	-0.112585	0.0214809	1.59564e-07	-0.474699	0.0424676	5.23061e-29	0.237171	0.0499791	2.0808e-06	6.32938e-06	0.388295	20	Esophagus_Gastroesophageal_Junction	0.0006721
ENSG00000204644	6	ZFP57	29640169	rs2747429	6	29648377	C	T	0.188867	0.128152	0.0296753	1.57112e-05	1.23423	0.0558431	3.04175e-108	0.103832	0.0244982	2.25192e-05	2.34017e-06	0.0110792	20	Esophagus_Mucosa	0.0044185
ENSG00000204616	6	TRIM31	30070674	rs2523810	6	29849487	T	C	0.510934	0.104098	0.0213331	1.06276e-06	-0.308098	0.0563708	4.61447e-08	-0.337873	0.0928218	0.000272619	0.000272619	0.169994	7	Esophagus_Mucosa	0.0441881
ENSG00000137331	6	IER3	30710976	rs3132600	6	30746367	T	C	0.0815109	0.299151	0.03548	3.41149e-17	0.357523	0.0613918	5.75841e-09	0.836732	0.174619	1.65331e-06	1.65331e-06	0.105363	20	Esophagus_Mucosa	0.000469027
ENSG00000137310	6	TCF19	31126319	rs1265070	6	31115207	T	C	0.130219	0.190034	0.029304	8.87808e-11	0.673748	0.0465775	2.01318e-47	0.282055	0.0476649	3.26949e-09	5.92216e-12	0.0165748	20	Esophagus_Mucosa	1.52358e-06
ENSG00000213722	6	DDAH2	31694815	rs9469051	6	31741490	C	G	0.182903	-0.193116	0.0240777	1.05287e-15	0.1948	0.0357085	4.88937e-08	-0.991355	0.219775	6.45911e-06	6.45911e-06	0.0209807	4	Esophagus_Mucosa	0.00150497
ENSG00000213719	6	CLIC1	31698358	rs14365	6	31635710	C	T	0.223658	-0.167487	0.0236929	1.55965e-12	0.131622	0.0232908	1.59283e-08	-1.27248	0.288277	1.01427e-05	1.01427e-05	0.20726	10	Esophagus_Mucosa	0.00229164
ENSG00000204410	6	MSH5	31707725	rs2516482	6	31496569	G	A	0.135189	0.24328	0.0289188	4.01292e-17	-0.175367	0.0314297	2.40992e-08	-1.38726	0.298345	3.32158e-06	3.32158e-06	0.15926	5	Esophagus_Mucosa	0.000853988
ENSG00000204351	6	SKIV2L	31926857	rs550671	6	31944593	T	C	0.141153	-0.264296	0.0428684	7.03553e-10	0.647691	0.0464924	4.09923e-44	-0.408059	0.0723784	1.7218e-08	1.1624e-07	0.0345862	20	Esophagus_Mucosa	6.7567e-06
ENSG00000248290	6	TNXA	31976391	rs9469079	6	32032421	T	C	0.137177	-0.232377	0.0368197	2.76855e-10	0.423719	0.075215	1.76654e-08	-0.548422	0.130492	2.63734e-05	2.63734e-05	0.707527	10	Esophagus_Mucosa	0.00504206
ENSG00000196126	6	HLA-DRB1	32546546	rs28383313	6	32587117	G	C	0.32008	0.284634	0.0233452	3.41225e-34	-0.342742	0.0328401	1.6859e-25	-0.830461	0.104742	2.21627e-15	1.75742e-19	0.239569	20	Esophagus_Mucosa	1.83605e-12
ENSG00000196735	6	HLA-DQA1	32595956	rs12527758	6	32620286	C	T	0.441352	0.325831	0.0211016	8.66687e-54	-0.484892	0.0357874	8.00719e-42	-0.671966	0.0659806	2.33027e-24	1.06295e-20	0.124247	20	Esophagus_Mucosa	5.7915e-21
ENSG00000179344	6	HLA-DQB1	32627244	rs9274564	6	32635048	A	G	0.508946	0.31155	0.021278	1.51804e-48	-0.891689	0.0406777	1.64478e-106	-0.349393	0.0286962	4.19302e-34	8.23502e-31	1	20	Esophagus_Mucosa	3.12631e-30
ENSG00000232629	6	HLA-DQB2	32723875	rs9273158	6	32613062	C	G	0.452286	0.31154	0.0212978	1.86723e-48	0.33829	0.0403543	5.15992e-17	0.920926	0.126618	3.50873e-13	3.50873e-13	0.999996	20	Esophagus_Mucosa	2.37828e-10
ENSG00000224796	6	RPL32P1	33047228	rs1126509	6	33048461	A	T	0.299205	0.134143	0.0248925	7.08933e-08	-0.408557	0.0582362	2.29092e-12	-0.328334	0.076828	1.92324e-05	1.92324e-05	0.384818	20	Esophagus_Mucosa	0.00398325
ENSG00000224557	6	HLA-DPB2	33080228	rs3128927	6	33074288	T	C	0.284294	0.138786	0.0247838	2.14516e-08	0.976493	0.0565813	9.70598e-67	0.142127	0.0266831	1.00131e-07	2.40657e-13	0.0470286	20	Esophagus_Mucosa	3.39354e-05
ENSG00000166529	7	ZSCAN21	99647390	rs13236456	7	99675558	G	A	0.605368	-0.106625	0.0215875	7.84434e-07	-0.390404	0.0451256	5.08293e-18	0.273115	0.0636721	1.79164e-05	1.79164e-05	0.921413	19	Esophagus_Mucosa	0.00381671
ENSG00000221838	7	AP4M1	99699172	rs4729577	7	99701640	C	T	0.596421	-0.112332	0.0214763	1.69043e-07	-0.43339	0.0360455	2.67692e-33	0.259194	0.0540402	1.61611e-06	2.15865e-06	0.47361	20	Esophagus_Mucosa	0.000469027
ENSG00000106290	7	TAF6	99704693	rs1141057	7	99635369	A	C	0.606362	-0.106628	0.0215894	7.85624e-07	-0.187519	0.0264701	1.39871e-12	0.568625	0.14035	5.08946e-05	5.08946e-05	0.591068	20	Esophagus_Mucosa	0.009035
ENSG00000112874	5	NUDT12	102884556	rs463221	5	102872024	T	C	0.746521	-0.104751	0.0245777	2.02574e-05	-0.335998	0.0414499	5.22636e-16	0.311761	0.0826429	0.000161695	0.000161695	0.53683	7	Esophagus_Muscularis	0.0249836
ENSG00000219392	6	RP1-265C24.5	28083406	rs3757185	6	28107776	A	T	0.198807	0.121395	0.0264717	4.52163e-06	-0.756494	0.0730554	3.96877e-25	-0.160471	0.0382705	2.7522e-05	2.7522e-05	0.0223593	20	Esophagus_Muscularis	0.00512473
ENSG00000229274	6	XXbac-BPG13B8.10	29465286	rs1233494	6	29453219	C	T	0.0735586	0.229063	0.0439859	1.91251e-07	0.482684	0.0726957	3.14135e-11	0.474561	0.115813	4.17342e-05	4.17342e-05	0.0857201	20	Esophagus_Muscularis	0.00739204
ENSG00000204657	6	OR2H2	29555683	rs3129034	6	29555809	T	C	0.620278	0.107396	0.0226462	2.11263e-06	0.309601	0.04897	2.57768e-10	0.346885	0.0914375	0.000148427	0.000148427	0.219684	7	Esophagus_Muscularis	0.0238317
ENSG00000204644	6	ZFP57	29640169	rs2747429	6	29648377	C	T	0.188867	0.128152	0.0296753	1.57112e-05	1.32563	0.0600593	5.87144e-108	0.0966725	0.0228103	2.25402e-05	4.13168e-08	0.0332494	20	Esophagus_Muscularis	0.00444943
ENSG00000206337	6	HCP5	31368479	rs3128987	6	31434198	C	T	0.149105	0.205861	0.0291585	1.66421e-12	-0.266955	0.046762	1.13775e-08	-0.771145	0.173715	9.03226e-06	9.03226e-06	0.127331	20	Esophagus_Muscularis	0.00204976
ENSG00000204356	6	NELFE	31919864	rs547154	6	31910938	T	G	0.0884692	-0.258388	0.0464159	2.59461e-08	-0.291243	0.0443883	5.33568e-11	0.88719	0.209004	2.1875e-05	2.1875e-05	0.244381	3	Esophagus_Muscularis	0.00444943
ENSG00000204351	6	SKIV2L	31926857	rs2734326	6	31943585	C	T	0.141153	-0.264296	0.0428684	7.03553e-10	0.996211	0.0459177	2.25781e-104	-0.265301	0.0447352	3.02049e-09	5.24913e-11	0.0596036	20	Esophagus_Muscularis	1.69461e-06
ENSG00000248290	6	TNXA	31976391	rs8283	6	32083300	G	A	0.207753	-0.227405	0.0316319	6.52182e-13	0.528047	0.0570364	2.08158e-20	-0.430653	0.0758434	1.3613e-08	6.00677e-14	0.0257973	20	Esophagus_Muscularis	5.81517e-06
ENSG00000229391	6	HLA-DRB6	32520490	rs28366316	6	32561246	C	T	0.300199	0.303263	0.0235825	7.5907e-38	1.14792	0.0539027	1.23263e-100	0.264185	0.0239986	3.48398e-28	1.63378e-29	0.999397	20	Esophagus_Muscularis	8.43356e-25
ENSG00000196735	6	HLA-DQA1	32595956	rs9273400	6	32627128	T	C	0.408549	0.32493	0.0211217	2.10547e-53	-0.647319	0.0482959	5.7912e-41	-0.501963	0.0496715	5.2151e-24	1.59357e-20	0.986888	20	Esophagus_Muscularis	9.46802e-21
ENSG00000179344	6	HLA-DQB1	32627244	rs9274564	6	32635048	A	G	0.508946	0.31155	0.021278	1.51804e-48	-1.03419	0.0466037	4.181e-109	-0.30125	0.0246495	2.39118e-34	1.90149e-31	1	20	Esophagus_Muscularis	1.73648e-30
ENSG00000232629	6	HLA-DQB2	32723875	rs9273399	6	32627117	A	C	0.468191	0.312328	0.0212883	9.83751e-49	1.08091	0.0531784	7.55552e-92	0.288949	0.0242893	1.23933e-32	1.29122e-29	0.99999	20	Esophagus_Muscularis	4.50001e-29
ENSG00000204256	6	BRD2	32936437	rs172275	6	32961621	G	A	0.549702	0.141683	0.02219	1.71405e-10	-0.205285	0.0330063	4.98492e-10	-0.690177	0.154914	8.38002e-06	8.38002e-06	0.0548712	8	Esophagus_Muscularis	0.00196309
ENSG00000224796	6	RPL32P1	33047228	rs1126509	6	33048461	A	T	0.299205	0.134143	0.0248925	7.08933e-08	-0.485665	0.059597	3.66475e-16	-0.276205	0.0614475	6.95803e-06	6.95803e-06	0.0238256	20	Esophagus_Muscularis	0.00180461
ENSG00000224557	6	HLA-DPB2	33080228	rs1042516	6	33054414	A	T	0.214712	0.105136	0.0240398	1.22318e-05	0.934233	0.0546769	1.87282e-65	0.112537	0.0265617	2.26699e-05	3.31667e-09	0.115698	20	Esophagus_Muscularis	0.00444943
ENSG00000166529	7	ZSCAN21	99647390	rs4729567	7	99637242	A	G	0.606362	-0.10622	0.0215897	8.65713e-07	-0.256316	0.0336555	2.61901e-14	0.41441	0.100278	3.58669e-05	3.58669e-05	0.331836	18	Esophagus_Muscularis	0.00651164
ENSG00000221838	7	AP4M1	99699172	rs3807479	7	99716901	G	C	0.601392	-0.113202	0.0214874	1.37695e-07	-0.498632	0.0302706	5.78563e-61	0.227025	0.045243	5.22369e-07	6.63861e-06	0.253935	20	Esophagus_Muscularis	0.00015806
ENSG00000204644	6	ZFP57	29640169	rs2747429	6	29648377	C	T	0.188867	0.128152	0.0296753	1.57112e-05	1.29867	0.0586359	1.0896e-108	0.0986794	0.0232808	2.24865e-05	4.4926e-09	0.0955971	20	Heart_Atrial_Appendage	0.00459763
ENSG00000204396	6	VWA7	31733367	rs62395823	6	31736065	A	G	0.026839	-0.230551	0.0541242	2.04733e-05	-0.632902	0.0862503	2.16863e-13	0.364276	0.0988819	0.000229648	0.000229648	0.120833	19	Heart_Atrial_Appendage	0.0381503
ENSG00000204351	6	SKIV2L	31926857	rs550671	6	31944593	T	C	0.141153	-0.264296	0.0428684	7.03553e-10	0.906498	0.0613766	2.30591e-49	-0.291557	0.051245	1.27426e-08	1.24198e-09	0.318045	20	Heart_Atrial_Appendage	4.83855e-06
ENSG00000248290	6	TNXA	31976391	rs2894232	6	32011644	G	A	0.115308	-0.265955	0.0410926	9.66566e-11	0.733189	0.0814249	2.16686e-19	-0.362737	0.0690218	1.477e-07	1.477e-07	0.363368	10	Heart_Atrial_Appendage	4.61867e-05
ENSG00000198502	6	HLA-DRB5	32485120	rs35083819	6	32526526	G	A	0.852883	0.294684	0.0324194	9.92738e-20	-1.46522	0.0767837	3.53406e-81	-0.201119	0.0245079	2.28127e-16	6.75909e-13	0.0192738	20	Heart_Atrial_Appendage	1.73246e-13
ENSG00000229391	6	HLA-DRB6	32520490	rs28366316	6	32561246	C	T	0.300199	0.303263	0.0235825	7.5907e-38	1.04474	0.0658342	1.03456e-56	0.290276	0.0290536	1.66778e-23	4.28578e-26	1	20	Heart_Atrial_Appendage	2.95531e-20
ENSG00000196126	6	HLA-DRB1	32546546	rs9271228	6	32579481	G	A	0.73161	0.288885	0.0233817	4.5676e-35	-0.674173	0.0518174	1.06582e-38	-0.428503	0.0478285	3.27163e-19	5.13528e-18	1	20	Heart_Atrial_Appendage	2.89866e-16
ENSG00000196735	6	HLA-DQA1	32595956	rs17843613	6	32620658	T	C	0.445328	0.319043	0.0214879	7.21414e-50	-0.655901	0.0527522	1.7167e-35	-0.486419	0.051027	1.53399e-21	3.70357e-19	0.981535	20	Heart_Atrial_Appendage	2.03867e-18
ENSG00000179344	6	HLA-DQB1	32627244	rs28724234	6	32627535	T	G	0.487078	0.312309	0.0213225	1.40958e-48	-1.07437	0.0548778	2.40629e-85	-0.29069	0.0247861	9.16673e-32	4.76749e-28	1	20	Heart_Atrial_Appendage	4.87303e-28
ENSG00000232629	6	HLA-DQB2	32723875	rs3828811	6	32636221	G	T	0.589463	0.311886	0.0212754	1.17191e-48	0.950618	0.0589481	1.66558e-58	0.328088	0.0302457	2.05147e-27	1.1668e-25	1	20	Heart_Atrial_Appendage	5.45282e-24
ENSG00000224796	6	RPL32P1	33047228	rs1126509	6	33048461	A	T	0.299205	0.134143	0.0248925	7.08933e-08	-0.450955	0.063295	1.04342e-12	-0.297464	0.069211	1.72399e-05	1.72399e-05	0.244637	20	Heart_Atrial_Appendage	0.00381864
ENSG00000166529	7	ZSCAN21	99647390	rs7341389	7	99735181	G	A	0.632207	-0.0924573	0.0218314	2.2849e-05	-0.414779	0.0525083	2.80482e-15	0.222907	0.0597211	0.000189609	0.000189609	0.300805	18	Heart_Atrial_Appendage	0.0335987
ENSG00000221838	7	AP4M1	99699172	rs3807479	7	99716901	G	C	0.601392	-0.113202	0.0214874	1.37695e-07	-0.235371	0.0373292	2.87689e-10	0.480951	0.118964	5.28099e-05	5.28099e-05	0.0343748	16	Heart_Atrial_Appendage	0.0103977
ENSG00000219392	6	RP1-265C24.5	28083406	rs3757185	6	28107776	A	T	0.198807	0.121395	0.0264717	4.52163e-06	-0.80966	0.0767851	5.38605e-26	-0.149933	0.035653	2.60677e-05	2.61828e-05	0.0250061	20	Heart_Left_Ventricle	0.00475335
ENSG00000269293	6	ZSCAN16-AS1	28089573	rs3757185	6	28107776	A	T	0.198807	0.121395	0.0264717	4.52163e-06	-0.251182	0.0343305	2.54362e-13	-0.483295	0.124378	0.000102042	0.000102042	0.0218946	20	Heart_Left_Ventricle	0.0172779
ENSG00000204657	6	OR2H2	29555683	rs2747429	6	29648377	C	T	0.188867	0.128152	0.0296753	1.57112e-05	0.627274	0.0744591	3.6258e-17	0.2043	0.0531619	0.000121552	3.86935e-06	0.108083	20	Heart_Left_Ventricle	0.0192093
ENSG00000204644	6	ZFP57	29640169	rs2747429	6	29648377	C	T	0.188867	0.128152	0.0296753	1.57112e-05	1.26778	0.0651303	2.16311e-84	0.101084	0.0239764	2.48712e-05	1.14167e-06	0.0687862	20	Heart_Left_Ventricle	0.00471657
ENSG00000204351	6	SKIV2L	31926857	rs377370	6	31942514	G	A	0.141153	-0.264259	0.0428692	7.07915e-10	0.626406	0.0557073	2.46201e-29	-0.421865	0.0780457	6.46764e-08	6.46764e-08	0.0662175	20	Heart_Left_Ventricle	2.0442e-05
ENSG00000248290	6	TNXA	31976391	rs2894232	6	32011644	G	A	0.115308	-0.265955	0.0410926	9.66566e-11	0.603002	0.0801089	5.181e-14	-0.441052	0.0898733	9.22525e-07	9.22525e-07	0.556734	8	Heart_Left_Ventricle	0.000242983
ENSG00000224389	6	C4B	31982539	rs2256594	6	32186872	G	A	0.150099	0.26026	0.0342556	3.01697e-14	-0.280321	0.0504405	2.73736e-08	-0.928436	0.206985	7.27332e-06	7.27332e-06	0.49838	3	Heart_Left_Ventricle	0.00155496
ENSG00000198502	6	HLA-DRB5	32485120	rs9271466	6	32588606	G	C	0.856859	0.297357	0.0324605	5.16192e-20	-1.41047	0.0694419	1.0171e-91	-0.210821	0.0252463	6.79235e-17	6.03973e-13	0.0168175	20	Heart_Left_Ventricle	5.36709e-14
ENSG00000229391	6	HLA-DRB6	32520490	rs28366333	6	32561887	C	G	0.236581	0.302521	0.0235667	1.02005e-37	1.02452	0.0613829	1.53346e-62	0.295281	0.0290191	2.55382e-24	1.17472e-28	1	20	Heart_Left_Ventricle	4.03588e-21
ENSG00000196735	6	HLA-DQA1	32595956	rs12527758	6	32620286	C	T	0.441352	0.325831	0.0211016	8.66687e-54	-0.589655	0.0494232	8.18516e-33	-0.552579	0.0585303	3.69582e-21	9.47499e-17	0.99913	20	Heart_Left_Ventricle	4.38047e-18
ENSG00000179344	6	HLA-DQB1	32627244	rs3134993	6	32637778	A	G	0.592445	0.311005	0.0212757	2.16117e-48	-0.959037	0.0479072	3.79027e-89	-0.324289	0.0274694	3.65815e-32	1.10962e-26	1	20	Heart_Left_Ventricle	1.73433e-28
ENSG00000232629	6	HLA-DQB2	32723875	rs9273399	6	32627117	A	C	0.468191	0.312328	0.0212883	9.83751e-49	1.00654	0.056852	3.86611e-70	0.310299	0.0274681	1.36282e-29	4.74361e-28	1	20	Heart_Left_Ventricle	3.23056e-26
ENSG00000166529	7	ZSCAN21	99647390	rs4729567	7	99637242	A	G	0.606362	-0.10622	0.0215897	8.65713e-07	-0.346722	0.0513001	1.3923e-11	0.306355	0.0770187	6.95947e-05	6.95947e-05	0.890817	13	Heart_Left_Ventricle	0.0122203
ENSG00000204644	6	ZFP57	29640169	rs3129035	6	29659999	G	T	0.200795	0.111903	0.028841	0.000104458	1.41811	0.192974	2.00142e-13	0.07891	0.0229983	0.000601099	0.000601099	0.127311	20	Kidney_Cortex	0.0308364
ENSG00000244731	6	C4A	31949801	rs9275576	6	32679326	T	C	0.10338	0.370425	0.0318458	2.83937e-31	-0.925453	0.136818	1.34129e-11	-0.400263	0.0684525	4.99574e-09	4.99574e-09	0.241906	20	Kidney_Cortex	8.54272e-07
ENSG00000198502	6	HLA-DRB5	32485120	rs3104383	6	32598784	C	G	0.843936	0.30595	0.0325666	5.74387e-21	-1.28539	0.191774	2.04705e-11	-0.238021	0.0436232	4.86177e-08	4.86177e-08	0.381299	20	Kidney_Cortex	4.98817e-06
ENSG00000229391	6	HLA-DRB6	32520490	rs9271415	6	32587786	T	C	0.616302	0.305888	0.0215172	7.29275e-46	0.913516	0.163105	2.13381e-08	0.334847	0.0642583	1.87876e-07	1.87876e-07	0.257352	20	Kidney_Cortex	1.60634e-05
ENSG00000223534	6	HLA-DQB1-AS1	32627657	rs9274639	6	32636146	C	T	0.727634	0.243862	0.0245349	2.80533e-23	-0.901885	0.159121	1.44529e-08	-0.270391	0.0549169	8.49474e-07	8.49474e-07	0.0166292	20	Kidney_Cortex	5.44725e-05
ENSG00000232080	6	XXbac-BPG254F23.7	32685782	rs3957148	6	32682137	G	A	0.10338	0.535355	0.0277626	7.41655e-83	1.33962	0.221868	1.5611e-09	0.399632	0.0693557	8.3091e-09	8.3091e-09	0.298461	20	Kidney_Cortex	1.06564e-06
ENSG00000237541	6	HLA-DQA2	32709119	rs9272358	6	32604538	A	G	0.370775	0.242436	0.0220154	3.34088e-28	0.978501	0.170071	8.74158e-09	0.247763	0.0485863	3.4067e-07	3.4067e-07	0.0343688	20	Kidney_Cortex	2.49663e-05
ENSG00000232629	6	HLA-DQB2	32723875	rs9273410	6	32627250	A	C	0.45825	0.328974	0.0209839	2.1575e-55	0.943115	0.143034	4.29106e-11	0.348816	0.0573902	1.21711e-09	1.21711e-09	0.777177	20	Kidney_Cortex	3.12187e-07
ENSG00000204644	6	ZFP57	29640169	rs2747429	6	29648377	C	T	0.188867	0.128152	0.0296753	1.57112e-05	1.14695	0.0802013	2.16051e-46	0.111733	0.0270272	3.56354e-05	1.89561e-05	0.0300268	20	Liver	0.00426946
ENSG00000204348	6	DXO	31937587	rs12524149	6	31945230	A	C	0.363817	0.114017	0.0218588	1.8276e-07	0.357684	0.055471	1.13243e-10	0.318765	0.0786036	5.00606e-05	5.00606e-05	0.0249855	19	Liver	0.00572512
ENSG00000244731	6	C4A	31949801	rs1794282	6	32666526	T	C	0.0795229	0.347802	0.0327923	2.78833e-26	-0.867939	0.0842272	6.70797e-25	-0.400722	0.0542188	1.45916e-13	9.05292e-15	0.0327245	20	Liver	6.11876e-11
ENSG00000204338	6	CYP21A1P	31973413	rs9275576	6	32679326	T	C	0.10338	0.370425	0.0318458	2.83937e-31	-0.835078	0.104441	1.28833e-15	-0.443581	0.0673204	4.42474e-11	2.74866e-10	0.382007	20	Liver	1.11326e-08
ENSG00000248290	6	TNXA	31976391	rs9275576	6	32679326	T	C	0.10338	0.370425	0.0318458	2.83937e-31	-0.891836	0.127068	2.24165e-12	-0.415351	0.0691174	1.86265e-09	9.86775e-11	0.591432	20	Liver	4.26038e-07
ENSG00000250535	6	STK19P	31981047	rs9275576	6	32679326	T	C	0.10338	0.370425	0.0318458	2.83937e-31	-0.733176	0.106568	5.98975e-12	-0.505233	0.0853201	3.18777e-09	3.18777e-09	0.364067	20	Liver	6.3009e-07
ENSG00000198502	6	HLA-DRB5	32485120	rs9271466	6	32588606	G	C	0.856859	0.297357	0.0324605	5.16192e-20	-1.30829	0.0923415	1.44658e-45	-0.227287	0.0295459	1.44104e-14	6.19606e-10	0.0809923	20	Liver	7.25134e-12
ENSG00000229391	6	HLA-DRB6	32520490	rs9271433	6	32588057	G	A	0.284294	0.295972	0.0234047	1.17963e-36	1.04684	0.0889503	5.65088e-32	0.282729	0.0328175	6.98258e-18	8.75462e-23	1	20	Liver	5.85606e-15
ENSG00000237541	6	HLA-DQA2	32709119	rs28366319	6	32561495	A	G	0.300199	0.301029	0.0237745	9.6213e-37	1.13645	0.0915074	2.05587e-35	0.264885	0.0298757	7.56532e-19	1.38708e-23	0.999999	20	Liver	1.31745e-15
ENSG00000232629	6	HLA-DQB2	32723875	rs9272357	6	32604522	A	C	0.531809	0.316488	0.0214023	1.76202e-49	0.93092	0.084569	3.50386e-28	0.339973	0.0385023	1.04726e-18	1.04726e-18	0.999992	20	Liver	1.31745e-15
ENSG00000221838	7	AP4M1	99699172	rs4729568	7	99639445	C	T	0.606362	-0.106614	0.0215903	7.89073e-07	-0.351739	0.0570441	7.00008e-10	0.303105	0.078639	0.000116019	0.000116019	0.543952	7	Liver	0.0121626
ENSG00000112874	5	NUDT12	102884556	rs34225	5	102863527	G	T	0.746521	-0.102433	0.024691	3.3452e-05	-0.2512	0.0286317	1.73224e-18	0.407775	0.108727	0.000176522	0.0014073	0.0100425	10	Lung	0.0308604
ENSG00000219392	6	RP1-265C24.5	28083406	rs9380050	6	28048538	G	A	0.197813	0.121496	0.0264726	4.44309e-06	-0.495731	0.0659026	5.38696e-14	-0.245085	0.0625559	8.93429e-05	8.93429e-05	0.0103305	20	Lung	0.0173549
ENSG00000146112	6	PPP1R18	30644166	rs3132651	6	30287777	G	A	0.0785288	0.26545	0.0358712	1.36095e-13	-0.203931	0.0361217	1.64546e-08	-1.30167	0.289997	7.17113e-06	7.17113e-06	0.0484174	20	Lung	0.00182023
ENSG00000214894	6	LINC00243	30766431	rs1264347	6	30798697	T	C	0.0805169	0.30494	0.0350773	3.5184e-18	0.541758	0.0884199	8.94942e-10	0.562871	0.11239	5.49431e-07	1.78857e-08	0.0577103	20	Lung	0.000153687
ENSG00000204472	6	AIF1	31582961	rs1077394	6	31610384	T	C	0.664016	0.193626	0.0215989	3.11343e-19	0.151613	0.0238566	2.08188e-10	1.27711	0.246329	2.16536e-07	2.16536e-07	0.0826564	3	Lung	6.8829e-05
ENSG00000204351	6	SKIV2L	31926857	rs2734326	6	31943585	C	T	0.141153	-0.264296	0.0428684	7.03553e-10	0.763015	0.042764	3.30751e-71	-0.346384	0.0594424	5.63599e-09	2.28185e-10	0.0247856	20	Lung	2.46328e-06
ENSG00000248290	6	TNXA	31976391	rs2894232	6	32011644	G	A	0.115308	-0.265955	0.0410926	9.66566e-11	0.789726	0.0731526	3.61094e-27	-0.336769	0.0606685	2.84095e-08	5.429e-14	0.203239	20	Lung	1.10371e-05
ENSG00000229391	6	HLA-DRB6	32520490	rs28366333	6	32561887	C	G	0.236581	0.302521	0.0235667	1.02005e-37	1.01719	0.0527235	6.16028e-83	0.297409	0.0278283	1.16736e-26	4.60191e-31	0.999993	20	Lung	2.72113e-23
ENSG00000196126	6	HLA-DRB1	32546546	rs9272323	6	32604151	T	C	0.336978	0.297518	0.0234733	8.16278e-37	-0.496225	0.030155	7.62214e-61	-0.599563	0.0597088	1.00187e-23	5.47598e-24	0.617448	20	Lung	1.75152e-20
ENSG00000196735	6	HLA-DQA1	32595956	rs17843590	6	32615850	G	A	0.398608	0.323936	0.0212178	1.26525e-52	-0.658117	0.032908	5.65242e-89	-0.492216	0.0405611	6.8744e-34	1.30925e-34	0.424359	20	Lung	2.40364e-30
ENSG00000232629	6	HLA-DQB2	32723875	rs9274660	6	32636434	G	A	0.595427	0.312059	0.0212666	9.50659e-49	0.954216	0.0432706	9.08353e-108	0.327032	0.02677	2.54261e-34	3.29107e-31	1	20	Lung	1.77805e-30
ENSG00000224796	6	RPL32P1	33047228	rs1126509	6	33048461	A	T	0.299205	0.134143	0.0248925	7.08933e-08	-0.549005	0.0357836	3.98415e-53	-0.244338	0.0480567	3.68833e-07	5.39301e-13	0.324614	20	Lung	0.000107469
ENSG00000224557	6	HLA-DPB2	33080228	rs9277538	6	33055047	G	A	0.311133	0.109559	0.0242032	5.99309e-06	1.0363	0.0472404	1.15993e-106	0.105721	0.0238475	9.28305e-06	2.52603e-10	0.0215057	20	Lung	0.0022385
ENSG00000166529	7	ZSCAN21	99647390	rs13236456	7	99675558	G	A	0.605368	-0.106625	0.0215875	7.84434e-07	-0.298898	0.0300716	2.8012e-23	0.356727	0.0806494	9.7257e-06	9.7257e-06	0.668824	20	Lung	0.00226706
ENSG00000221838	7	AP4M1	99699172	rs999886	7	99700864	G	A	0.596421	-0.112585	0.0214809	1.59564e-07	-0.223318	0.022247	1.03654e-23	0.504147	0.108512	3.38434e-06	3.38434e-06	0.41168	20	Lung	0.000910257
ENSG00000105287	19	PRKD2	47177532	rs10413222	19	47200618	T	C	0.534791	0.103953	0.0214161	1.21017e-06	-0.144167	0.0215293	2.13755e-11	-0.72106	0.183473	8.49248e-05	8.49248e-05	0.077204	12	Lung	0.016968
ENSG00000204644	6	ZFP57	29640169	rs2747429	6	29648377	C	T	0.188867	0.128152	0.0296753	1.57112e-05	1.18989	0.0957176	1.76844e-35	0.107701	0.0264015	4.51641e-05	0.000219289	0.082223	20	Minor_Salivary_Gland	0.00572681
ENSG00000204516	6	MICB	31462658	rs2246618	6	31478986	T	C	0.262425	0.220821	0.022468	8.50889e-23	0.465848	0.0838572	2.7721e-08	0.474019	0.0980156	1.32369e-06	1.32369e-06	0.986871	6	Minor_Salivary_Gland	0.00027974
ENSG00000240053	6	LY6G5B	31637944	rs805287	6	31678730	G	A	0.32008	-0.136828	0.0220995	5.96124e-10	-0.340714	0.0577732	3.69179e-09	0.401592	0.0940435	1.95229e-05	1.95229e-05	0.09788	8	Minor_Salivary_Gland	0.00309437
ENSG00000204351	6	SKIV2L	31926857	rs2734326	6	31943585	C	T	0.141153	-0.264296	0.0428684	7.03553e-10	0.731412	0.0894092	2.82657e-16	-0.36135	0.0733919	8.49769e-07	8.49769e-07	0.111072	4	Minor_Salivary_Gland	0.000202033
ENSG00000198502	6	HLA-DRB5	32485120	rs9271466	6	32588606	G	C	0.856859	0.297357	0.0324605	5.16192e-20	-1.28183	0.128517	1.9804e-23	-0.231979	0.0343836	1.51158e-11	6.46204e-09	0.108574	20	Minor_Salivary_Gland	5.75006e-09
ENSG00000229391	6	HLA-DRB6	32520490	rs35372060	6	32447667	T	C	0.32008	0.302881	0.0236195	1.2135e-37	0.958903	0.116607	1.97813e-16	0.315862	0.0456296	4.44375e-12	6.81622e-16	1	20	Minor_Salivary_Gland	2.113e-09
ENSG00000196126	6	HLA-DRB1	32546546	rs9270959	6	32573267	A	G	0.741551	0.295233	0.0235612	5.08579e-36	-0.544554	0.0978761	2.64102e-08	-0.542156	0.106619	3.67641e-07	3.67641e-07	1	20	Minor_Salivary_Gland	9.98934e-05
ENSG00000179344	6	HLA-DQB1	32627244	rs17843610	6	32620529	C	T	0.411531	0.313733	0.0213675	8.31866e-49	-0.932071	0.0898954	3.45263e-25	-0.336598	0.0397422	2.46392e-17	2.46392e-17	1	20	Minor_Salivary_Gland	2.34319e-14
ENSG00000223534	6	HLA-DQB1-AS1	32627657	rs9274639	6	32636146	C	T	0.727634	0.243862	0.0245349	2.80533e-23	-0.622288	0.0898361	4.30084e-12	-0.39188	0.0689567	1.32368e-08	1.32368e-08	0.0122306	20	Minor_Salivary_Gland	4.19608e-06
ENSG00000232629	6	HLA-DQB2	32723875	rs17843565	6	32614847	G	A	0.385686	0.310937	0.0213043	3.02058e-48	0.987573	0.0922016	9.03671e-27	0.31485	0.0364614	5.86447e-18	5.86447e-18	1	20	Minor_Salivary_Gland	1.11542e-14
ENSG00000224796	6	RPL32P1	33047228	rs1126509	6	33048461	A	T	0.299205	0.134143	0.0248925	7.08933e-08	-0.697154	0.10127	5.81544e-12	-0.192415	0.0453448	2.20178e-05	2.20178e-05	0.0298319	20	Minor_Salivary_Gland	0.00322138
ENSG00000224557	6	HLA-DPB2	33080228	rs2064476	6	33073322	G	A	0.315109	0.104779	0.0240355	1.30453e-05	0.856257	0.104363	2.31314e-16	0.122369	0.0317867	0.000118272	0.000118272	0.0825218	20	Minor_Salivary_Gland	0.0132325
ENSG00000112874	5	NUDT12	102884556	rs34225	5	102863527	G	T	0.746521	-0.102433	0.024691	3.3452e-05	-0.207412	0.025595	5.33436e-16	0.493862	0.133736	0.000221791	0.000221791	0.097182	5	Muscle_Skeletal	0.0404593
ENSG00000219392	6	RP1-265C24.5	28083406	rs9393895	6	28127621	C	T	0.196819	0.119914	0.0264862	5.97098e-06	-0.867926	0.0508377	2.37876e-65	-0.138162	0.0315715	1.20792e-05	0.000454194	0.0501419	20	Muscle_Skeletal	0.00288735
ENSG00000198315	6	ZKSCAN8	28109688	rs9393895	6	28127621	C	T	0.196819	0.119914	0.0264862	5.97098e-06	-0.170886	0.0284095	1.79777e-09	-0.701719	0.193991	0.000297713	0.000297713	0.0188657	20	Muscle_Skeletal	0.0476458
ENSG00000204469	6	PRRC2A	31588497	rs7765613	6	31580699	A	G	0.399602	0.102458	0.0224791	5.1662e-06	0.156159	0.0263449	3.07618e-09	0.656113	0.181587	0.000302426	0.000302426	0.0122011	14	Muscle_Skeletal	0.0476458
ENSG00000204444	6	APOM	31620193	rs3130623	6	31597700	T	C	0.150099	0.201143	0.0262875	1.98402e-14	-0.283551	0.0335259	2.72791e-17	-0.709371	0.125018	1.39379e-08	5.86552e-10	0.0170928	20	Muscle_Skeletal	6.0386e-06
ENSG00000204396	6	VWA7	31733367	rs139938004	6	31770134	A	G	0.028827	-0.231852	0.0547113	2.25786e-05	-0.704801	0.0649509	1.96644e-27	0.328961	0.0833361	7.90049e-05	1.2034e-09	0.0417922	18	Muscle_Skeletal	0.0161077
ENSG00000204356	6	NELFE	31919864	rs403569	6	31924880	A	G	0.0884692	-0.260257	0.0464382	2.0901e-08	-0.208435	0.0250134	7.88677e-17	1.24862	0.268496	3.31231e-06	3.31231e-06	0.019116	20	Muscle_Skeletal	0.000883113
ENSG00000204351	6	SKIV2L	31926857	rs2734326	6	31943585	C	T	0.141153	-0.264296	0.0428684	7.03553e-10	0.35311	0.0316838	7.58965e-29	-0.748481	0.138741	6.85913e-08	5.04976e-07	0.0133342	20	Muscle_Skeletal	2.37738e-05
ENSG00000224389	6	C4B	31982539	rs519417	6	31878433	A	G	0.0725646	0.341034	0.0334705	2.21827e-24	0.434776	0.0670135	8.70504e-11	0.78439	0.14333	4.43418e-08	4.43418e-08	0.189957	20	Muscle_Skeletal	1.70765e-05
ENSG00000229391	6	HLA-DRB6	32520490	rs28366316	6	32561246	C	T	0.300199	0.303263	0.0235825	7.5907e-38	1.06704	0.045451	7.05585e-122	0.28421	0.0251993	1.67617e-29	1.55869e-26	0.999949	20	Muscle_Skeletal	3.87306e-26
ENSG00000196126	6	HLA-DRB1	32546546	rs9270646	6	32565779	C	A	0.729622	0.28758	0.0234268	1.22353e-34	-0.39741	0.0320923	3.21665e-35	-0.723636	0.0830044	2.83076e-18	6.76059e-25	1	20	Muscle_Skeletal	2.80327e-15
ENSG00000196735	6	HLA-DQA1	32595956	rs9273400	6	32627128	T	C	0.408549	0.32493	0.0211217	2.10547e-53	-0.499913	0.0369932	1.29911e-41	-0.649973	0.0640195	3.22202e-24	3.94604e-16	0.998638	20	Muscle_Skeletal	5.58375e-21
ENSG00000179344	6	HLA-DQB1	32627244	rs17843584	6	32615668	T	G	0.54672	0.31255	0.0212808	7.81556e-49	-1.01802	0.0252912	0	-0.307018	0.0222522	2.64952e-43	1.82179e-40	1	20	Muscle_Skeletal	1.83665e-39
ENSG00000232629	6	HLA-DQB2	32723875	rs9273438	6	32627523	G	A	0.491054	0.325234	0.0210075	4.60379e-54	1.05895	0.0455541	1.56275e-119	0.307129	0.023835	5.42484e-38	3.51276e-35	1	20	Muscle_Skeletal	1.88025e-34
ENSG00000223865	6	HLA-DPB1	33043703	rs3130200	6	33064598	A	G	0.172962	-0.196348	0.0264415	1.12142e-13	0.214226	0.0392558	4.83742e-08	-0.916546	0.208428	1.09549e-05	1.09549e-05	0.136058	7	Muscle_Skeletal	0.00271211
ENSG00000221838	7	AP4M1	99699172	rs4729577	7	99701640	C	T	0.596421	-0.112332	0.0214763	1.69043e-07	-0.14333	0.0209232	7.3697e-12	0.78373	0.188522	3.22138e-05	3.22138e-05	0.333928	15	Muscle_Skeletal	0.00697831
ENSG00000111540	12	RAB5B	56367697	rs61937249	12	56381916	G	A	0.319085	0.0849834	0.0230896	0.000232693	-0.577103	0.025003	7.13003e-118	-0.147259	0.040515	0.000278336	0.00150626	0.557308	20	Muscle_Skeletal	0.0470591
ENSG00000182477	6	OR2B8P	28021006	rs4713135	6	28039586	A	G	0.197813	0.120292	0.0264623	5.47302e-06	0.59114	0.056707	1.91732e-25	0.203492	0.0488359	3.08847e-05	3.08847e-05	0.0306309	20	Nerve_Tibial	0.00763989
ENSG00000197279	6	ZNF165	28048753	rs276369	6	27919243	T	A	0.358847	0.101804	0.0230585	1.00995e-05	-0.62254	0.0553081	2.16733e-29	-0.16353	0.0397868	3.95394e-05	3.95394e-05	0.024643	20	Nerve_Tibial	0.00953
ENSG00000204644	6	ZFP57	29640169	rs2747429	6	29648377	C	T	0.188867	0.128152	0.0296753	1.57112e-05	1.25238	0.0535653	6.76011e-121	0.102327	0.0240959	2.16998e-05	3.69212e-08	0.0904205	20	Nerve_Tibial	0.00566606
ENSG00000233916	6	ZDHHC20P1	29675902	rs2079895	6	29661418	A	C	0.247515	-0.14379	0.0306953	2.80739e-06	0.384307	0.0625836	8.21594e-10	-0.374154	0.100459	0.000195744	0.000195744	0.0154046	20	Nerve_Tibial	0.0395673
ENSG00000204356	6	NELFE	31919864	rs497239	6	31908761	C	T	0.0894632	-0.261127	0.0463342	1.74319e-08	-0.364088	0.03454	5.58695e-26	0.717208	0.144308	6.69559e-07	6.69559e-07	0.0600233	20	Nerve_Tibial	0.000233106
ENSG00000204351	6	SKIV2L	31926857	rs377370	6	31942514	G	A	0.141153	-0.264259	0.0428692	7.07915e-10	0.892045	0.0438225	4.11779e-92	-0.29624	0.0502124	3.64103e-09	2.03422e-11	0.0260869	20	Nerve_Tibial	2.44469e-06
ENSG00000229391	6	HLA-DRB6	32520490	rs28366265	6	32559708	A	G	0.314115	0.302629	0.0235546	8.8287e-38	1.00765	0.0485673	1.29118e-95	0.300331	0.0274949	8.9314e-28	4.4097e-32	0.999998	20	Nerve_Tibial	2.79851e-24
ENSG00000196735	6	HLA-DQA1	32595956	rs17612640	6	32615754	A	G	0.5666	0.311309	0.0212821	1.86896e-48	-0.518677	0.036404	4.62695e-46	-0.600198	0.0588061	1.85644e-24	3.4444e-21	1	20	Nerve_Tibial	4.36263e-21
ENSG00000179344	6	HLA-DQB1	32627244	rs9274564	6	32635048	A	G	0.508946	0.31155	0.021278	1.51804e-48	-0.954216	0.039058	8.06357e-132	-0.326498	0.025997	3.54492e-36	5.00597e-31	1	20	Nerve_Tibial	1.66611e-32
ENSG00000232629	6	HLA-DQB2	32723875	rs9274660	6	32636434	G	A	0.595427	0.312059	0.0212666	9.50659e-49	1.10403	0.0448075	4.77941e-134	0.282654	0.0224199	1.92416e-36	1.69326e-30	1	20	Nerve_Tibial	1.66611e-32
ENSG00000224796	6	RPL32P1	33047228	rs1126509	6	33048461	A	T	0.299205	0.134143	0.0248925	7.08933e-08	-0.638942	0.0385944	1.46603e-61	-0.209946	0.0409709	2.98719e-07	4.02524e-12	0.469783	20	Nerve_Tibial	0.000116998
ENSG00000221838	7	AP4M1	99699172	rs4134917	7	99707950	T	C	0.59841	-0.112271	0.0214807	1.72657e-07	-0.468384	0.0288666	3.31251e-59	0.239699	0.0481818	6.52901e-07	8.86586e-06	0.630032	20	Nerve_Tibial	0.000233106
ENSG00000106290	7	TAF6	99704693	rs3807479	7	99716901	G	C	0.601392	-0.113202	0.0214874	1.37695e-07	-0.201851	0.0218456	2.4677e-20	0.56082	0.12254	4.72496e-06	4.72496e-06	0.084792	20	Nerve_Tibial	0.00148049
ENSG00000182477	6	OR2B8P	28021006	rs61471148	6	28037032	A	T	0.200795	0.117484	0.0263746	8.41135e-06	0.86769	0.0918802	3.5981e-21	0.135399	0.033608	5.60725e-05	5.60725e-05	0.0129551	20	Ovary	0.00784025
ENSG00000220721	6	OR1F12	28041094	rs9380050	6	28048538	G	A	0.197813	0.121496	0.0264726	4.44309e-06	0.647628	0.0940694	5.79598e-12	0.187602	0.0491264	0.000134129	0.000134129	0.118432	20	Ovary	0.0167803
ENSG00000219392	6	RP1-265C24.5	28083406	rs35576511	6	28074925	A	C	0.210736	0.117072	0.0263818	9.09655e-06	-0.592447	0.103746	1.12604e-08	-0.197608	0.0563948	0.000458316	0.000458316	0.550713	13	Ovary	0.0435767
ENSG00000204644	6	ZFP57	29640169	rs2747429	6	29648377	C	T	0.188867	0.128152	0.0296753	1.57112e-05	0.947284	0.0926885	1.61212e-24	0.135284	0.0340086	6.95186e-05	6.95186e-05	0.0914344	20	Ovary	0.00918032
ENSG00000137312	6	FLOT1	30695486	rs3131062	6	30763714	A	T	0.126243	0.276728	0.0342769	6.84182e-16	0.469075	0.0732474	1.51373e-10	0.589944	0.117584	5.243e-07	5.243e-07	0.151249	20	Ovary	0.000155783
ENSG00000199332	6	Y_RNA	31369929	rs2844513	6	31388214	A	G	0.508946	-0.0969292	0.0216949	7.90158e-06	-0.680074	0.111878	1.2115e-09	0.142527	0.0395907	0.000318186	0.000318186	0.0664493	9	Ovary	0.0328838
ENSG00000244731	6	C4A	31949801	rs1794282	6	32666526	T	C	0.0795229	0.347802	0.0327923	2.78833e-26	-0.699333	0.11042	2.39833e-10	-0.497334	0.0914606	5.39769e-08	5.39769e-08	0.0620377	20	Ovary	1.8329e-05
ENSG00000198502	6	HLA-DRB5	32485120	rs9271466	6	32588606	G	C	0.856859	0.297357	0.0324605	5.16192e-20	-1.12216	0.089531	4.87977e-36	-0.264986	0.0358293	1.40553e-13	2.53992e-13	0.245909	20	Ovary	6.68191e-11
ENSG00000229391	6	HLA-DRB6	32520490	rs9271638	6	32592142	T	C	0.611332	0.306047	0.021518	6.61175e-46	0.816363	0.0823582	3.67912e-23	0.374891	0.0460995	4.21519e-16	1.89317e-21	0.239973	20	Ovary	5.00976e-13
ENSG00000179344	6	HLA-DQB1	32627244	rs9272350	6	32604410	A	T	0.54672	0.31443	0.0213179	3.09601e-49	-0.584754	0.0676469	5.41793e-18	-0.537713	0.0721008	8.79767e-14	8.79767e-14	0.999988	20	Ovary	5.22802e-11
ENSG00000232629	6	HLA-DQB2	32723875	rs9272962	6	32611229	T	G	0.492048	0.3145	0.0213955	6.50789e-49	1.03547	0.0883414	9.9219e-32	0.303727	0.0331422	4.98393e-20	1.52513e-18	1	20	Ovary	1.18468e-16
ENSG00000090372	19	STRN4	47222764	rs10425955	19	47216015	A	G	0.543738	0.0988277	0.0215501	4.51925e-06	0.296679	0.0541141	4.19427e-08	0.333113	0.0946995	0.000435495	0.000435495	0.0538665	12	Ovary	0.0431322
ENSG00000181027	19	FKRP	47249303	rs10425955	19	47216015	A	G	0.543738	0.0988277	0.0215501	4.51925e-06	-0.651431	0.0736513	9.16878e-19	-0.151709	0.0372634	4.67626e-05	4.67626e-05	0.218773	14	Ovary	0.00744338
ENSG00000204644	6	ZFP57	29640169	rs2747429	6	29648377	C	T	0.188867	0.128152	0.0296753	1.57112e-05	1.14623	0.0745594	2.46953e-53	0.111803	0.0268915	3.21672e-05	0.000633923	0.059024	20	Pancreas	0.00550579
ENSG00000206341	6	HLA-H	29855350	rs2975031	6	29832919	G	A	0.685885	0.130894	0.0224033	5.13857e-09	0.761935	0.0724475	7.20842e-26	0.171792	0.0336358	3.26605e-07	2.09002e-05	0.0171354	20	Pancreas	8.30211e-05
ENSG00000137310	6	TCF19	31126319	rs9501076	6	31165218	T	C	0.233598	-0.163524	0.025036	6.50905e-11	0.62266	0.0799272	6.68281e-15	-0.262622	0.0524704	5.58205e-07	5.58205e-07	0.0652246	20	Pancreas	0.000116543
ENSG00000234745	6	HLA-B	31321649	rs2394907	6	31217943	T	C	0.523857	0.164419	0.0211226	7.02488e-15	0.332223	0.045039	1.62696e-13	0.494906	0.0924333	8.59404e-08	1.5848e-10	0.0215048	20	Pancreas	2.75124e-05
ENSG00000204396	6	VWA7	31733367	rs3094595	6	31530574	T	G	0.595427	0.152	0.0228592	2.94287e-11	-0.272046	0.048497	2.02856e-08	-0.558729	0.130312	1.80605e-05	1.80605e-05	0.18717	5	Pancreas	0.0032121
ENSG00000204351	6	SKIV2L	31926857	rs550671	6	31944593	T	C	0.141153	-0.264296	0.0428684	7.03553e-10	0.900397	0.058609	2.90859e-53	-0.293533	0.0513014	1.05444e-08	1.05444e-08	0.234422	20	Pancreas	3.92839e-06
ENSG00000204301	6	NOTCH4	32162620	rs434841	6	32191041	A	G	0.301193	0.189249	0.0221692	1.38261e-17	-0.364447	0.0578804	3.04343e-10	-0.519277	0.102477	4.0361e-07	2.03538e-07	0.0546985	16	Pancreas	9.69068e-05
ENSG00000198502	6	HLA-DRB5	32485120	rs9271466	6	32588606	G	C	0.856859	0.297357	0.0324605	5.16192e-20	-1.35524	0.0802532	5.60332e-64	-0.219413	0.027249	8.13577e-16	9.85387e-13	0.046222	20	Pancreas	6.51133e-13
ENSG00000229391	6	HLA-DRB6	32520490	rs9272323	6	32604151	T	C	0.336978	0.297518	0.0234733	8.16278e-37	0.920223	0.0657806	1.81268e-44	0.323311	0.034421	5.84088e-21	2.68874e-23	1	20	Pancreas	9.3493e-18
ENSG00000196126	6	HLA-DRB1	32546546	rs9271718	6	32593465	T	A	0.365805	0.290641	0.0232069	5.52489e-36	-0.455211	0.0454448	1.28601e-23	-0.638475	0.0816202	5.17787e-15	4.0611e-16	0.670476	20	Pancreas	3.55202e-12
ENSG00000196735	6	HLA-DQA1	32595956	rs12527758	6	32620286	C	T	0.441352	0.325831	0.0211016	8.66687e-54	-0.607869	0.0524885	5.14505e-31	-0.536022	0.0578561	1.95565e-20	8.59564e-17	0.998824	20	Pancreas	2.34776e-17
ENSG00000179344	6	HLA-DQB1	32627244	rs17843565	6	32614847	G	A	0.385686	0.310937	0.0213043	3.02058e-48	-0.956444	0.0588471	2.12525e-59	-0.325097	0.0299373	1.80195e-27	3.94442e-25	0.916771	20	Pancreas	4.32649e-24
ENSG00000223534	6	HLA-DQB1-AS1	32627657	rs9274639	6	32636146	C	T	0.727634	0.243862	0.0245349	2.80533e-23	-0.649171	0.0684232	2.36448e-21	-0.375651	0.0547365	6.7475e-12	6.7475e-12	0.0669179	20	Pancreas	3.24015e-09
ENSG00000232629	6	HLA-DQB2	32723875	rs3828811	6	32636221	G	T	0.589463	0.311886	0.0212754	1.17191e-48	0.988908	0.058139	6.99647e-65	0.315384	0.0284016	1.19347e-28	4.28908e-27	1	20	Pancreas	5.73104e-25
ENSG00000221838	7	AP4M1	99699172	rs4134917	7	99707950	T	C	0.59841	-0.112271	0.0214807	1.72657e-07	-0.403496	0.046771	6.2947e-18	0.278246	0.0622443	7.81399e-06	7.81399e-06	0.756945	14	Pancreas	0.00147016
ENSG00000205882	8	DEFB134	11850692	rs9329257	8	11888675	T	C	0.860835	-0.162526	0.0386668	2.63117e-05	0.765079	0.0764934	1.49517e-23	-0.21243	0.0548211	0.000106635	0.000109834	0.430751	20	Pancreas	0.0160019
ENSG00000254507	8	RP11-481A20.10	11860909	rs113521614	8	11885663	G	T	0.139165	0.158464	0.0387149	4.25642e-05	-0.70015	0.071451	1.13681e-22	-0.226329	0.0599252	0.000158822	0.000158822	0.552611	20	Pancreas	0.023111
ENSG00000180176	11	TH	2185159	rs7482891	11	2197112	G	A	0.647117	0.104395	0.0226808	4.16865e-06	0.415131	0.0695198	2.35216e-09	0.251475	0.0689821	0.000266865	0.000266865	0.792281	3	Pancreas	0.0376907
ENSG00000105287	19	PRKD2	47177532	rs7250264	19	47187438	A	T	0.552684	0.09896	0.0215411	4.34811e-06	-0.280864	0.038525	3.08965e-13	-0.352341	0.090653	0.000101615	0.000101615	0.0153366	20	Pancreas	0.0157405
ENSG00000187763	6	OR2B7P	28014212	rs35576511	6	28074925	A	C	0.210736	0.117072	0.0263818	9.09655e-06	0.826156	0.0862665	1.00108e-21	0.141707	0.0351948	5.66486e-05	5.66486e-05	0.031871	20	Pituitary	0.00863157
ENSG00000204644	6	ZFP57	29640169	rs2747429	6	29648377	C	T	0.188867	0.128152	0.0296753	1.57112e-05	1.18276	0.0806623	1.11069e-48	0.10835	0.0261554	3.43464e-05	8.41389e-06	0.0627824	20	Pituitary	0.00543465
ENSG00000137312	6	FLOT1	30695486	rs3129972	6	30717258	T	C	0.0785288	0.29894	0.0359516	9.16997e-17	0.532411	0.0674902	3.05321e-15	0.561484	0.0981108	1.04687e-08	1.04687e-08	0.0193829	20	Pituitary	4.11086e-06
ENSG00000137310	6	TCF19	31126319	rs17197101	6	31126409	T	G	0.116302	-0.177038	0.0309696	1.08735e-08	1.17094	0.102952	5.65459e-30	-0.151193	0.0296012	3.2617e-07	3.2617e-07	0.026123	20	Pituitary	8.38666e-05
ENSG00000204351	6	SKIV2L	31926857	rs389512	6	31947594	C	G	0.141153	-0.258788	0.0433901	2.45809e-09	0.78771	0.0676077	2.26273e-31	-0.328532	0.0618815	1.10196e-07	1.10196e-07	0.0520474	20	Pituitary	3.7779e-05
ENSG00000198502	6	HLA-DRB5	32485120	rs35083819	6	32526526	G	A	0.852883	0.294684	0.0324194	9.92738e-20	-1.29506	0.0830027	6.98552e-55	-0.227545	0.0289714	4.0262e-15	3.70841e-10	0.0129887	20	Pituitary	2.76063e-12
ENSG00000196126	6	HLA-DRB1	32546546	rs9271229	6	32579515	T	A	0.729622	0.287723	0.0234013	9.61523e-35	-0.413939	0.0496627	7.74915e-17	-0.695086	0.10075	5.23179e-12	7.25786e-11	0.999392	20	Pituitary	2.69045e-09
ENSG00000196735	6	HLA-DQA1	32595956	rs9272293	6	32603742	G	A	0.544732	0.299842	0.02117	1.5405e-45	-0.439964	0.0514436	1.20595e-17	-0.681515	0.093088	2.45779e-13	1.74808e-10	0.601541	20	Pituitary	1.44448e-10
ENSG00000179344	6	HLA-DQB1	32627244	rs12527758	6	32620286	C	T	0.441352	0.325831	0.0211016	8.66687e-54	-0.88092	0.0660316	1.33865e-40	-0.369876	0.0366398	5.81712e-24	7.84045e-29	0.708674	20	Pituitary	1.65896e-20
ENSG00000223534	6	HLA-DQB1-AS1	32627657	rs9272339	6	32604274	G	A	0.678926	0.258201	0.0243349	2.66843e-26	-0.855119	0.0673627	6.36333e-37	-0.301947	0.0370895	3.91892e-16	4.13527e-19	0.0439154	20	Pituitary	3.22449e-13
ENSG00000232629	6	HLA-DQB2	32723875	rs3104363	6	32604000	T	G	0.577535	0.312777	0.0212902	7.34831e-49	0.949517	0.0687481	2.17146e-43	0.329406	0.032735	8.06494e-24	4.40587e-24	1	20	Pituitary	1.65896e-20
ENSG00000166529	7	ZSCAN21	99647390	rs4729568	7	99639445	C	T	0.606362	-0.106614	0.0215903	7.89073e-07	-0.43713	0.0708378	6.79211e-10	0.243895	0.0632582	0.000115468	0.000115468	0.742206	10	Pituitary	0.0169655
ENSG00000112812	6	PRSS16	27215480	rs35526527	6	27042287	A	C	0.0944334	0.205978	0.0381536	6.71436e-08	0.441505	0.0752219	4.37468e-09	0.466536	0.117414	7.08456e-05	7.08456e-05	0.100379	20	Prostate	0.00678347
ENSG00000182477	6	OR2B8P	28021006	rs4713135	6	28039586	A	G	0.197813	0.120292	0.0264623	5.47302e-06	0.90182	0.0965152	9.2929e-21	0.133388	0.0326315	4.3566e-05	4.3566e-05	0.0290033	20	Prostate	0.0046672
ENSG00000219392	6	RP1-265C24.5	28083406	rs9393895	6	28127621	C	T	0.196819	0.119914	0.0264862	5.97098e-06	-0.697248	0.107956	1.05654e-10	-0.171982	0.0463903	0.000209495	0.000209495	0.156191	8	Prostate	0.0183398
ENSG00000204644	6	ZFP57	29640169	rs2747429	6	29648377	C	T	0.188867	0.128152	0.0296753	1.57112e-05	1.45658	0.0961601	7.87753e-52	0.0879814	0.0211851	3.28154e-05	3.28154e-05	0.0359308	20	Prostate	0.00386717
ENSG00000243753	6	HLA-L	30227361	rs3095255	6	31221581	C	A	0.604374	0.140951	0.0226949	5.27523e-10	0.544585	0.0751876	4.38823e-13	0.258823	0.0548965	2.42022e-06	1.89535e-07	0.0184781	20	Prostate	0.000390292
ENSG00000137312	6	FLOT1	30695486	rs3095327	6	30699022	A	G	0.0964215	0.299186	0.0350348	1.34593e-17	0.514495	0.0693773	1.20802e-13	0.581514	0.103855	2.15225e-08	2.15225e-08	0.146878	20	Prostate	5.49542e-06
ENSG00000137310	6	TCF19	31126319	rs9263789	6	31128329	A	G	0.186879	-0.15033	0.0273417	3.83698e-08	0.530022	0.0793196	2.35535e-11	-0.28363	0.0668041	2.17919e-05	2.17919e-05	0.155748	20	Prostate	0.00290306
ENSG00000204351	6	SKIV2L	31926857	rs389512	6	31947594	C	G	0.141153	-0.258788	0.0433901	2.45809e-09	0.703808	0.0772464	8.14722e-20	-0.367697	0.0736847	6.03357e-07	6.03357e-07	0.251763	20	Prostate	0.000108746
ENSG00000231852	6	CYP21A2	32006042	rs3094006	6	31461558	C	T	0.733598	0.12321	0.0235038	1.58733e-07	0.454815	0.0783445	6.42423e-09	0.270901	0.0696286	9.99714e-05	3.98722e-10	0.461672	12	Prostate	0.00928219
ENSG00000198502	6	HLA-DRB5	32485120	rs9271466	6	32588606	G	C	0.856859	0.297357	0.0324605	5.16192e-20	-1.31992	0.0875936	2.60235e-51	-0.225284	0.0287806	4.97098e-15	6.1884e-12	0.0185476	20	Prostate	3.04621e-12
ENSG00000229391	6	HLA-DRB6	32520490	rs28366316	6	32561246	C	T	0.300199	0.303263	0.0235825	7.5907e-38	1.07688	0.0790816	3.15924e-42	0.281613	0.0301205	8.80326e-21	2.35863e-23	0.999996	20	Prostate	8.99106e-18
ENSG00000196126	6	HLA-DRB1	32546546	rs9271007	6	32574624	G	A	0.712724	0.292376	0.0233797	6.96166e-36	-0.38596	0.0550548	2.37529e-12	-0.757529	0.123878	9.64736e-10	2.10802e-12	0.999939	20	Prostate	3.28439e-07
ENSG00000196735	6	HLA-DQA1	32595956	rs9272293	6	32603742	G	A	0.544732	0.299842	0.02117	1.5405e-45	-0.488304	0.0565839	6.14944e-18	-0.614048	0.0833223	1.71201e-13	1.71201e-13	0.750731	20	Prostate	7.49373e-11
ENSG00000179344	6	HLA-DQB1	32627244	rs3134993	6	32637778	A	G	0.592445	0.311005	0.0212757	2.16117e-48	-0.882718	0.0585607	2.41762e-51	-0.352327	0.0335748	9.2255e-26	2.9974e-23	0.999307	20	Prostate	2.82669e-22
ENSG00000232629	6	HLA-DQB2	32723875	rs3828789	6	32635754	T	G	0.590457	0.309866	0.0213077	6.52233e-48	0.931327	0.0740268	2.68783e-36	0.332715	0.034969	1.8247e-21	1.8247e-21	0.999998	20	Prostate	2.79543e-18
ENSG00000224796	6	RPL32P1	33047228	rs1126509	6	33048461	A	T	0.299205	0.134143	0.0248925	7.08933e-08	-0.571221	0.0949218	1.76798e-09	-0.234836	0.0584966	5.9567e-05	5.9567e-05	0.0247457	20	Prostate	0.00588752
ENSG00000224557	6	HLA-DPB2	33080228	rs1811359	6	33052382	C	G	0.307157	0.0948453	0.0242679	9.29626e-05	0.896971	0.0892055	8.72271e-24	0.10574	0.0290272	0.00026972	8.91722e-08	0.0296854	20	Prostate	0.0229562
ENSG00000166529	7	ZSCAN21	99647390	rs4729567	7	99637242	A	G	0.606362	-0.10622	0.0215897	8.65713e-07	-0.491283	0.0612776	1.08064e-15	0.216209	0.0515604	2.74893e-05	2.74893e-05	0.329595	19	Prostate	0.00344196
ENSG00000221838	7	AP4M1	99699172	rs3807479	7	99716901	G	C	0.601392	-0.113202	0.0214874	1.37695e-07	-0.386392	0.0533992	4.62405e-13	0.292972	0.0687884	2.05313e-05	2.05313e-05	0.222672	15	Prostate	0.00285945
ENSG00000204644	6	ZFP57	29640169	rs2747429	6	29648377	C	T	0.188867	0.128152	0.0296753	1.57112e-05	1.26387	0.0555263	1.10076e-114	0.101397	0.0238986	2.20761e-05	1.54198e-08	0.0290843	20	Skin_Not_Sun_Exposed_Suprapubic	0.00470343
ENSG00000206337	6	HCP5	31368479	rs3094012	6	31434520	C	G	0.0934394	0.320214	0.0332941	6.72933e-22	-0.231911	0.0392138	3.33864e-09	-1.38076	0.274081	4.70925e-07	4.70925e-07	0.2604	19	Skin_Not_Sun_Exposed_Suprapubic	0.000129
ENSG00000204371	6	EHMT2	31847536	rs3020644	6	31894626	G	A	0.392644	0.151387	0.0217923	3.73634e-12	-0.146887	0.0257222	1.1264e-08	-1.03064	0.233633	1.02727e-05	1.02727e-05	0.376473	20	Skin_Not_Sun_Exposed_Suprapubic	0.00246225
ENSG00000204356	6	NELFE	31919864	rs547154	6	31910938	T	G	0.0884692	-0.258388	0.0464159	2.59461e-08	-0.324869	0.0403219	7.82619e-16	0.795361	0.173663	4.65164e-06	4.65164e-06	0.365601	18	Skin_Not_Sun_Exposed_Suprapubic	0.00115091
ENSG00000204351	6	SKIV2L	31926857	rs377370	6	31942514	G	A	0.141153	-0.264259	0.0428692	7.07915e-10	0.742864	0.0435901	4.00654e-65	-0.35573	0.0613671	6.76121e-09	6.80578e-12	0.0371273	20	Skin_Not_Sun_Exposed_Suprapubic	2.72939e-06
ENSG00000248290	6	TNXA	31976391	rs2894232	6	32011644	G	A	0.115308	-0.265955	0.0410926	9.66566e-11	0.725689	0.0783095	1.91571e-20	-0.366486	0.0690687	1.11989e-07	1.11989e-07	0.288632	16	Skin_Not_Sun_Exposed_Suprapubic	3.73458e-05
ENSG00000224389	6	C4B	31982539	rs389884	6	31940897	G	A	0.0735586	0.343558	0.0334637	9.96681e-25	0.995612	0.0904806	3.67208e-28	0.345072	0.0459691	6.0678e-14	6.0678e-14	0.0262613	20	Skin_Not_Sun_Exposed_Suprapubic	4.654e-11
ENSG00000229391	6	HLA-DRB6	32520490	rs28366333	6	32561887	C	G	0.236581	0.302521	0.0235667	1.02005e-37	1.02992	0.0564315	2.03893e-74	0.293733	0.0279752	8.66201e-26	1.04156e-30	1	20	Skin_Not_Sun_Exposed_Suprapubic	3.32188e-22
ENSG00000196735	6	HLA-DQA1	32595956	rs9272998	6	32611474	A	G	0.262425	0.295625	0.0234131	1.50881e-36	-0.670738	0.0412821	2.32082e-59	-0.440746	0.0442077	2.06467e-23	6.77378e-27	1	20	Skin_Not_Sun_Exposed_Suprapubic	5.27867e-20
ENSG00000179344	6	HLA-DQB1	32627244	rs3828811	6	32636221	G	T	0.589463	0.311886	0.0212754	1.17191e-48	-0.968768	0.0378306	1.24049e-144	-0.321941	0.0253051	4.44285e-37	2.2279e-36	1	20	Skin_Not_Sun_Exposed_Suprapubic	3.40767e-33
ENSG00000224796	6	RPL32P1	33047228	rs1126509	6	33048461	A	T	0.299205	0.134143	0.0248925	7.08933e-08	-0.639131	0.0427677	1.69803e-50	-0.209883	0.0414023	3.99132e-07	1.02413e-12	0.468749	20	Skin_Not_Sun_Exposed_Suprapubic	0.000113383
ENSG00000166529	7	ZSCAN21	99647390	rs4729567	7	99637242	A	G	0.606362	-0.10622	0.0215897	8.65713e-07	-0.380598	0.0393886	4.34543e-22	0.279087	0.0636557	1.16346e-05	0.000125826	0.190424	20	Skin_Not_Sun_Exposed_Suprapubic	0.00270416
ENSG00000221838	7	AP4M1	99699172	rs999886	7	99700864	G	A	0.596421	-0.112585	0.0214809	1.59564e-07	-0.187828	0.0268255	2.52602e-12	0.599405	0.142856	2.71823e-05	2.71823e-05	0.554518	10	Skin_Not_Sun_Exposed_Suprapubic	0.0055682
ENSG00000105287	19	PRKD2	47177532	rs10413222	19	47200618	T	C	0.534791	0.103953	0.0214161	1.21017e-06	-0.115628	0.0180105	1.36246e-10	-0.89903	0.232195	0.000108003	0.000108003	0.029621	13	Skin_Not_Sun_Exposed_Suprapubic	0.0207097
ENSG00000272009	6	RP1-313I6.12	28046570	rs149969	6	27977737	C	T	0.197813	0.131526	0.0279549	2.53946e-06	-0.451146	0.0552152	3.06644e-16	-0.291538	0.0715031	4.5567e-05	4.5567e-05	0.0539912	20	Skin_Sun_Exposed_Lower_leg	0.00957907
ENSG00000137185	6	ZSCAN9	28192664	rs144344058	6	28147728	T	G	0.0646123	-0.118729	0.0297182	6.46503e-05	0.934269	0.094577	5.16541e-23	-0.127082	0.034312	0.000212458	2.09156e-05	0.0972861	20	Skin_Sun_Exposed_Lower_leg	0.0389611
ENSG00000204644	6	ZFP57	29640169	rs2747429	6	29648377	C	T	0.188867	0.128152	0.0296753	1.57112e-05	1.22833	0.0480145	2.3909e-144	0.10433	0.0245009	2.06052e-05	8.91975e-09	0.0526442	20	Skin_Sun_Exposed_Lower_leg	0.00467359
ENSG00000213780	6	GTF2H4	30875961	rs3218808	6	30876017	T	C	0.026839	0.309383	0.0428461	5.16837e-13	-0.702603	0.101937	5.48246e-12	-0.440338	0.0883193	6.17216e-07	3.23119e-06	0.02523	10	Skin_Sun_Exposed_Lower_leg	0.000171606
ENSG00000137310	6	TCF19	31126319	rs1265090	6	31108169	A	G	0.130219	0.188354	0.0293062	1.30058e-10	0.459387	0.0534091	7.88269e-18	0.410012	0.0796366	2.62534e-07	1.47807e-07	0.0114846	20	Skin_Sun_Exposed_Lower_leg	8.23215e-05
ENSG00000206337	6	HCP5	31368479	rs3094012	6	31434520	C	G	0.0934394	0.320214	0.0332941	6.72933e-22	-0.379059	0.0465859	4.05954e-16	-0.84476	0.13599	5.23413e-10	5.23413e-10	0.0600933	20	Skin_Sun_Exposed_Lower_leg	2.6537e-07
ENSG00000204371	6	EHMT2	31847536	rs2763982	6	31872551	C	G	0.364811	0.152779	0.0219451	3.35778e-12	-0.19162	0.0248441	1.22978e-14	-0.797302	0.154278	2.36654e-07	2.36654e-07	0.0390673	20	Skin_Sun_Exposed_Lower_leg	7.84508e-05
ENSG00000204356	6	NELFE	31919864	rs7772063	6	31906334	A	T	0.0894632	-0.260289	0.0464375	2.08079e-08	-0.445885	0.0398301	4.32974e-29	0.583758	0.116472	5.38682e-07	8.84946e-08	0.0318316	20	Skin_Sun_Exposed_Lower_leg	0.000154763
ENSG00000204351	6	SKIV2L	31926857	rs377370	6	31942514	G	A	0.141153	-0.264259	0.0428692	7.07915e-10	0.582151	0.0387116	4.12851e-51	-0.453935	0.0795859	1.17223e-08	1.57979e-08	0.0335683	20	Skin_Sun_Exposed_Lower_leg	4.81116e-06
ENSG00000248290	6	TNXA	31976391	rs2894232	6	32011644	G	A	0.115308	-0.265955	0.0410926	9.66566e-11	0.685613	0.0623293	3.828e-28	-0.387908	0.0695405	2.43073e-08	2.43073e-08	0.0976554	20	Skin_Sun_Exposed_Lower_leg	9.52293e-06
ENSG00000204308	6	RNF5	32146131	rs204992	6	32156908	A	G	0.203777	0.171539	0.0285088	1.77619e-09	-0.167038	0.02633	2.23843e-10	-1.02695	0.23523	1.26707e-05	1.26707e-05	0.0293951	20	Skin_Sun_Exposed_Lower_leg	0.00327739
ENSG00000196126	6	HLA-DRB1	32546546	rs3129774	6	32603825	T	C	0.434394	0.24473	0.0215038	5.21318e-30	-0.441198	0.0293681	5.18938e-51	-0.554694	0.0611461	1.17266e-19	2.16092e-24	0.0134443	20	Skin_Sun_Exposed_Lower_leg	2.5268e-16
ENSG00000196735	6	HLA-DQA1	32595956	rs9271498	6	32589282	A	G	0.293241	0.296808	0.0234375	9.38349e-37	-0.722354	0.03981	1.40568e-73	-0.41089	0.0395668	2.91007e-25	9.64515e-31	1	20	Skin_Sun_Exposed_Lower_leg	1.25409e-21
ENSG00000179344	6	HLA-DQB1	32627244	rs3828811	6	32636221	G	T	0.589463	0.311886	0.0212754	1.17191e-48	-1.08481	0.0232096	0	-0.287503	0.0205541	1.85524e-44	1.73952e-45	1	20	Skin_Sun_Exposed_Lower_leg	1.59903e-40
ENSG00000223865	6	HLA-DPB1	33043703	rs3135402	6	33024654	C	A	0.264414	-0.165844	0.0232835	1.05747e-12	0.160236	0.0293496	4.77325e-08	-1.035	0.238858	1.47017e-05	1.47017e-05	0.448843	5	Skin_Sun_Exposed_Lower_leg	0.0036204
ENSG00000224796	6	RPL32P1	33047228	rs1126509	6	33048461	A	T	0.299205	0.134143	0.0248925	7.08933e-08	-0.753838	0.0449512	4.03621e-63	-0.177947	0.034684	2.88953e-07	3.35946e-12	0.563705	20	Skin_Sun_Exposed_Lower_leg	8.58787e-05
ENSG00000166529	7	ZSCAN21	99647390	rs4729568	7	99639445	C	T	0.606362	-0.106614	0.0215903	7.89073e-07	-0.310884	0.0348407	4.53785e-19	0.342938	0.0793734	1.55627e-05	1.55627e-05	0.687774	20	Skin_Sun_Exposed_Lower_leg	0.00372597
ENSG00000221838	7	AP4M1	99699172	rs4729577	7	99701640	C	T	0.596421	-0.112332	0.0214763	1.69043e-07	-0.227081	0.0233347	2.21331e-22	0.494678	0.107371	4.0814e-06	4.0814e-06	0.396449	20	Skin_Sun_Exposed_Lower_leg	0.0010993
ENSG00000106290	7	TAF6	99704693	rs1141057	7	99635369	A	C	0.606362	-0.106628	0.0215894	7.85624e-07	-0.159305	0.0264317	1.66979e-09	0.669332	0.175213	0.00013339	0.00013339	0.252481	13	Skin_Sun_Exposed_Lower_leg	0.0261292
ENSG00000204531	6	POU5F1	31132119	rs149432671	6	31156350	C	A	0.128231	-0.15479	0.0332009	3.12812e-06	-0.415838	0.0672678	6.3363e-10	0.372236	0.100002	0.000197421	0.000197421	0.0387184	18	Small_Intestine_Terminal_Ileum	0.0212357
ENSG00000272501	6	XXbac-BPG299F13.17	31162977	rs28362361	6	31169933	G	A	0.15507	-0.134916	0.0298972	6.40186e-06	0.432852	0.0739615	4.84538e-09	-0.311691	0.0872192	0.000352039	0.000352039	0.0164718	8	Small_Intestine_Terminal_Ileum	0.0362894
ENSG00000204351	6	SKIV2L	31926857	rs2734326	6	31943585	C	T	0.141153	-0.264296	0.0428684	7.03553e-10	0.834241	0.0846279	6.34502e-23	-0.31681	0.0606085	1.72138e-07	1.72138e-07	0.0600934	12	Small_Intestine_Terminal_Ileum	3.27593e-05
ENSG00000244731	6	C4A	31949801	rs4392743	6	32295652	C	T	0.0785288	0.340002	0.0327503	3.0055e-25	-0.809773	0.132371	9.50714e-10	-0.419873	0.0796648	1.36052e-07	1.36052e-07	0.115325	20	Small_Intestine_Terminal_Ileum	2.80495e-05
ENSG00000196301	6	HLA-DRB9	32427598	rs9271418	6	32587832	G	A	0.66501	0.275934	0.0217788	8.68869e-37	0.737951	0.0927474	1.76876e-15	0.373919	0.0554934	1.60495e-11	1.19238e-11	0.0386469	20	Small_Intestine_Terminal_Ileum	7.94129e-09
ENSG00000198502	6	HLA-DRB5	32485120	rs9269448	6	32542011	T	C	0.833002	0.293154	0.0324122	1.50273e-19	-1.22341	0.103524	3.16487e-32	-0.23962	0.0333622	6.84975e-13	1.1879e-09	0.27222	20	Small_Intestine_Terminal_Ileum	4.23657e-10
ENSG00000196126	6	HLA-DRB1	32546546	rs9271718	6	32593465	T	A	0.365805	0.290641	0.0232069	5.52489e-36	-0.405368	0.0588044	5.44382e-12	-0.716981	0.118723	1.54976e-09	9.73536e-11	0.916078	20	Small_Intestine_Terminal_Ileum	4.26011e-07
ENSG00000196735	6	HLA-DQA1	32595956	rs9272357	6	32604522	A	C	0.531809	0.316488	0.0214023	1.76202e-49	-0.30508	0.0436027	2.61847e-12	-1.03739	0.164026	2.53922e-10	2.53922e-10	0.863798	20	Small_Intestine_Terminal_Ileum	7.9597e-08
ENSG00000179344	6	HLA-DQB1	32627244	rs9272350	6	32604410	A	T	0.54672	0.31443	0.0213179	3.09601e-49	-0.713522	0.0617076	6.34918e-31	-0.440673	0.0484259	9.03764e-20	1.17228e-17	0.999953	20	Small_Intestine_Terminal_Ileum	1.11796e-16
ENSG00000223534	6	HLA-DQB1-AS1	32627657	rs9274639	6	32636146	C	T	0.727634	0.243862	0.0245349	2.80533e-23	-0.502231	0.0612928	2.5277e-16	-0.485557	0.0767985	2.57387e-10	2.57387e-10	0.0397671	20	Small_Intestine_Terminal_Ileum	7.9597e-08
ENSG00000237541	6	HLA-DQA2	32709119	rs9272358	6	32604538	A	G	0.370775	0.242436	0.0220154	3.34088e-28	0.973882	0.0848977	1.83993e-30	0.248938	0.0313362	1.95613e-15	1.35693e-19	0.24556	20	Small_Intestine_Terminal_Ileum	1.61316e-12
ENSG00000232629	6	HLA-DQB2	32723875	rs9273438	6	32627523	G	A	0.491054	0.325234	0.0210075	4.60379e-54	0.852495	0.0666535	1.8659e-37	0.381508	0.0386911	6.18243e-23	6.18243e-23	1	20	Small_Intestine_Terminal_Ileum	1.52953e-19
ENSG00000224557	6	HLA-DPB2	33080228	rs2064476	6	33073322	G	A	0.315109	0.104779	0.0240355	1.30453e-05	0.675942	0.0727221	1.47402e-20	0.155012	0.0392751	7.91966e-05	7.91966e-05	0.0263831	20	Small_Intestine_Terminal_Ileum	0.00933011
ENSG00000221838	7	AP4M1	99699172	rs13309	7	99704796	T	A	0.597416	-0.112228	0.0214776	1.73825e-07	-0.335986	0.0511551	5.09995e-11	0.334026	0.0816865	4.33016e-05	4.33016e-05	0.642094	10	Small_Intestine_Terminal_Ileum	0.00535641
ENSG00000167840	17	ZNF232	5008836	rs113831399	17	4980987	G	A	0.0755467	0.227683	0.0588999	0.00011082	1.56003	0.187666	9.34723e-17	0.145948	0.0416381	0.000456355	0.00326413	0.298264	6	Small_Intestine_Terminal_Ileum	0.0451609
ENSG00000129204	17	USP6	5019733	rs113831399	17	4980987	G	A	0.0755467	0.227683	0.0588999	0.00011082	1.51427	0.185236	2.96372e-16	0.150358	0.0430261	0.000474798	0.000474798	0.268921	7	Small_Intestine_Terminal_Ileum	0.0451789
ENSG00000220721	6	OR1F12	28041094	rs9393895	6	28127621	C	T	0.196819	0.119914	0.0264862	5.97098e-06	0.818145	0.104573	5.12974e-15	0.146568	0.0374032	8.90658e-05	8.90658e-05	0.158443	20	Spleen	0.0138616
ENSG00000219392	6	RP1-265C24.5	28083406	rs9393895	6	28127621	C	T	0.196819	0.119914	0.0264862	5.97098e-06	-0.667891	0.104586	1.70248e-10	-0.179541	0.0486114	0.000221279	0.000221279	0.20909	15	Spleen	0.0333275
ENSG00000137312	6	FLOT1	30695486	rs2517546	6	31009055	T	C	0.0964215	0.263957	0.0320814	1.90799e-16	0.298164	0.0480997	5.68668e-10	0.885275	0.178808	7.38408e-07	7.38408e-07	0.102001	20	Spleen	0.000202802
ENSG00000204351	6	SKIV2L	31926857	rs389512	6	31947594	C	G	0.141153	-0.258788	0.0433901	2.45809e-09	0.978562	0.0813698	2.59104e-33	-0.264457	0.0494941	9.13154e-08	9.13154e-08	0.111401	20	Spleen	3.04537e-05
ENSG00000250535	6	STK19P	31981047	rs2395149	6	32325562	A	G	0.0785288	0.338988	0.0327627	4.3286e-25	-0.841389	0.145462	7.28341e-09	-0.402891	0.0797984	4.44448e-07	4.44448e-07	0.0936247	8	Spleen	0.000129695
ENSG00000196301	6	HLA-DRB9	32427598	rs9271719	6	32593479	T	C	0.777336	0.217841	0.026008	5.47928e-17	0.896941	0.0956134	6.54045e-21	0.242871	0.0388726	4.1606e-10	4.45622e-13	0.0134468	20	Spleen	1.94259e-07
ENSG00000229391	6	HLA-DRB6	32520490	rs28366333	6	32561887	C	G	0.236581	0.302521	0.0235667	1.02005e-37	1.19058	0.0861281	1.84272e-43	0.254095	0.0270129	5.1321e-21	1.50758e-23	0.999865	20	Spleen	7.98726e-18
ENSG00000196126	6	HLA-DRB1	32546546	rs28752526	6	32584918	G	A	0.367793	0.242228	0.0221117	6.30568e-28	-0.419549	0.0465336	1.94988e-19	-0.577353	0.0829354	3.36719e-12	7.10087e-14	0.0145212	20	Spleen	1.74682e-09
ENSG00000196735	6	HLA-DQA1	32595956	rs28383313	6	32587117	G	C	0.32008	0.284634	0.0233452	3.41225e-34	-0.536524	0.0571029	5.68184e-21	-0.530515	0.0712839	9.89634e-14	6.73897e-15	0.299956	20	Spleen	6.60086e-11
ENSG00000179344	6	HLA-DQB1	32627244	rs28724234	6	32627535	T	G	0.487078	0.312309	0.0213225	1.40958e-48	-0.970386	0.0557237	6.43297e-68	-0.32184	0.0287121	3.67465e-29	2.03981e-27	1	20	Spleen	1.71569e-25
ENSG00000237541	6	HLA-DQA2	32709119	rs9272358	6	32604538	A	G	0.370775	0.242436	0.0220154	3.34088e-28	1.11949	0.0735089	2.25941e-52	0.216559	0.0242681	4.5126e-19	7.87359e-24	0.0134644	20	Spleen	5.26733e-16
ENSG00000232629	6	HLA-DQB2	32723875	rs9274660	6	32636434	G	A	0.595427	0.312059	0.0212666	9.50659e-49	1.06943	0.0638638	6.10913e-63	0.291799	0.0264405	2.55964e-28	4.49899e-25	1	20	Spleen	5.97548e-25
ENSG00000224796	6	RPL32P1	33047228	rs1126509	6	33048461	A	T	0.299205	0.134143	0.0248925	7.08933e-08	-0.721468	0.0661458	1.06433e-27	-0.185931	0.0384839	1.35586e-06	1.35586e-06	0.566679	20	Spleen	0.000333184
ENSG00000224557	6	HLA-DPB2	33080228	rs9277378	6	33050279	G	A	0.307157	0.106921	0.0241786	9.7731e-06	0.807605	0.0729011	1.60265e-28	0.132393	0.0322358	4.00813e-05	4.00813e-05	0.0209373	20	Spleen	0.00748559
ENSG00000221838	7	AP4M1	99699172	rs3807479	7	99716901	G	C	0.601392	-0.113202	0.0214874	1.37695e-07	-0.559845	0.0613962	7.6131e-20	0.202202	0.0443263	5.07464e-06	5.07464e-06	0.409065	20	Spleen	0.00112826
ENSG00000204644	6	ZFP57	29640169	rs2747429	6	29648377	C	T	0.188867	0.128152	0.0296753	1.57112e-05	1.27746	0.0771836	1.57685e-61	0.100318	0.0240076	2.93338e-05	1.32395e-06	0.09534	20	Stomach	0.0044131
ENSG00000204351	6	SKIV2L	31926857	rs2734326	6	31943585	C	T	0.141153	-0.264296	0.0428684	7.03553e-10	0.900094	0.0629275	2.07604e-46	-0.293632	0.0518624	1.49843e-08	1.11313e-07	0.150684	20	Stomach	5.07217e-06
ENSG00000248290	6	TNXA	31976391	rs8283	6	32083300	G	A	0.207753	-0.227405	0.0316319	6.52182e-13	0.489626	0.075897	1.10977e-10	-0.464446	0.0967307	1.57531e-06	1.57531e-06	0.0479191	14	Stomach	0.000336786
ENSG00000196126	6	HLA-DRB1	32546546	rs9268846	6	32429245	G	C	0.33996	0.279846	0.0233185	3.50905e-33	-0.407424	0.0458998	6.90676e-19	-0.686867	0.0962476	9.57685e-13	9.57685e-13	0.0257861	20	Stomach	3.89012e-10
ENSG00000196735	6	HLA-DQA1	32595956	rs9273319	6	32623050	T	C	0.40159	0.314203	0.0212883	2.67565e-49	-0.500887	0.0422729	2.18057e-32	-0.627293	0.0678904	2.46987e-20	6.99863e-18	1	20	Stomach	2.50816e-17
ENSG00000179344	6	HLA-DQB1	32627244	rs9274561	6	32634953	G	A	0.56163	0.311614	0.0212913	1.6615e-48	-0.902972	0.0538051	3.2901e-63	-0.345098	0.0312862	2.72706e-28	2.08175e-29	0.999638	20	Stomach	5.53866e-25
ENSG00000223534	6	HLA-DQB1-AS1	32627657	rs9273394	6	32627082	G	A	0.685885	0.243625	0.024539	3.14268e-23	-0.806901	0.0627195	7.06318e-38	-0.301927	0.0384138	3.846e-15	4.01731e-18	0.106474	20	Stomach	2.23178e-12
ENSG00000232629	6	HLA-DQB2	32723875	rs17843611	6	32620531	C	T	0.411531	0.31374	0.0213675	8.27856e-49	0.925364	0.0516836	1.08972e-71	0.339045	0.0298626	7.12698e-30	1.7991e-27	1	20	Stomach	2.89498e-26
ENSG00000224796	6	RPL32P1	33047228	rs1126509	6	33048461	A	T	0.299205	0.134143	0.0248925	7.08933e-08	-0.471036	0.0691958	9.94557e-12	-0.284783	0.067401	2.38726e-05	2.38726e-05	0.0358202	20	Stomach	0.00385545
ENSG00000224557	6	HLA-DPB2	33080228	rs9277517	6	33054281	A	G	0.201789	0.104733	0.0240979	1.3855e-05	0.680421	0.0637254	1.29868e-26	0.153924	0.0382377	5.68672e-05	4.91769e-08	0.387279	20	Stomach	0.00824981
ENSG00000166529	7	ZSCAN21	99647390	rs999886	7	99700864	G	A	0.596421	-0.112585	0.0214809	1.59564e-07	-0.353021	0.0470061	5.90749e-14	0.318919	0.0742015	1.72341e-05	1.72341e-05	0.225087	20	Stomach	0.00291688
ENSG00000221838	7	AP4M1	99699172	rs3807479	7	99716901	G	C	0.601392	-0.113202	0.0214874	1.37695e-07	-0.443538	0.0413167	6.96685e-27	0.255225	0.0539649	2.25111e-06	2.25111e-06	0.636102	20	Stomach	0.000457201
ENSG00000105287	19	PRKD2	47177532	rs10413222	19	47200618	T	C	0.534791	0.103953	0.0214161	1.21017e-06	-0.188224	0.0294274	1.59281e-10	-0.552283	0.142833	0.000110351	0.000110351	0.0178866	12	Stomach	0.0154568
ENSG00000247516	5	MIR4458HG	8450856	rs12658948	5	8452726	G	A	0.707753	0.0962859	0.0248215	0.000104829	-0.864885	0.0694837	1.44628e-35	-0.111328	0.0300606	0.000212682	0.000861415	0.670077	11	Testis	0.0364474
ENSG00000250037	5	RP11-480D4.4	8456059	rs12658948	5	8452726	G	A	0.707753	0.0962859	0.0248215	0.000104829	-0.935909	0.0734091	3.14892e-37	-0.10288	0.0277217	0.000206319	0.000846147	0.814219	12	Testis	0.036024
ENSG00000216915	6	RP1-97D16.1	27704779	rs9366697	6	27633018	C	T	0.333002	0.119695	0.0218799	4.48651e-08	-0.390854	0.0610201	1.50039e-10	-0.30624	0.0736175	3.18419e-05	3.18419e-05	0.0103882	20	Testis	0.00755552
ENSG00000218069	6	RSL24D1P1	27748398	rs2394002	6	27748015	A	G	0.245527	0.154164	0.0259363	2.78239e-09	0.473349	0.0683912	4.47843e-12	0.325688	0.0722261	6.50482e-06	6.50482e-06	0.210128	18	Testis	0.00177046
ENSG00000197153	6	HIST1H3J	27858093	rs200966	6	27862152	C	T	0.146123	0.174691	0.0305237	1.04581e-08	1.3021	0.0956341	3.24236e-42	0.134161	0.0254286	1.3205e-07	1.3205e-07	0.0336708	20	Testis	5.81902e-05
ENSG00000217539	6	IQCB2P	27978501	rs9380050	6	28048538	G	A	0.197813	0.121496	0.0264726	4.44309e-06	0.792642	0.0934976	2.29746e-17	0.15328	0.0379779	5.43648e-05	5.43648e-05	0.014016	20	Testis	0.0107041
ENSG00000187763	6	OR2B7P	28014212	rs9357065	6	28129580	C	T	0.196819	0.120149	0.026482	5.70584e-06	0.842623	0.0928737	1.16015e-19	0.142589	0.0351386	4.95135e-05	4.95135e-05	0.0360159	20	Testis	0.0100497
ENSG00000182477	6	OR2B8P	28021006	rs4713135	6	28039586	A	G	0.197813	0.120292	0.0264623	5.47302e-06	0.875003	0.0917196	1.42859e-21	0.137476	0.0335004	4.06557e-05	4.06557e-05	0.0155856	20	Testis	0.00855064
ENSG00000272009	6	RP1-313I6.12	28046570	rs9380050	6	28048538	G	A	0.197813	0.121496	0.0264726	4.44309e-06	-0.333267	0.0384567	4.47428e-18	-0.364561	0.0898854	4.99555e-05	4.99555e-05	0.0730353	20	Testis	0.0100497
ENSG00000225595	6	XXbac-BPG308K3.6	28827402	rs3131071	6	28906922	G	C	0.0656064	0.207945	0.0445999	3.1246e-06	1.19273	0.132204	1.8488e-19	0.174344	0.0420914	3.44244e-05	3.09453e-06	0.0473862	20	Testis	0.0079641
ENSG00000230598	6	OR2H4P	29183013	rs3130732	6	29127469	C	G	0.565606	-0.0975887	0.0217512	7.23724e-06	-0.628398	0.0597873	7.72325e-26	0.155298	0.0376354	3.68532e-05	2.27548e-06	0.0151042	20	Testis	0.00831803
ENSG00000237923	6	XXbac-BPG27H4.8	30807303	rs3094720	6	30843170	G	A	0.547714	0.0981803	0.0213723	4.35224e-06	0.420685	0.0682278	7.00902e-10	0.233382	0.0633535	0.000229777	0.000229777	0.0715682	8	Testis	0.038661
ENSG00000204538	6	PSORS1C2	31105313	rs3132558	6	31105466	G	C	0.742545	0.161366	0.0247428	6.94984e-11	0.500536	0.0523329	1.12785e-21	0.322386	0.0598308	7.11263e-08	6.69501e-10	0.0951072	20	Testis	3.65668e-05
ENSG00000272501	6	XXbac-BPG299F13.17	31162977	rs9263971	6	31186647	T	C	0.153082	-0.135906	0.0299063	5.50936e-06	0.870408	0.0773074	2.08984e-29	-0.156141	0.0370521	2.50797e-05	8.46732e-05	0.0146822	20	Testis	0.00627264
ENSG00000204444	6	APOM	31620193	rs9267549	6	31677391	A	G	0.0745527	0.346251	0.0335398	5.51252e-25	-0.31825	0.0513542	5.74934e-10	-1.08798	0.204765	1.07638e-07	1.07638e-07	0.0566075	20	Testis	4.9804e-05
ENSG00000204351	6	SKIV2L	31926857	rs550671	6	31944593	T	C	0.141153	-0.264296	0.0428684	7.03553e-10	0.490428	0.0389177	2.06685e-36	-0.538909	0.0973107	3.05905e-08	2.69329e-07	0.242381	20	Testis	1.76928e-05
ENSG00000237285	6	HNRNPA1P2	32292996	rs9268157	6	32269359	T	G	0.666004	0.243952	0.0224223	1.43747e-27	0.382178	0.0578347	3.89264e-11	0.63832	0.113018	1.62363e-08	1.62363e-08	0.126122	11	Testis	1.00167e-05
ENSG00000198502	6	HLA-DRB5	32485120	rs35083819	6	32526526	G	A	0.852883	0.294684	0.0324194	9.92738e-20	-1.49435	0.0839319	6.54303e-71	-0.197199	0.0243584	5.69322e-16	3.40017e-13	0.0112104	20	Testis	8.78085e-13
ENSG00000229391	6	HLA-DRB6	32520490	rs28366316	6	32561246	C	T	0.300199	0.303263	0.0235825	7.5907e-38	0.826615	0.0628107	1.48262e-39	0.366873	0.0398877	3.65882e-20	3.03157e-25	0.1262	20	Testis	8.46467e-17
ENSG00000196126	6	HLA-DRB1	32546546	rs35083819	6	32526526	G	A	0.852883	0.294684	0.0324194	9.92738e-20	-0.972099	0.071789	8.94899e-42	-0.303142	0.040167	4.45259e-14	1.13209e-17	0.021436	20	Testis	5.15053e-11
ENSG00000196735	6	HLA-DQA1	32595956	rs9271383	6	32587391	T	C	0.518887	0.336784	0.0211854	6.64879e-57	-0.469581	0.0552504	1.90984e-17	-0.717201	0.0956883	6.62063e-14	6.95393e-14	0.97307	20	Testis	6.80748e-11
ENSG00000179344	6	HLA-DQB1	32627244	rs3134993	6	32637778	A	G	0.592445	0.311005	0.0212757	2.16117e-48	-0.982113	0.0639592	3.26314e-53	-0.316669	0.0299097	3.40583e-26	8.95357e-23	1	20	Testis	3.15175e-22
ENSG00000223534	6	HLA-DQB1-AS1	32627657	rs9274639	6	32636146	C	T	0.727634	0.243862	0.0245349	2.80533e-23	-0.752034	0.0684337	4.30573e-28	-0.32427	0.0439897	1.68721e-13	3.36803e-15	0.100198	20	Testis	1.56134e-10
ENSG00000232629	6	HLA-DQB2	32723875	rs1063355	6	32627714	G	T	0.595427	0.312293	0.0212874	9.98709e-49	0.993853	0.0666536	2.80709e-50	0.314225	0.0300479	1.35464e-25	9.85069e-19	1	20	Testis	6.26793e-22
ENSG00000221838	7	AP4M1	99699172	rs4134917	7	99707950	T	C	0.59841	-0.112271	0.0214807	1.72657e-07	0.179072	0.0327218	4.43594e-08	-0.62696	0.165875	0.000157002	0.000157002	0.184041	4	Testis	0.0284882
ENSG00000106290	7	TAF6	99704693	rs7341389	7	99735181	G	A	0.632207	-0.0924573	0.0218314	2.2849e-05	-0.269731	0.0381628	1.57299e-12	0.342776	0.0943553	0.000280339	0.000280339	0.554319	15	Testis	0.046326
ENSG00000112874	5	NUDT12	102884556	rs58006145	5	102886512	C	T	0.272366	0.0993436	0.0244208	4.74202e-05	0.270237	0.0302975	4.68584e-19	0.367617	0.0993231	0.000214566	0.000188031	0.624881	9	Thyroid	0.0395601
ENSG00000182477	6	OR2B8P	28021006	rs4713135	6	28039586	A	G	0.197813	0.120292	0.0264623	5.47302e-06	1.00623	0.0550491	1.2214e-74	0.119547	0.0270995	1.02697e-05	2.06074e-05	0.0229011	20	Thyroid	0.00261137
ENSG00000220721	6	OR1F12	28041094	rs112615652	6	28075911	A	G	0.197813	0.120635	0.0265372	5.47055e-06	0.659539	0.0620109	2.02951e-26	0.182908	0.0437571	2.91407e-05	0.000261891	0.0212666	20	Thyroid	0.00598075
ENSG00000272009	6	RP1-313I6.12	28046570	rs9393891	6	28079160	T	C	0.197813	0.121496	0.0264726	4.44309e-06	-0.375058	0.0450014	7.79206e-17	-0.323939	0.0805769	5.81362e-05	0.000370979	0.0158918	20	Thyroid	0.0116309
ENSG00000219392	6	RP1-265C24.5	28083406	rs3173443	6	28137027	G	T	0.196819	0.119537	0.026479	6.3494e-06	-0.70905	0.0641602	2.16192e-28	-0.168588	0.04034	2.92582e-05	0.000231752	0.0196697	20	Thyroid	0.00598075
ENSG00000226314	6	ZNF192P1	28129559	rs9357065	6	28129580	C	T	0.196819	0.120149	0.026482	5.70584e-06	-0.480092	0.044071	1.23638e-27	-0.250262	0.0597531	2.81078e-05	0.000822252	0.0248252	20	Thyroid	0.00598075
ENSG00000137185	6	ZSCAN9	28192664	rs34573979	6	27480526	T	C	0.0705765	0.216083	0.0456779	2.23878e-06	0.31087	0.054065	8.92785e-09	0.695091	0.190273	0.000259063	0.000259063	0.328514	20	Thyroid	0.0459616
ENSG00000189298	6	ZKSCAN3	28317691	rs9461443	6	28194629	T	A	0.205765	0.110654	0.0272062	4.75743e-05	-0.313816	0.0348483	2.15273e-19	-0.352608	0.0951271	0.000209977	0.000943922	0.0239812	20	Thyroid	0.0394882
ENSG00000204644	6	ZFP57	29640169	rs2747429	6	29648377	C	T	0.188867	0.128152	0.0296753	1.57112e-05	1.20543	0.0505151	7.46154e-126	0.106312	0.0250179	2.14298e-05	5.42008e-10	0.033199	20	Thyroid	0.00491473
ENSG00000206503	6	HLA-A	29909037	rs9260368	6	29917801	A	G	0.114314	-0.14769	0.0392303	0.000166754	-0.699765	0.0516904	9.37749e-42	0.211057	0.0581895	0.000286672	0.00994728	0.0726608	20	Thyroid	0.0499181
ENSG00000146112	6	PPP1R18	30644166	rs3131041	6	30755067	T	C	0.0924453	0.299148	0.0352639	2.19229e-17	-0.21266	0.0367983	7.51119e-09	-1.4067	0.294528	1.78721e-06	1.78721e-06	0.0982673	20	Thyroid	0.000586365
ENSG00000204356	6	NELFE	31919864	rs2734335	6	31893944	A	G	0.515905	0.100698	0.0213581	2.42013e-06	0.127512	0.0218134	5.04811e-09	0.789714	0.21519	0.000242698	0.000242698	0.0169854	6	Thyroid	0.0438863
ENSG00000204351	6	SKIV2L	31926857	rs377370	6	31942514	G	A	0.141153	-0.264259	0.0428692	7.07915e-10	0.711259	0.037988	3.20019e-78	-0.371537	0.0634548	4.76609e-09	6.71089e-11	0.0217028	20	Thyroid	3.20111e-06
ENSG00000248290	6	TNXA	31976391	rs8283	6	32083300	G	A	0.207753	-0.227405	0.0316319	6.52182e-13	0.396489	0.0546359	3.95957e-13	-0.573547	0.1123	3.26834e-07	3.26834e-07	0.429039	20	Thyroid	0.000128051
ENSG00000225914	6	XXbac-BPG154L12.4	32223488	rs9270959	6	32573267	A	G	0.741551	0.295233	0.0235612	5.08579e-36	0.359321	0.0619214	6.5196e-09	0.821641	0.156039	1.39715e-07	1.39715e-07	0.543056	20	Thyroid	6.25589e-05
ENSG00000196301	6	HLA-DRB9	32427598	rs9271418	6	32587832	G	A	0.66501	0.275934	0.0217788	8.68869e-37	0.66413	0.0564534	5.96761e-32	0.415482	0.0481944	6.63957e-18	5.54194e-20	0.0105464	20	Thyroid	8.91884e-15
ENSG00000196126	6	HLA-DRB1	32546546	rs34276369	6	32614037	T	C	0.227634	0.295012	0.0236434	9.89703e-36	-0.465741	0.0331602	8.24568e-45	-0.633425	0.0679045	1.07716e-20	8.7171e-27	0.947767	20	Thyroid	1.68808e-17
ENSG00000196735	6	HLA-DQA1	32595956	rs9272320	6	32604124	A	G	0.497018	0.32546	0.0210927	1.02897e-53	-0.547551	0.0334431	3.00073e-60	-0.594392	0.0529332	2.93437e-29	2.39666e-28	0.666697	20	Thyroid	9.19731e-26
ENSG00000179344	6	HLA-DQB1	32627244	rs9273156	6	32613050	A	G	0.452286	0.312057	0.0212934	1.24964e-48	-0.959332	0.0375048	2.62121e-144	-0.325286	0.025581	4.82403e-37	6.0483e-37	1	20	Thyroid	4.53604e-33
ENSG00000232629	6	HLA-DQB2	32723875	rs1049057	6	32634350	C	T	0.575547	0.312547	0.0212806	7.8159e-49	0.978304	0.0407205	1.52842e-127	0.319478	0.0254952	5.05689e-36	1.50963e-31	1	20	Thyroid	2.37749e-32
ENSG00000242574	6	HLA-DMB	32902406	rs75301392	6	32904051	T	C	0.055666	0.313718	0.0375252	6.26145e-17	-0.410063	0.055826	2.05182e-13	-0.765048	0.138644	3.42749e-08	3.42749e-08	0.0155332	9	Thyroid	1.69625e-05
ENSG00000224796	6	RPL32P1	33047228	rs1126509	6	33048461	A	T	0.299205	0.134143	0.0248925	7.08933e-08	-0.492682	0.0429154	1.65699e-30	-0.272271	0.0558139	1.07061e-06	1.65892e-11	0.633557	20	Thyroid	0.00038719
ENSG00000224557	6	HLA-DPB2	33080228	rs9277377	6	33050203	G	C	0.309145	0.109874	0.0241429	5.33951e-06	0.809703	0.0451285	5.52427e-72	0.135697	0.0307612	1.02755e-05	4.40777e-09	0.0818695	20	Thyroid	0.00261137
ENSG00000197251	6	LINC00336	33553883	rs210144	6	33547430	A	G	0.204771	0.201236	0.0280654	7.48596e-13	0.27973	0.0489359	1.08899e-08	0.719394	0.160949	7.83283e-06	7.83283e-06	0.0534417	5	Thyroid	0.00210435
ENSG00000166529	7	ZSCAN21	99647390	rs13236456	7	99675558	G	A	0.605368	-0.106625	0.0215875	7.84434e-07	-0.460467	0.0410363	3.21733e-29	0.231558	0.0512226	6.16555e-06	0.000369662	0.517589	20	Thyroid	0.00171956
ENSG00000221838	7	AP4M1	99699172	rs3807479	7	99716901	G	C	0.601392	-0.113202	0.0214874	1.37695e-07	-0.314654	0.0278822	1.55416e-29	0.359767	0.0753638	1.80842e-06	9.51481e-05	0.118986	20	Thyroid	0.000586365
ENSG00000106290	7	TAF6	99704693	rs1050542	7	99704827	G	A	0.600398	-0.109468	0.0215016	3.55887e-07	-0.236989	0.024158	1.0201e-22	0.461912	0.102219	6.21772e-06	1.75943e-05	0.215809	20	Thyroid	0.00171956
ENSG00000180176	11	TH	2185159	rs12419447	11	2187855	C	G	0.358847	-0.111192	0.0229103	1.21385e-06	-0.447107	0.0518769	6.77699e-18	0.248692	0.0588072	2.34794e-05	2.43957e-05	0.258038	20	Thyroid	0.00525658
ENSG00000204644	6	ZFP57	29640169	rs2747429	6	29648377	C	T	0.188867	0.128152	0.0296753	1.57112e-05	0.996801	0.123623	7.4309e-16	0.128563	0.0337714	0.000140739	0.000140739	0.0366162	20	Uterus	0.0132013
ENSG00000240053	6	LY6G5B	31637944	rs1266073	6	31667028	A	C	0.297217	-0.139873	0.0221668	2.78995e-10	-0.506913	0.0842754	1.79937e-09	0.275931	0.0633772	1.33802e-05	1.33802e-05	0.144951	3	Uterus	0.0018826
ENSG00000204351	6	SKIV2L	31926857	rs377370	6	31942514	G	A	0.141153	-0.264259	0.0428692	7.07915e-10	0.7196	0.126235	1.19474e-08	-0.36723	0.0877444	2.84881e-05	2.84881e-05	0.639686	3	Uterus	0.00362517
ENSG00000198502	6	HLA-DRB5	32485120	rs9271466	6	32588606	G	C	0.856859	0.297357	0.0324605	5.16192e-20	-1.24915	0.123561	5.01143e-24	-0.238047	0.0350675	1.13485e-11	4.1178e-09	0.551151	20	Uterus	3.19348e-09
ENSG00000229391	6	HLA-DRB6	32520490	rs28366270	6	32559934	G	A	0.32505	0.310889	0.0235866	1.13264e-39	1.02548	0.111343	3.25811e-20	0.303164	0.0401562	4.36509e-14	6.47622e-19	0.985245	20	Uterus	1.53542e-11
ENSG00000196735	6	HLA-DQA1	32595956	rs12527758	6	32620286	C	T	0.441352	0.325831	0.0211016	8.66687e-54	-0.509658	0.0934164	4.87618e-08	-0.639313	0.124281	2.68792e-07	2.68792e-07	0.999853	20	Uterus	4.72738e-05
ENSG00000179344	6	HLA-DQB1	32627244	rs3134993	6	32637778	A	G	0.592445	0.311005	0.0212757	2.16117e-48	-1.04899	0.0934413	3.03268e-29	-0.29648	0.0332992	5.40954e-19	5.40954e-19	0.999988	20	Uterus	7.61122e-16
ENSG00000237541	6	HLA-DQA2	32709119	rs9272358	6	32604538	A	G	0.370775	0.242436	0.0220154	3.34088e-28	1.16245	0.107346	2.50897e-27	0.208556	0.0270109	1.15256e-14	3.91451e-18	0.0383028	20	Uterus	5.4055e-12
ENSG00000232629	6	HLA-DQB2	32723875	rs17843611	6	32620531	C	T	0.411531	0.31374	0.0213675	8.27856e-49	0.979182	0.0970335	6.0439e-24	0.32041	0.0385273	9.06313e-17	9.06313e-17	0.999881	20	Uterus	6.37591e-14
ENSG00000221838	7	AP4M1	99699172	rs1050542	7	99704827	G	A	0.600398	-0.109468	0.0215016	3.55887e-07	-0.518867	0.0831052	4.27899e-10	0.210975	0.0534703	7.9585e-05	7.9585e-05	0.295177	8	Uterus	0.00799829
ENSG00000204351	6	SKIV2L	31926857	rs391165	6	31947086	A	G	0.141153	-0.262169	0.0434668	1.62468e-09	0.948203	0.14881	1.86676e-10	-0.27649	0.0631212	1.18511e-05	1.18511e-05	0.834573	3	Vagina	0.00155368
ENSG00000244731	6	C4A	31949801	rs389884	6	31940897	G	A	0.0735586	0.343558	0.0334637	9.96681e-25	-0.960357	0.141711	1.22822e-11	-0.35774	0.0632519	1.55126e-08	1.55126e-08	0.0979587	20	Vagina	2.90528e-06
ENSG00000248290	6	TNXA	31976391	rs2894232	6	32011644	G	A	0.115308	-0.265955	0.0410926	9.66566e-11	0.833229	0.14501	9.13741e-09	-0.319186	0.0742826	1.73192e-05	1.73192e-05	0.564092	4	Vagina	0.00206413
ENSG00000198502	6	HLA-DRB5	32485120	rs9269438	6	32541881	T	C	0.827038	0.294381	0.0324468	1.16074e-19	-1.26171	0.108113	1.80866e-31	-0.233319	0.0325737	7.90398e-13	3.86268e-10	0.356464	20	Vagina	2.59053e-10
ENSG00000229391	6	HLA-DRB6	32520490	rs28895223	6	32435550	A	G	0.321074	0.301859	0.0234979	9.03263e-38	1.02888	0.118418	3.67141e-18	0.293386	0.0407652	6.15641e-13	2.02462e-17	0.870812	20	Vagina	2.59053e-10
ENSG00000196735	6	HLA-DQA1	32595956	rs12527758	6	32620286	C	T	0.441352	0.325831	0.0211016	8.66687e-54	-0.572527	0.0907902	2.8626e-10	-0.56911	0.0974844	5.28431e-09	5.28431e-09	0.63943	20	Vagina	1.15462e-06
ENSG00000179344	6	HLA-DQB1	32627244	rs9273382	6	32626925	G	A	0.550696	0.320059	0.0214103	1.58502e-50	-0.937925	0.078712	9.77987e-33	-0.341242	0.0366223	1.18702e-20	4.59173e-21	0.0272766	20	Vagina	1.55618e-17
ENSG00000223534	6	HLA-DQB1-AS1	32627657	rs9272339	6	32604274	G	A	0.678926	0.258201	0.0243349	2.66843e-26	-0.579476	0.0872847	3.15992e-11	-0.445577	0.0791713	1.823e-08	1.823e-08	0.0158518	20	Vagina	2.98744e-06
ENSG00000237541	6	HLA-DQA2	32709119	rs9272358	6	32604538	A	G	0.370775	0.242436	0.0220154	3.34088e-28	1.04425	0.10958	1.57893e-21	0.232163	0.0322179	5.76109e-13	3.23903e-15	0.0363497	20	Vagina	2.59053e-10
ENSG00000224557	6	HLA-DPB2	33080228	rs928976	6	33049211	T	C	0.329026	0.105435	0.0240732	1.18806e-05	0.958864	0.111537	8.19456e-18	0.109958	0.0281764	9.52044e-05	9.52044e-05	0.214948	20	Vagina	0.00832086
ENSG00000221838	7	AP4M1	99699172	rs35058708	7	99633733	A	G	0.60338	-0.106248	0.0215893	8.59595e-07	-0.46738	0.084463	3.13822e-08	0.227327	0.0618176	0.000235641	0.000235641	0.286268	7	Vagina	0.0181721
ENSG00000181027	19	FKRP	47249303	rs3786706	19	47245792	C	T	0.54672	0.0946386	0.0215331	1.10758e-05	-0.437639	0.0712927	8.32419e-10	-0.216248	0.0605136	0.000352182	0.000352182	0.0665056	7	Vagina	0.0256506
ENSG00000219392	6	RP1-265C24.5	28083406	rs9295761	6	28147987	G	A	0.199801	0.120083	0.0264744	5.73813e-06	-0.391128	0.0555174	1.85275e-12	-0.307017	0.0805026	0.000136871	0.000136871	0.0862558	18	Whole_Blood	0.0253359
ENSG00000137185	6	ZSCAN9	28192664	rs12201260	6	28197493	G	A	0.0656064	-0.120173	0.0297187	5.26181e-05	1.12221	0.101746	2.75329e-28	-0.107086	0.028206	0.000146711	0.000118305	0.109407	20	Whole_Blood	0.0264428
ENSG00000204681	6	GABBR1	29523406	rs2747429	6	29648377	C	T	0.188867	0.128152	0.0296753	1.57112e-05	0.203498	0.0279546	3.34817e-13	0.629746	0.169555	0.000203922	0.000203922	0.0519134	20	Whole_Blood	0.0349165
ENSG00000137310	6	TCF19	31126319	rs17197101	6	31126409	T	G	0.116302	-0.177038	0.0309696	1.08735e-08	0.311177	0.0299469	2.72598e-25	-0.56893	0.113591	5.48289e-07	7.82204e-07	0.0230194	20	Whole_Blood	0.000150209
ENSG00000204351	6	SKIV2L	31926857	rs377370	6	31942514	G	A	0.141153	-0.264259	0.0428692	7.07915e-10	0.446225	0.0269489	1.39727e-61	-0.59221	0.102512	7.60582e-09	9.80821e-08	0.0104581	20	Whole_Blood	2.89401e-06
ENSG00000231852	6	CYP21A2	32006042	rs3134971	6	32654149	C	A	0.105368	0.371286	0.0317603	1.42957e-31	0.734374	0.0779248	4.33655e-21	0.505582	0.0689091	2.18531e-13	4.79933e-16	0.0479089	20	Whole_Blood	1.15132e-10
ENSG00000229391	6	HLA-DRB6	32520490	rs28366333	6	32561887	C	G	0.236581	0.302521	0.0235667	1.02005e-37	0.829607	0.041248	5.71576e-90	0.364656	0.0336999	2.74713e-27	4.26255e-27	1	20	Whole_Blood	4.70377e-24
ENSG00000196126	6	HLA-DRB1	32546546	rs113568276	6	32513127	A	G	0.257455	0.322082	0.0244177	9.95052e-40	-0.235707	0.0189896	2.23712e-35	-1.36645	0.151165	1.57419e-19	9.77717e-18	0.797596	20	Whole_Blood	1.54023e-16
ENSG00000196735	6	HLA-DQA1	32595956	rs17843580	6	32615551	G	A	0.506958	0.311827	0.0212693	1.14748e-48	-0.356525	0.0205582	2.25929e-67	-0.874629	0.0781187	4.25836e-29	7.50651e-31	1	20	Whole_Blood	9.72184e-26
ENSG00000179344	6	HLA-DQB1	32627244	rs3134993	6	32637778	A	G	0.592445	0.311005	0.0212757	2.16117e-48	-0.775797	0.0178434	0	-0.400885	0.0289328	1.17507e-43	6.4274e-42	1	20	Whole_Blood	8.04808e-40
ENSG00000232629	6	HLA-DQB2	32723875	rs9274660	6	32636434	G	A	0.595427	0.312059	0.0212666	9.50659e-49	0.972685	0.0244622	0	0.320822	0.0233051	4.07002e-43	2.03568e-35	1	20	Whole_Blood	1.39378e-39
ENSG00000204257	6	HLA-DMA	32916390	rs59576053	6	32936120	T	C	0.0516899	0.310157	0.0376304	1.69083e-16	0.204231	0.0370324	3.48918e-08	1.51866	0.33133	4.57203e-06	4.57203e-06	0.0708131	4	Whole_Blood	0.00111835
ENSG00000204252	6	HLA-DOA	32971955	rs416622	6	32973281	C	T	0.497018	0.143395	0.021318	1.73822e-11	-0.113067	0.0150357	5.48131e-14	-1.26823	0.252965	5.34583e-07	7.9604e-07	0.0229089	18	Whole_Blood	0.000150209
ENSG00000224557	6	HLA-DPB2	33080228	rs9277538	6	33055047	G	A	0.311133	0.109559	0.0242032	5.99309e-06	0.790327	0.0384292	5.56013e-94	0.138625	0.0313573	9.83301e-06	6.83317e-13	0.0159243	20	Whole_Blood	0.00224488
ENSG00000221838	7	AP4M1	99699172	rs4729577	7	99701640	C	T	0.596421	-0.112332	0.0214763	1.69043e-07	-0.383394	0.0294285	8.48397e-39	0.292994	0.0603623	1.21045e-06	2.32548e-05	0.232423	20	Whole_Blood	0.000318859
ENSG00000146826	7	C7orf43	99752043	rs3736591	7	99751017	G	A	0.606362	-0.0842974	0.0216069	9.56336e-05	0.15405	0.015863	2.69935e-22	-0.547208	0.151154	0.000294384	0.00203438	0.0671192	20	Whole_Blood	0.0480056
ENSG00000105287	19	PRKD2	47177532	rs3786705	19	47224607	T	C	0.537773	0.0972345	0.0214012	5.53505e-06	-0.204215	0.0150719	7.99371e-42	-0.476138	0.110532	1.64974e-05	0.000503553	0.0346302	20	Whole_Blood	0.00353097
