# Supplementary material for: A Cross-Tissue Transcriptome-Wide Association Study Reveals Novel Susceptibility Genes for Diabetic Kidney Disease in the FinnGen Cohort
Source: Biomedicines. 2025 May 19;13(5):1231. doi: 10.3390/biomedicines13051231 (PMC12108887; doi:10.3390/biomedicines13051231)
Supplement: Supplementary file 1 [file biomedicines-13-01231-s001.zip › Supplementary Table S8.xlsx]

## Sheet: Sheet1
Supplementary Table S8. FOCUS fine-mapping results of gene-trait associations
block	ens_gene_id	mol_name	tissue	type	chrom	tx_start	tx_stop	block_genes	cv.R2_pop1	cv.R2.pval_pop1	ldregion_pop1	twas_z_pop1	pips_pop1	in_cred_set_pop1
6:32682664-6:33236497	ENSG00000204287	HLA-DRA	GTExv8.ALL.Adipose_Subcutaneous	protein_coding	6	32439841	32439842	35	0.119658	5.40777e-18	6:32682664-6:33236497	-15.3	1	1
6:32682664-6:33236497	ENSG00000198502	HLA-DRB5	GTExv8.ALL.Adipose_Subcutaneous	protein_coding	6	32530286	32530287	35	0.65209	4.47114e-135	6:32682664-6:33236497	-13.7	0.984	1
6:32682664-6:33236497	ENSG00000179344	HLA-DQB1	GTExv8.ALL.Adipose_Subcutaneous	protein_coding	6	32668382	32668383	35	0.66695	1.43619e-140	6:32682664-6:33236497	-11.1	0.989	1
6:31571218-6:32682664	ENSG00000204438	GPANK1	GTExv8.ALL.Adipose_Subcutaneous	protein_coding	6	31666282	31666283	92	0.0743819	1.3692e-11	6:31571337-6:32682664	-8.39	0.915	1
6:30798168-6:31571218	ENSG00000225851	HLA-S	GTExv8.ALL.Adipose_Subcutaneous	unprocessed_pseudogene	6	31382287	31382288	61	0.346857	9.46548e-56	6:30798168-6:31570931	-5.57	1	1
6:28917608-6:29737971	ENSG00000204618	RNF39	GTExv8.ALL.Adipose_Subcutaneous	protein_coding	6	30075886	30075887	58	0.028259	2.75241e-05	6:28917832-6:29737971	-4.89	0.823	1
6:25684587-6:26791233	ENSG00000182952	HMGN4	GTExv8.ALL.Adipose_Subcutaneous	protein_coding	6	26538404	26538405	73	0.09583	1.37064e-14	6:25684587-6:26789628	-3.89	0.855	1
6:28017819-6:28917608	ENSG00000219891	ZSCAN12P1	GTExv8.ALL.Adipose_Subcutaneous	transcribed_unprocessed_pseudogene	6	28091153	28091154	46	0.0392531	8.8473e-07	6:28018353-6:28917091	-0.951	0.832	1
6:30798168-6:31571218	ENSG00000204538	PSORS1C2	GTExv8.ALL.Adipose_Subcutaneous	protein_coding	6	31139349	31139350	61	0.368316	5.79526e-60	6:30798168-6:31570931	1.78	0.812	1
6:26791233-6:28017819	ENSG00000112812	PRSS16	GTExv8.ALL.Adipose_Subcutaneous	protein_coding	6	27247700	27247701	59	0.0308344	1.22955e-05	6:26791421-6:28017250	5.47	0.937	1
6:31571218-6:32682664	ENSG00000168394	TAP1	GTExv8.ALL.Adipose_Subcutaneous	protein_coding	6	32853977	32853978	92	0.0860438	3.25529e-13	6:31571337-6:32682664	12.5	0.97	1
6:30798168-6:31571218	ENSG00000204498	NFKBIL1	GTExv8.ALL.Adipose_Subcutaneous	protein_coding	6	31546869	31546870	61	0.0413653	4.57015e-07	6:30798168-6:31570931	13.5	1	1
6:31571218-6:32682664	ENSG00000237541	HLA-DQA2	GTExv8.ALL.Adipose_Subcutaneous	protein_coding	6	32741341	32741342	92	0.713247	2.11372e-159	6:31571337-6:32682664	16.2	0.915	1
6:32682664-6:33236497	ENSG00000228962.1	ENSG00000228962.1	GTExv8.ALL.Adrenal_Gland		6	32390509	32390510	35	0.0107144	0.062164	6:32682664-6:33236497	-14.8	1	1
6:30798168-6:31571218	ENSG00000204387	SNHG32	GTExv8.ALL.Adrenal_Gland	lncRNA	6	31834607	31834608	61	0.0900281	1.85286e-06	6:30798168-6:31570931	-10.2	1	1
6:32682664-6:33236497	ENSG00000204290	BTNL2	GTExv8.ALL.Adrenal_Gland	protein_coding	6	32407127	32407128	35	0.000913956	0.272037	6:32682664-6:33236497	-8.9	0.85	1
6:32682664-6:33236497	ENSG00000196735	HLA-DQA1	GTExv8.ALL.Adrenal_Gland	protein_coding	6	32628178	32628179	35	0.0410269	0.00109954	6:32682664-6:33236497	-7.65	0.85	1
6:26791233-6:28017819	ENSG00000197279	ZNF165	GTExv8.ALL.Adrenal_Gland	protein_coding	6	28081130	28081131	59	0.00215739	0.221674	6:26791421-6:28017250	-6.38	0.925	1
6:31571218-6:32682664	ENSG00000248290	TNXA	GTExv8.ALL.Adrenal_Gland	unprocessed_pseudogene	6	32012471	32012472	92	0.550866	3.01726e-42	6:31571337-6:32682664	-5.67	1	1
6:30798168-6:31571218	ENSG00000271581	ENSG00000271581.1	GTExv8.ALL.Adrenal_Gland	unprocessed_pseudogene	6	31356646	31356647	61	0.0549924	0.000179584	6:30798168-6:31570931	-5.37	0.996	1
6:33236497-6:35455756	ENSG00000204209	DAXX	GTExv8.ALL.Adrenal_Gland	protein_coding	6	33329285	33329286	77	0.0792893	7.5938e-06	6:33236497-6:35454791	-3.19	0.977	1
6:31571218-6:32682664	ENSG00000204351	SKIC2	GTExv8.ALL.Adrenal_Gland	protein_coding	6	31959110	31959111	92	0.0725822	1.82432e-05	6:31571337-6:32682664	-2.89	1	1
6:28017819-6:28917608	ENSG00000219891	ZSCAN12P1	GTExv8.ALL.Adrenal_Gland	transcribed_unprocessed_pseudogene	6	28091153	28091154	46	0.0889261	2.14244e-06	6:28018353-6:28917091	-2.05	0.966	1
6:33236497-6:35455756	ENSG00000204228	HSD17B8	GTExv8.ALL.Adrenal_Gland	protein_coding	6	33204641	33204642	77	0.0987771	5.82642e-07	6:33236497-6:35454791	4.6	0.838	1
6:33236497-6:35455756	ENSG00000197251	LINC00336	GTExv8.ALL.Adrenal_Gland	lncRNA	6	33593337	33593338	77	0.196814	7.10011e-13	6:33236497-6:35454791	6.22	1	1
6:30798168-6:31571218	ENSG00000204516	MICB	GTExv8.ALL.Adrenal_Gland	protein_coding	6	31494880	31494881	61	0.23444	2.56298e-15	6:30798168-6:31570931	7.84	0.984	1
6:31571218-6:32682664	ENSG00000237541	HLA-DQA2	GTExv8.ALL.Adrenal_Gland	protein_coding	6	32741341	32741342	92	0.55904	3.59112e-43	6:31571337-6:32682664	16.7	1	1
6:32682664-6:33236497	ENSG00000232629	HLA-DQB2	GTExv8.ALL.Artery_Coronary	protein_coding	6	32763533	32763534	35	0.570653	8.00715e-41	6:32682664-6:33236497	-11.4	1	1
6:31571218-6:32682664	ENSG00000248290	TNXA	GTExv8.ALL.Artery_Coronary	unprocessed_pseudogene	6	32012471	32012472	92	0.133127	2.4902e-08	6:31571337-6:32682664	-8.89	0.97	1
6:30798168-6:31571218	ENSG00000204351	SKIC2	GTExv8.ALL.Artery_Coronary	protein_coding	6	31959110	31959111	61	0.286331	2.14157e-17	6:30798168-6:31570931	-8.05	1	1
6:30798168-6:31571218	ENSG00000250535	STK19B	GTExv8.ALL.Artery_Coronary	unprocessed_pseudogene	6	32013269	32013270	61	0.334853	1.18053e-20	6:30798168-6:31570931	-7.97	1	1
6:32682664-6:33236497	ENSG00000237541	HLA-DQA2	GTExv8.ALL.Artery_Coronary	protein_coding	6	32741341	32741342	35	0.642271	3.28908e-49	6:32682664-6:33236497	-7.09	1	1
6:33236497-6:35455756	ENSG00000231925	TAPBP	GTExv8.ALL.Artery_Coronary	protein_coding	6	33314386	33314387	77	0.244092	9.95913e-15	6:33236497-6:35454791	-3.36	0.959	1
6:33236497-6:35455756	ENSG00000224557	HLA-DPB2	GTExv8.ALL.Artery_Coronary	transcribed_unprocessed_pseudogene	6	33112450	33112451	77	0.210393	1.06407e-12	6:33236497-6:35454791	3.26	0.974	1
6:28917608-6:29737971	ENSG00000281831	HCP5B	GTExv8.ALL.Artery_Coronary	lncRNA	6	29873782	29873783	58	0.251102	3.67698e-15	6:28917832-6:29737971	5.84	0.833	1
6:30798168-6:31571218	ENSG00000204528	PSORS1C3	GTExv8.ALL.Artery_Coronary	lncRNA	6	31177898	31177899	61	0.25008	4.25408e-15	6:30798168-6:31570931	6.41	0.926	1
6:32682664-6:33236497	ENSG00000229391	HLA-DRB6	GTExv8.ALL.Artery_Coronary	transcribed_unprocessed_pseudogene	6	32560021	32560022	35	0.613915	1.05144e-45	6:32682664-6:33236497	8.04	1	1
6:31571218-6:32682664	ENSG00000272221	ENSG00000272221.1	GTExv8.ALL.Artery_Coronary	lncRNA	6	31395494	31395495	92	0.524464	4.00761e-36	6:31571337-6:32682664	11.7	1	1
6:31571218-6:32682664	ENSG00000237541	HLA-DQA2	GTExv8.ALL.Artery_Coronary	protein_coding	6	32741341	32741342	92	0.642271	3.28908e-49	6:31571337-6:32682664	16.7	1	1
6:31571218-6:32682664	ENSG00000250535	STK19B	GTExv8.ALL.Brain_Amygdala	unprocessed_pseudogene	6	32013269	32013270	92	0.128384	1.81418e-05	6:31571337-6:32682664	-11.9	1	1
6:31571218-6:32682664	ENSG00000204351	SKIC2	GTExv8.ALL.Brain_Amygdala	protein_coding	6	31959110	31959111	92	0.0870661	0.000403529	6:31571337-6:32682664	-7.1	0.963	1
6:30798168-6:31571218	ENSG00000204351	SKIC2	GTExv8.ALL.Brain_Amygdala	protein_coding	6	31959110	31959111	61	0.0870661	0.000403529	6:30798168-6:31570931	-5.22	1	1
6:28917608-6:29737971	ENSG00000230795	HLA-K	GTExv8.ALL.Brain_Amygdala	unprocessed_pseudogene	6	29927177	29927178	58	0.411316	1.60813e-16	6:28917832-6:29737971	-4.7	0.994	1
6:33236497-6:35455756	ENSG00000204188	GGNBP1	GTExv8.ALL.Brain_Amygdala	transcribed_unitary_pseudogene	6	33540045	33540046	77	0.0649819	0.00206378	6:33236497-6:35454791	-4.44	0.97	1
6:32682664-6:33236497	ENSG00000229391	HLA-DRB6	GTExv8.ALL.Brain_Amygdala	transcribed_unprocessed_pseudogene	6	32560021	32560022	35	0.567659	4.23658e-25	6:32682664-6:33236497	1.26	0.992	1
6:26791233-6:28017819	ENSG00000181315	ZNF322	GTExv8.ALL.Brain_Amygdala	protein_coding	6	26659751	26659752	59	0.216908	1.60239e-08	6:26791421-6:28017250	2.84	0.932	1
6:26791233-6:28017819	ENSG00000235109	ZSCAN31	GTExv8.ALL.Brain_Amygdala	protein_coding	6	28356270	28356271	59	0.242323	1.87512e-09	6:26791421-6:28017250	5.65	0.817	1
6:32682664-6:33236497	ENSG00000241106	HLA-DOB	GTExv8.ALL.Brain_Amygdala	protein_coding	6	32817047	32817048	35	0.445876	3.32044e-18	6:32682664-6:33236497	9.48	1	1
6:32682664-6:33236497	ENSG00000237541	HLA-DQA2	GTExv8.ALL.Brain_Amygdala	protein_coding	6	32741341	32741342	35	0.51855	4.10125e-22	6:32682664-6:33236497	10.5	1	1
6:30798168-6:31571218	ENSG00000204516	MICB	GTExv8.ALL.Brain_Amygdala	protein_coding	6	31494880	31494881	61	0.120801	3.22713e-05	6:30798168-6:31570931	10.8	0.996	1
6:31571218-6:32682664	ENSG00000229391	HLA-DRB6	GTExv8.ALL.Brain_Amygdala	transcribed_unprocessed_pseudogene	6	32560021	32560022	92	0.567659	4.23658e-25	6:31571337-6:32682664	13.5	0.999	1
6:31571218-6:32682664	ENSG00000248290	TNXA	GTExv8.ALL.Brain_Caudate_basal_ganglia	unprocessed_pseudogene	6	32012471	32012472	92	0.0255641	0.0146834	6:31571337-6:32682664	-13	0.896	1
6:28917608-6:29737971	ENSG00000204618	RNF39	GTExv8.ALL.Brain_Caudate_basal_ganglia	protein_coding	6	30075886	30075887	58	0.0574389	0.000447383	6:28917832-6:29737971	-6.07	0.819	1
6:31571218-6:32682664	ENSG00000204351	SKIC2	GTExv8.ALL.Brain_Caudate_basal_ganglia	protein_coding	6	31959110	31959111	92	0.399424	3.01995e-23	6:31571337-6:32682664	-5	0.948	1
1:113273306-1:114873845	ENSG00000116793	PHTF1	GTExv8.ALL.Brain_Caudate_basal_ganglia	protein_coding	1	113759488	113759489	36	0.0566507	0.000487458	1:113273306-1:114873724	-4.23	0.969	1
6:32682664-6:33236497	ENSG00000204267	TAP2	GTExv8.ALL.Brain_Caudate_basal_ganglia	protein_coding	6	32838779	32838780	35	0.336433	4.7223e-19	6:32682664-6:33236497	0.191	0.952	1
6:28017819-6:28917608	ENSG00000235109	ZSCAN31	GTExv8.ALL.Brain_Caudate_basal_ganglia	protein_coding	6	28356270	28356271	46	0.335177	5.67278e-19	6:28018353-6:28917091	0.801	0.949	1
6:30798168-6:31571218	ENSG00000204421	LY6G6C	GTExv8.ALL.Brain_Caudate_basal_ganglia	protein_coding	6	31721844	31721845	61	0.0237623	0.0179577	6:30798168-6:31570931	2.13	1	1
6:33236497-6:35455756	ENSG00000204267	TAP2	GTExv8.ALL.Brain_Caudate_basal_ganglia	protein_coding	6	32838779	32838780	77	0.336433	4.7223e-19	6:33236497-6:35454791	3.15	0.813	1
6:28017819-6:28917608	ENSG00000216901	ZNF603P	GTExv8.ALL.Brain_Caudate_basal_ganglia	unprocessed_pseudogene	6	28176187	28176188	46	0.467857	2.52977e-28	6:28018353-6:28917091	4.56	0.956	1
6:33236497-6:35455756	ENSG00000197251	LINC00336	GTExv8.ALL.Brain_Caudate_basal_ganglia	lncRNA	6	33593337	33593338	77	0.217432	4.37559e-12	6:33236497-6:35454791	6.24	1	1
6:30798168-6:31571218	ENSG00000204531	POU5F1	GTExv8.ALL.Brain_Caudate_basal_ganglia	protein_coding	6	31180730	31180731	61	0.0881534	1.55608e-05	6:30798168-6:31570931	6.41	1	1
6:30798168-6:31571218	ENSG00000204428	LY6G5C	GTExv8.ALL.Brain_Caudate_basal_ganglia	protein_coding	6	31684039	31684040	61	0.241289	2.13334e-13	6:30798168-6:31570931	6.92	1	1
6:32682664-6:33236497	ENSG00000241106	HLA-DOB	GTExv8.ALL.Brain_Caudate_basal_ganglia	protein_coding	6	32817047	32817048	35	0.563534	1.25993e-36	6:32682664-6:33236497	9.07	0.952	1
6:31571218-6:32682664	ENSG00000237541	HLA-DQA2	GTExv8.ALL.Brain_Caudate_basal_ganglia	protein_coding	6	32741341	32741342	92	0.485432	9.8865e-30	6:31571337-6:32682664	17	1	1
6:31571218-6:32682664	ENSG00000250535	STK19B	GTExv8.ALL.Brain_Cerebellum	unprocessed_pseudogene	6	32013269	32013270	92	0.401157	4.70392e-25	6:31571337-6:32682664	-9	0.876	1
6:32682664-6:33236497	ENSG00000223865	HLA-DPB1	GTExv8.ALL.Brain_Cerebellum	protein_coding	6	33075925	33075926	35	0.0126224	0.0571462	6:32682664-6:33236497	-8.16	1	1
6:33236497-6:35455756	ENSG00000168394	TAP1	GTExv8.ALL.Brain_Cerebellum	protein_coding	6	32853977	32853978	77	0.0296619	0.00723725	6:33236497-6:35454791	-4.57	0.961	1
1:113273306-1:114873845	ENSG00000116793	PHTF1	GTExv8.ALL.Brain_Cerebellum	protein_coding	1	113759488	113759489	36	0.0625477	0.000153145	1:113273306-1:114873724	-4.22	0.952	1
6:33236497-6:35455756	ENSG00000223865	HLA-DPB1	GTExv8.ALL.Brain_Cerebellum	protein_coding	6	33075925	33075926	77	0.0126224	0.0571462	6:33236497-6:35454791	-0.959	0.953	1
6:28017819-6:28917608	ENSG00000137338	PGBD1	GTExv8.ALL.Brain_Cerebellum	protein_coding	6	28281571	28281572	46	0.106386	8.57876e-07	6:28018353-6:28917091	0.0276	0.865	1
6:31571218-6:32682664	ENSG00000204257	HLA-DMA	GTExv8.ALL.Brain_Cerebellum	protein_coding	6	32969093	32969094	92	0.177225	1.31948e-10	6:31571337-6:32682664	3.17	0.99	1
6:33236497-6:35455756	ENSG00000204267	TAP2	GTExv8.ALL.Brain_Cerebellum	protein_coding	6	32838779	32838780	77	0.32993	5.81922e-20	6:33236497-6:35454791	3.22	0.991	1
6:28017819-6:28917608	ENSG00000137185	ZSCAN9	GTExv8.ALL.Brain_Cerebellum	protein_coding	6	28224885	28224886	46	0.0651477	0.000112963	6:28018353-6:28917091	4.59	0.898	1
6:26791233-6:28017819	ENSG00000204789	ZNF204P	GTExv8.ALL.Brain_Cerebellum	transcribed_unprocessed_pseudogene	6	27360220	27360221	59	0.141012	1.26505e-08	6:26791421-6:28017250	5.7	0.948	1
6:32682664-6:33236497	ENSG00000241106	HLA-DOB	GTExv8.ALL.Brain_Cerebellum	protein_coding	6	32817047	32817048	35	0.674847	1.2937e-52	6:32682664-6:33236497	10.3	0.867	1
6:32682664-6:33236497	ENSG00000204267	TAP2	GTExv8.ALL.Brain_Cerebellum	protein_coding	6	32838779	32838780	35	0.32993	5.81922e-20	6:32682664-6:33236497	14.7	1	1
6:31571218-6:32682664	ENSG00000237541	HLA-DQA2	GTExv8.ALL.Brain_Cerebellum	protein_coding	6	32741341	32741342	92	0.423833	8.43023e-27	6:31571337-6:32682664	17.3	1	1
6:32682664-6:33236497	ENSG00000223534	HLA-DQB1-AS1	GTExv8.ALL.Brain_Frontal_Cortex_BA9	lncRNA	6	32660354	32660355	35	0.202461	2.51326e-10	6:32682664-6:33236497	-16.6	1	1
6:31571218-6:32682664	ENSG00000223534	HLA-DQB1-AS1	GTExv8.ALL.Brain_Frontal_Cortex_BA9	lncRNA	6	32660354	32660355	92	0.202461	2.51326e-10	6:31571337-6:32682664	-16.1	1	1
6:30798168-6:31571218	ENSG00000204351	SKIC2	GTExv8.ALL.Brain_Frontal_Cortex_BA9	protein_coding	6	31959110	31959111	61	0.335432	2.7892e-17	6:30798168-6:31570931	-12.2	0.996	1
6:28917608-6:29737971	ENSG00000230795	HLA-K	GTExv8.ALL.Brain_Frontal_Cortex_BA9	unprocessed_pseudogene	6	29927177	29927178	58	0.245902	1.80697e-12	6:28917832-6:29737971	-5.6	0.99	1
6:30798168-6:31571218	ENSG00000204463	BAG6	GTExv8.ALL.Brain_Frontal_Cortex_BA9	protein_coding	6	31652704	31652705	61	0.22666	1.65958e-11	6:30798168-6:31570931	1.67	0.995	1
6:31571218-6:32682664	ENSG00000204256	BRD2	GTExv8.ALL.Brain_Frontal_Cortex_BA9	protein_coding	6	32968659	32968660	92	0.1695	9.05636e-09	6:31571337-6:32682664	4	1	1
6:33236497-6:35455756	ENSG00000204257	HLA-DMA	GTExv8.ALL.Brain_Frontal_Cortex_BA9	protein_coding	6	32969093	32969094	77	0.190812	9.05395e-10	6:33236497-6:35454791	4.57	0.977	1
6:33236497-6:35455756	ENSG00000197251	LINC00336	GTExv8.ALL.Brain_Frontal_Cortex_BA9	lncRNA	6	33593337	33593338	77	0.232259	8.7517e-12	6:33236497-6:35454791	6.5	1	1
6:32682664-6:33236497	ENSG00000204267	TAP2	GTExv8.ALL.Brain_Frontal_Cortex_BA9	protein_coding	6	32838779	32838780	35	0.384638	3.36703e-20	6:32682664-6:33236497	6.99	1	1
6:32682664-6:33236497	ENSG00000232629	HLA-DQB2	GTExv8.ALL.Brain_Frontal_Cortex_BA9	protein_coding	6	32763533	32763534	35	0.604391	6.85905e-37	6:32682664-6:33236497	12.3	1	1
6:31571218-6:32682664	ENSG00000237541	HLA-DQA2	GTExv8.ALL.Brain_Frontal_Cortex_BA9	protein_coding	6	32741341	32741342	92	0.510264	7.76303e-29	6:31571337-6:32682664	16.8	0.999	1
6:32682664-6:33236497	ENSG00000229391	HLA-DRB6	GTExv8.ALL.Brain_Hypothalamus	transcribed_unprocessed_pseudogene	6	32560021	32560022	35	0.550873	3.14436e-31	6:32682664-6:33236497	-9.2	1	1
6:31571218-6:32682664	ENSG00000204351	SKIC2	GTExv8.ALL.Brain_Hypothalamus	protein_coding	6	31959110	31959111	92	0.287629	2.88991e-14	6:31571337-6:32682664	-5.92	0.996	1
6:31571218-6:32682664	ENSG00000248290	TNXA	GTExv8.ALL.Brain_Hypothalamus	unprocessed_pseudogene	6	32012471	32012472	92	0.161691	3.27517e-08	6:31571337-6:32682664	-5.74	1	1
6:28017819-6:28917608	ENSG00000219392	ZNF602P	GTExv8.ALL.Brain_Hypothalamus	transcribed_unprocessed_pseudogene	6	28115627	28115628	46	0.317251	7.78676e-16	6:28018353-6:28917091	-4.71	0.831	1
6:30798168-6:31571218	ENSG00000248290	TNXA	GTExv8.ALL.Brain_Hypothalamus	unprocessed_pseudogene	6	32012471	32012472	61	0.161691	3.27517e-08	6:30798168-6:31570931	2.03	0.984	1
6:28917608-6:29737971	ENSG00000237669	ENSG00000237669.1	GTExv8.ALL.Brain_Hypothalamus	unprocessed_pseudogene	6	30007115	30007116	58	0.0748677	0.000180011	6:28917832-6:29737971	4.26	0.818	1
6:32682664-6:33236497	ENSG00000204267	TAP2	GTExv8.ALL.Brain_Hypothalamus	protein_coding	6	32838779	32838780	35	0.255032	1.31124e-12	6:32682664-6:33236497	5.03	1	1
6:32682664-6:33236497	ENSG00000241106	HLA-DOB	GTExv8.ALL.Brain_Hypothalamus	protein_coding	6	32817047	32817048	35	0.515011	2.06134e-28	6:32682664-6:33236497	5.52	1	1
6:33236497-6:35455756	ENSG00000197251	LINC00336	GTExv8.ALL.Brain_Hypothalamus	lncRNA	6	33593337	33593338	77	0.165674	2.17113e-08	6:33236497-6:35454791	7.33	1	1
6:30798168-6:31571218	ENSG00000250535	STK19B	GTExv8.ALL.Brain_Hypothalamus	unprocessed_pseudogene	6	32013269	32013270	61	0.214525	1.21388e-10	6:30798168-6:31570931	8.29	1	1
6:30798168-6:31571218	ENSG00000204516	MICB	GTExv8.ALL.Brain_Hypothalamus	protein_coding	6	31494880	31494881	61	0.148314	1.28722e-07	6:30798168-6:31570931	9.7	1	1
6:31571218-6:32682664	ENSG00000237541	HLA-DQA2	GTExv8.ALL.Brain_Hypothalamus	protein_coding	6	32741341	32741342	92	0.550932	3.10999e-31	6:31571337-6:32682664	15	1	1
6:32682664-6:33236497	ENSG00000196126	HLA-DRB1	GTExv8.ALL.Brain_Putamen_basal_ganglia	protein_coding	6	32589847	32589848	35	0.34112	3.78622e-17	6:32682664-6:33236497	-6.39	1	1
6:30798168-6:31571218	ENSG00000228022	HCG20	GTExv8.ALL.Brain_Putamen_basal_ganglia	lncRNA	6	30766824	30766825	61	0.0939523	2.84195e-05	6:30798168-6:31570931	-5.41	0.814	1
6:33236497-6:35455756	ENSG00000197251	LINC00336	GTExv8.ALL.Brain_Putamen_basal_ganglia	lncRNA	6	33593337	33593338	77	0.155155	6.407e-08	6:33236497-6:35454791	7.34	1	1
6:32682664-6:33236497	ENSG00000198502	HLA-DRB5	GTExv8.ALL.Brain_Putamen_basal_ganglia	protein_coding	6	32530286	32530287	35	0.564772	2.21544e-32	6:32682664-6:33236497	8.88	1	1
6:30798168-6:31571218	ENSG00000231852	CYP21A2	GTExv8.ALL.Brain_Putamen_basal_ganglia	protein_coding	6	32038264	32038265	61	0.142855	2.23874e-07	6:30798168-6:31570931	9.74	1	1
6:30798168-6:31571218	ENSG00000204516	MICB	GTExv8.ALL.Brain_Putamen_basal_ganglia	protein_coding	6	31494880	31494881	61	0.140968	2.70921e-07	6:30798168-6:31570931	9.81	0.999	1
6:32682664-6:33236497	ENSG00000241106	HLA-DOB	GTExv8.ALL.Brain_Putamen_basal_ganglia	protein_coding	6	32817047	32817048	35	0.4114	2.65785e-21	6:32682664-6:33236497	11.4	1	1
6:31571218-6:32682664	ENSG00000237541	HLA-DQA2	GTExv8.ALL.Brain_Putamen_basal_ganglia	protein_coding	6	32741341	32741342	92	0.461447	1.44172e-24	6:31571337-6:32682664	16.4	1	1
6:32682664-6:33236497	ENSG00000229391	HLA-DRB6	GTExv8.ALL.Brain_Substantia_nigra	transcribed_unprocessed_pseudogene	6	32560021	32560022	35	0.585605	2.22638e-23	6:32682664-6:33236497	-8.05	1	1
6:31571218-6:32682664	ENSG00000204351	SKIC2	GTExv8.ALL.Brain_Substantia_nigra	protein_coding	6	31959110	31959111	92	0.0645118	0.00369687	6:31571337-6:32682664	-6.1	1	1
6:26791233-6:28017819	ENSG00000280107	ENSG00000280107.1	GTExv8.ALL.Brain_Substantia_nigra	TEC	6	28170844	28170845	59	0.18346	1.19085e-06	6:26791421-6:28017250	-5.2	0.827	1
6:30798168-6:31571218	ENSG00000272221	ENSG00000272221.1	GTExv8.ALL.Brain_Substantia_nigra	lncRNA	6	31395494	31395495	61	0.172712	2.5431e-06	6:30798168-6:31570931	-4.91	1	1
6:25684587-6:26791233	ENSG00000228223	HCG11	GTExv8.ALL.Brain_Substantia_nigra	lncRNA	6	26523449	26523450	73	0.0244229	0.0528657	6:25684587-6:26789628	-4.12	0.905	1
6:32682664-6:33236497	ENSG00000179344	HLA-DQB1	GTExv8.ALL.Brain_Substantia_nigra	protein_coding	6	32668382	32668383	35	0.481684	6.76238e-18	6:32682664-6:33236497	-0.618	0.999	1
6:32682664-6:33236497	ENSG00000223534	HLA-DQB1-AS1	GTExv8.ALL.Brain_Substantia_nigra	lncRNA	6	32660354	32660355	35	0.139043	2.60662e-05	6:32682664-6:33236497	3.76	0.918	1
6:30798168-6:31571218	ENSG00000204520	MICA	GTExv8.ALL.Brain_Substantia_nigra	protein_coding	6	31399783	31399784	61	0.0410824	0.01727	6:30798168-6:31570931	6.82	1	1
6:33236497-6:35455756	ENSG00000197251	LINC00336	GTExv8.ALL.Brain_Substantia_nigra	lncRNA	6	33593337	33593338	77	0.138375	2.72792e-05	6:33236497-6:35454791	6.82	1	1
6:30798168-6:31571218	ENSG00000204516	MICB	GTExv8.ALL.Brain_Substantia_nigra	protein_coding	6	31494880	31494881	61	0.0637416	0.00388832	6:30798168-6:31570931	9.98	1	1
6:31571218-6:32682664	ENSG00000237541	HLA-DQA2	GTExv8.ALL.Brain_Substantia_nigra	protein_coding	6	32741341	32741342	92	0.514285	1.72454e-19	6:31571337-6:32682664	16.7	1	1
6:32682664-6:33236497	ENSG00000168394	TAP1	GTExv8.ALL.Cells_Cultured_fibroblasts	protein_coding	6	32853977	32853978	35	0.151063	4.37868e-19	6:32682664-6:33236497	-13.1	1	1
6:30798168-6:31571218	ENSG00000204444	APOM	GTExv8.ALL.Cells_Cultured_fibroblasts	protein_coding	6	31655470	31655471	61	0.0247548	0.000304523	6:30798168-6:31570931	-11.5	0.848	1
6:30798168-6:31571218	ENSG00000204392	LSM2	GTExv8.ALL.Cells_Cultured_fibroblasts	protein_coding	6	31806983	31806984	61	0.0411141	4.20083e-06	6:30798168-6:31570931	-7.46	0.991	1
6:33236497-6:35455756	ENSG00000223865	HLA-DPB1	GTExv8.ALL.Cells_Cultured_fibroblasts	protein_coding	6	33075925	33075926	77	0.300254	2.04208e-39	6:33236497-6:35454791	-5.83	1	1
6:28917608-6:29737971	ENSG00000204618	RNF39	GTExv8.ALL.Cells_Cultured_fibroblasts	protein_coding	6	30075886	30075887	58	0.0354723	1.83618e-05	6:28917832-6:29737971	-5.28	0.993	1
6:33236497-6:35455756	ENSG00000231925	TAPBP	GTExv8.ALL.Cells_Cultured_fibroblasts	protein_coding	6	33314386	33314387	77	0.161528	2.14649e-20	6:33236497-6:35454791	-4.29	0.951	1
6:28017819-6:28917608	ENSG00000280107	ENSG00000280107.1	GTExv8.ALL.Cells_Cultured_fibroblasts	TEC	6	28170844	28170845	46	0.219856	5.44559e-28	6:28018353-6:28917091	-4.07	0.898	1
1:113273306-1:114873845	ENSG00000116793	PHTF1	GTExv8.ALL.Cells_Cultured_fibroblasts	protein_coding	1	113759488	113759489	36	0.208448	1.83444e-26	1:113273306-1:114873724	-3.95	0.893	1
6:33236497-6:35455756	ENSG00000241106	HLA-DOB	GTExv8.ALL.Cells_Cultured_fibroblasts	protein_coding	6	32817047	32817048	77	0.636203	6.72433e-108	6:33236497-6:35454791	2.29	1	1
6:31571218-6:32682664	ENSG00000204267	TAP2	GTExv8.ALL.Cells_Cultured_fibroblasts	protein_coding	6	32838779	32838780	92	0.34202	7.15055e-46	6:31571337-6:32682664	8.28	0.912	1
6:30798168-6:31571218	ENSG00000204528	PSORS1C3	GTExv8.ALL.Cells_Cultured_fibroblasts	lncRNA	6	31177898	31177899	61	0.255265	7.12422e-33	6:30798168-6:31570931	8.4	1	1
6:32682664-6:33236497	ENSG00000204257	HLA-DMA	GTExv8.ALL.Cells_Cultured_fibroblasts	protein_coding	6	32969093	32969094	35	0.358091	1.82675e-48	6:32682664-6:33236497	9.07	1	1
6:32682664-6:33236497	ENSG00000241106	HLA-DOB	GTExv8.ALL.Cells_Cultured_fibroblasts	protein_coding	6	32817047	32817048	35	0.636203	6.72433e-108	6:32682664-6:33236497	9.84	1	1
6:31571218-6:32682664	ENSG00000204463	BAG6	GTExv8.ALL.Cells_Cultured_fibroblasts	protein_coding	6	31652704	31652705	92	0.0769982	3.28418e-10	6:31571337-6:32682664	11.7	0.912	1
6:31571218-6:32682664	ENSG00000240065	PSMB9	GTExv8.ALL.Cells_Cultured_fibroblasts	protein_coding	6	32854160	32854161	92	0.0934289	3.9916e-12	6:31571337-6:32682664	12.8	1	1
6:30798168-6:31571218	ENSG00000244731	C4A	GTExv8.ALL.Colon_Sigmoid	protein_coding	6	31982023	31982024	61	0.246228	2.1733e-21	6:30798168-6:31570931	-11.3	1	1
6:31571218-6:32682664	ENSG00000204520	MICA	GTExv8.ALL.Colon_Sigmoid	protein_coding	6	31399783	31399784	92	0.305353	4.86095e-27	6:31571337-6:32682664	-10.8	1	1
6:31571218-6:32682664	ENSG00000204438	GPANK1	GTExv8.ALL.Colon_Sigmoid	protein_coding	6	31666282	31666283	92	0.00914998	0.0483736	6:31571337-6:32682664	-10.5	0.999	1
6:32682664-6:33236497	ENSG00000168394	TAP1	GTExv8.ALL.Colon_Sigmoid	protein_coding	6	32853977	32853978	35	0.00753471	0.0658699	6:32682664-6:33236497	-4.6	1	1
6:28017819-6:28917608	ENSG00000219891	ZSCAN12P1	GTExv8.ALL.Colon_Sigmoid	transcribed_unprocessed_pseudogene	6	28091153	28091154	46	0.122268	8.48214e-11	6:28018353-6:28917091	-2.71	0.823	1
6:30798168-6:31571218	ENSG00000204428	LY6G5C	GTExv8.ALL.Colon_Sigmoid	protein_coding	6	31684039	31684040	61	0.0799388	1.75741e-07	6:30798168-6:31570931	-1.56	0.99	1
6:32682664-6:33236497	ENSG00000204267	TAP2	GTExv8.ALL.Colon_Sigmoid	protein_coding	6	32838779	32838780	35	0.159402	8.09638e-14	6:32682664-6:33236497	0.991	1	1
6:33236497-6:35455756	ENSG00000124614	RPS10	GTExv8.ALL.Colon_Sigmoid	protein_coding	6	34426124	34426125	77	0.0686508	1.29154e-06	6:33236497-6:35454791	4.28	0.937	1
6:28917608-6:29737971	ENSG00000237669	ENSG00000237669.1	GTExv8.ALL.Colon_Sigmoid	unprocessed_pseudogene	6	30007115	30007116	58	0.156281	1.46781e-13	6:28917832-6:29737971	5.37	0.877	1
6:32682664-6:33236497	ENSG00000241106	HLA-DOB	GTExv8.ALL.Colon_Sigmoid	protein_coding	6	32817047	32817048	35	0.531894	3.05216e-54	6:32682664-6:33236497	6.77	1	1
6:30798168-6:31571218	ENSG00000204528	PSORS1C3	GTExv8.ALL.Colon_Sigmoid	lncRNA	6	31177898	31177899	61	0.292685	8.62419e-26	6:30798168-6:31570931	8.75	1	1
6:31571218-6:32682664	ENSG00000204267	TAP2	GTExv8.ALL.Colon_Sigmoid	protein_coding	6	32838779	32838780	92	0.159402	8.09638e-14	6:31571337-6:32682664	17.9	0.902	1
6:31571218-6:32682664	ENSG00000204366	ZBTB12	GTExv8.ALL.Esophagus_Gastroesophageal_Junction	protein_coding	6	31901991	31901992	92	0.0367104	0.000273174	6:31571337-6:32682664	-14.6	1	1
6:30798168-6:31571218	ENSG00000204356	NELFE	GTExv8.ALL.Esophagus_Gastroesophageal_Junction	protein_coding	6	31959078	31959079	61	0.0596208	4.29324e-06	6:30798168-6:31570931	-12.4	1	1
6:32682664-6:33236497	ENSG00000235863	B3GALT4	GTExv8.ALL.Esophagus_Gastroesophageal_Junction	protein_coding	6	33277131	33277132	35	0.0060393	0.0842559	6:32682664-6:33236497	-9.25	0.994	1
6:33236497-6:35455756	ENSG00000224557	HLA-DPB2	GTExv8.ALL.Esophagus_Gastroesophageal_Junction	transcribed_unprocessed_pseudogene	6	33112450	33112451	77	0.206501	1.93918e-18	6:33236497-6:35454791	4.57	0.993	1
6:30798168-6:31571218	ENSG00000204528	PSORS1C3	GTExv8.ALL.Esophagus_Gastroesophageal_Junction	lncRNA	6	31177898	31177899	61	0.297573	3.37381e-27	6:30798168-6:31570931	5.26	1	1
6:28917608-6:29737971	ENSG00000237669	ENSG00000237669.1	GTExv8.ALL.Esophagus_Gastroesophageal_Junction	unprocessed_pseudogene	6	30007115	30007116	58	0.112857	2.27449e-10	6:28917832-6:29737971	5.51	0.945	1
6:31571218-6:32682664	ENSG00000272221	ENSG00000272221.1	GTExv8.ALL.Esophagus_Gastroesophageal_Junction	lncRNA	6	31395494	31395495	92	0.522615	7.95165e-55	6:31571337-6:32682664	9.77	0.823	1
6:32682664-6:33236497	ENSG00000228962.1	ENSG00000228962.1	GTExv8.ALL.Esophagus_Gastroesophageal_Junction		6	32390509	32390510	35	0.0566502	7.36381e-06	6:32682664-6:33236497	13.8	0.994	1
6:32682664-6:33236497	ENSG00000237541	HLA-DQA2	GTExv8.ALL.Esophagus_Gastroesophageal_Junction	protein_coding	6	32741341	32741342	35	0.62139	2.25187e-71	6:32682664-6:33236497	14.6	1	1
6:31571218-6:32682664	ENSG00000237541	HLA-DQA2	GTExv8.ALL.Esophagus_Gastroesophageal_Junction	protein_coding	6	32741341	32741342	92	0.62139	2.25187e-71	6:31571337-6:32682664	16.5	1	1
6:32682664-6:33236497	ENSG00000228962.1	ENSG00000228962.1	GTExv8.ALL.Esophagus_Muscularis		6	32390509	32390510	35	0.0531487	2.98931e-07	6:32682664-6:33236497	-15.8	1	1
6:32682664-6:33236497	ENSG00000179344	HLA-DQB1	GTExv8.ALL.Esophagus_Muscularis	protein_coding	6	32668382	32668383	35	0.629101	5.42788e-102	6:32682664-6:33236497	-10.4	1	1
6:30798168-6:31571218	ENSG00000137411	VARS2	GTExv8.ALL.Esophagus_Muscularis	protein_coding	6	30914204	30914205	61	0.178774	8.27314e-22	6:30798168-6:31570931	-5.49	0.875	1
6:32682664-6:33236497	ENSG00000231925	TAPBP	GTExv8.ALL.Esophagus_Muscularis	protein_coding	6	33314386	33314387	35	0.129298	7.36127e-16	6:32682664-6:33236497	4.22	0.996	1
6:33236497-6:35455756	ENSG00000224557	HLA-DPB2	GTExv8.ALL.Esophagus_Muscularis	transcribed_unprocessed_pseudogene	6	33112450	33112451	77	0.171703	6.13852e-21	6:33236497-6:35454791	5.61	1	1
6:28917608-6:29737971	ENSG00000237669	ENSG00000237669.1	GTExv8.ALL.Esophagus_Muscularis	unprocessed_pseudogene	6	30007115	30007116	58	0.185406	1.24392e-22	6:28917832-6:29737971	5.82	0.802	1
6:30798168-6:31571218	ENSG00000204528	PSORS1C3	GTExv8.ALL.Esophagus_Muscularis	lncRNA	6	31177898	31177899	61	0.307486	4.61447e-39	6:30798168-6:31570931	6.81	0.925	1
6:30798168-6:31571218	ENSG00000204482	LST1	GTExv8.ALL.Esophagus_Muscularis	protein_coding	6	31586123	31586124	61	0.0343856	3.39801e-05	6:30798168-6:31570931	9.91	0.993	1
6:32682664-6:33236497	ENSG00000179344	HLA-DQB1	GTExv8.ALL.Heart_Left_Ventricle	protein_coding	6	32668382	32668383	35	0.623095	1.35192e-83	6:32682664-6:33236497	-15	1	1
6:30798168-6:31571218	ENSG00000204438	GPANK1	GTExv8.ALL.Heart_Left_Ventricle	protein_coding	6	31666282	31666283	61	0.0286643	0.000490661	6:30798168-6:31570931	-9.11	1	1
6:30798168-6:31571218	ENSG00000198563	DDX39B	GTExv8.ALL.Heart_Left_Ventricle	protein_coding	6	31542447	31542448	61	0.0489742	6.77897e-06	6:30798168-6:31570931	-6.25	1	1
6:33236497-6:35455756	ENSG00000204257	HLA-DMA	GTExv8.ALL.Heart_Left_Ventricle	protein_coding	6	32969093	32969094	77	0.0619065	4.41141e-07	6:33236497-6:35454791	4.57	0.993	1
6:32682664-6:33236497	ENSG00000204257	HLA-DMA	GTExv8.ALL.Heart_Left_Ventricle	protein_coding	6	32969093	32969094	35	0.0619065	4.41141e-07	6:32682664-6:33236497	6.59	1	1
6:30798168-6:31571218	ENSG00000204528	PSORS1C3	GTExv8.ALL.Heart_Left_Ventricle	lncRNA	6	31177898	31177899	61	0.320312	2.75272e-34	6:30798168-6:31570931	6.96	1	1
6:31571218-6:32682664	ENSG00000204396	VWA7	GTExv8.ALL.Heart_Left_Ventricle	protein_coding	6	31777293	31777294	92	0.0115954	0.0193431	6:31571337-6:32682664	9.19	1	1
6:31571218-6:32682664	ENSG00000204257	HLA-DMA	GTExv8.ALL.Heart_Left_Ventricle	protein_coding	6	32969093	32969094	92	0.0619065	4.41141e-07	6:31571337-6:32682664	11.3	1	1
6:31571218-6:32682664	ENSG00000237541	HLA-DQA2	GTExv8.ALL.Heart_Left_Ventricle	protein_coding	6	32741341	32741342	92	0.616315	4.16756e-82	6:31571337-6:32682664	16.6	0.943	1
6:31571218-6:32682664	ENSG00000248290	TNXA	GTExv8.ALL.Liver	unprocessed_pseudogene	6	32012471	32012472	92	0.316803	5.35961e-19	6:31571337-6:32682664	-10.4	0.994	1
6:32682664-6:33236497	ENSG00000223534	HLA-DQB1-AS1	GTExv8.ALL.Liver	lncRNA	6	32660354	32660355	35	0.334329	3.59251e-20	6:32682664-6:33236497	-9.76	0.999	1
6:32682664-6:33236497	ENSG00000198502	HLA-DRB5	GTExv8.ALL.Liver	protein_coding	6	32530286	32530287	35	0.672829	4.30672e-52	6:32682664-6:33236497	-9.73	0.997	1
6:26791233-6:28017819	ENSG00000272009	ENSG00000272009.1	GTExv8.ALL.Liver	lncRNA	6	28080973	28080974	59	0.066963	9.47404e-05	6:26791421-6:28017250	-5.66	0.895	1
6:33236497-6:35455756	ENSG00000204257	HLA-DMA	GTExv8.ALL.Liver	protein_coding	6	32969093	32969094	77	0.197851	1.01353e-11	6:33236497-6:35454791	4.35	0.977	1
6:30798168-6:31571218	ENSG00000204528	PSORS1C3	GTExv8.ALL.Liver	lncRNA	6	31177898	31177899	61	0.333928	3.8249e-20	6:30798168-6:31570931	4.8	1	1
6:30798168-6:31571218	ENSG00000204520	MICA	GTExv8.ALL.Liver	protein_coding	6	31399783	31399784	61	0.100234	1.89299e-06	6:30798168-6:31570931	5.12	0.994	1
6:28917608-6:29737971	ENSG00000281831	HCP5B	GTExv8.ALL.Liver	lncRNA	6	29873782	29873783	58	0.310975	1.29709e-18	6:28917832-6:29737971	5.65	0.983	1
6:31571218-6:32682664	ENSG00000272221	ENSG00000272221.1	GTExv8.ALL.Liver	lncRNA	6	31395494	31395495	92	0.205339	3.79108e-12	6:31571337-6:32682664	7	1	1
6:30798168-6:31571218	ENSG00000204516	MICB	GTExv8.ALL.Liver	protein_coding	6	31494880	31494881	61	0.346634	5.16721e-21	6:30798168-6:31570931	9.39	1	1
6:31571218-6:32682664	ENSG00000237541	HLA-DQA2	GTExv8.ALL.Liver	protein_coding	6	32741341	32741342	92	0.576434	1.65243e-40	6:31571337-6:32682664	17.4	1	1
6:32682664-6:33236497	ENSG00000231925	TAPBP	GTExv8.ALL.Minor_Salivary_Gland	protein_coding	6	33314386	33314387	35	0.0131016	0.0908555	6:32682664-6:33236497	-10.4	1	1
6:32682664-6:33236497	ENSG00000232629	HLA-DQB2	GTExv8.ALL.Minor_Salivary_Gland	protein_coding	6	32763533	32763534	35	0.480562	3.68025e-22	6:32682664-6:33236497	2.13	1	1
6:31571218-6:32682664	ENSG00000277402	MIR6891	GTExv8.ALL.Minor_Salivary_Gland	miRNA	6	31355315	31355316	92	0.434717	1.56564e-19	6:31571337-6:32682664	4.3	0.84	1
6:26791233-6:28017819	ENSG00000187987	ZSCAN23	GTExv8.ALL.Minor_Salivary_Gland	protein_coding	6	28443501	28443502	59	0.301353	6.32888e-13	6:26791421-6:28017250	4.5	0.932	1
6:30798168-6:31571218	ENSG00000277402	MIR6891	GTExv8.ALL.Minor_Salivary_Gland	miRNA	6	31355315	31355316	61	0.434717	1.56564e-19	6:30798168-6:31570931	4.72	1	1
6:30798168-6:31571218	ENSG00000204542	C6orf15	GTExv8.ALL.Minor_Salivary_Gland	protein_coding	6	31112558	31112559	61	0.239988	2.77467e-10	6:30798168-6:31570931	6.22	1	1
6:31571218-6:32682664	ENSG00000204525	HLA-C	GTExv8.ALL.Minor_Salivary_Gland	protein_coding	6	31272104	31272105	92	0.0106244	0.113528	6:31571337-6:32682664	9.05	0.849	1
6:30798168-6:31571218	ENSG00000204516	MICB	GTExv8.ALL.Minor_Salivary_Gland	protein_coding	6	31494880	31494881	61	0.155483	6.01754e-07	6:30798168-6:31570931	9.68	1	1
6:31571218-6:32682664	ENSG00000237541	HLA-DQA2	GTExv8.ALL.Minor_Salivary_Gland	protein_coding	6	32741341	32741342	92	0.62254	4.642e-32	6:31571337-6:32682664	16.6	1	1
6:30798168-6:31571218	ENSG00000228727	SAPCD1	GTExv8.ALL.Nerve_Tibial	protein_coding	6	31762834	31762835	61	0.0094269	0.0141981	6:30798168-6:31570931	-10.5	0.906	1
6:32682664-6:33236497	ENSG00000237541	HLA-DQA2	GTExv8.ALL.Nerve_Tibial	protein_coding	6	32741341	32741342	35	0.692036	7.15587e-138	6:32682664-6:33236497	-9.41	0.854	1
6:26791233-6:28017819	ENSG00000158691	ZSCAN12	GTExv8.ALL.Nerve_Tibial	protein_coding	6	28399733	28399734	59	0.050226	1.04758e-07	6:26791421-6:28017250	-5.82	0.94	1
6:33236497-6:35455756	ENSG00000231925	TAPBP	GTExv8.ALL.Nerve_Tibial	protein_coding	6	33314386	33314387	77	0.186	9.95546e-26	6:33236497-6:35454791	-3.66	0.96	1
6:28017819-6:28917608	ENSG00000219891	ZSCAN12P1	GTExv8.ALL.Nerve_Tibial	transcribed_unprocessed_pseudogene	6	28091153	28091154	46	0.0255008	0.000127663	6:28018353-6:28917091	-2.27	0.844	1
6:33236497-6:35455756	ENSG00000204264	PSMB8	GTExv8.ALL.Nerve_Tibial	protein_coding	6	32844046	32844047	77	0.00442022	0.0674581	6:33236497-6:35454791	3.11	0.854	1
6:33236497-6:35455756	ENSG00000197251	LINC00336	GTExv8.ALL.Nerve_Tibial	lncRNA	6	33593337	33593338	77	0.0336278	1.23374e-05	6:33236497-6:35454791	5.21	0.999	1
6:30798168-6:31571218	ENSG00000204338	CYP21A1P	GTExv8.ALL.Nerve_Tibial	transcribed_unprocessed_pseudogene	6	32005688	32005689	61	0.410438	5.0659e-63	6:30798168-6:31570931	5.96	0.946	1
6:32682664-6:33236497	ENSG00000235863	B3GALT4	GTExv8.ALL.Nerve_Tibial	protein_coding	6	33277131	33277132	35	0.0124328	0.00576431	6:32682664-6:33236497	7.82	1	1
6:30798168-6:31571218	ENSG00000204482	LST1	GTExv8.ALL.Nerve_Tibial	protein_coding	6	31586123	31586124	61	0.0997864	5.17709e-14	6:30798168-6:31570931	10.1	1	1
6:31571218-6:32682664	ENSG00000237541	HLA-DQA2	GTExv8.ALL.Nerve_Tibial	protein_coding	6	32741341	32741342	92	0.692036	7.15587e-138	6:31571337-6:32682664	16.2	0.81	1
6:32682664-6:33236497	ENSG00000231925	TAPBP	GTExv8.ALL.Pancreas	protein_coding	6	33314386	33314387	35	0.0522941	3.28657e-05	6:32682664-6:33236497	-6.18	0.999	1
6:33236497-6:35455756	ENSG00000204209	DAXX	GTExv8.ALL.Pancreas	protein_coding	6	33329285	33329286	77	0.0153159	0.0173003	6:33236497-6:35454791	-3.77	0.912	1
6:32682664-6:33236497	ENSG00000223534	HLA-DQB1-AS1	GTExv8.ALL.Pancreas	lncRNA	6	32660354	32660355	35	0.236327	1.02578e-19	6:32682664-6:33236497	2.54	0.876	1
6:28917608-6:29737971	ENSG00000281831	HCP5B	GTExv8.ALL.Pancreas	lncRNA	6	29873782	29873783	58	0.212992	1.03055e-17	6:28917832-6:29737971	5.63	0.962	1
6:32682664-6:33236497	ENSG00000204257	HLA-DMA	GTExv8.ALL.Pancreas	protein_coding	6	32969093	32969094	35	0.143614	4.495e-12	6:32682664-6:33236497	7.49	1	1
6:31571218-6:32682664	ENSG00000237541	HLA-DQA2	GTExv8.ALL.Pancreas	protein_coding	6	32741341	32741342	92	0.56017	3.35627e-56	6:31571337-6:32682664	16.4	1	1
6:31571218-6:32682664	ENSG00000271581	ENSG00000271581.1	GTExv8.ALL.Prostate	unprocessed_pseudogene	6	31356646	31356647	92	0.15565	7.20465e-10	6:31571337-6:32682664	-11.3	1	1
6:30798168-6:31571218	ENSG00000204580	DDR1	GTExv8.ALL.Prostate	protein_coding	6	30876420	30876421	61	0.0339972	0.0034493	6:30798168-6:31570931	-7.27	1	1
6:33236497-6:35455756	ENSG00000204228	HSD17B8	GTExv8.ALL.Prostate	protein_coding	6	33204641	33204642	77	0.0409029	0.00146608	6:33236497-6:35454791	-6.97	1	1
6:30798168-6:31571218	ENSG00000204435	CSNK2B	GTExv8.ALL.Prostate	protein_coding	6	31665390	31665391	61	0.0130489	0.0492912	6:30798168-6:31570931	-6.64	1	1
6:32682664-6:33236497	ENSG00000237541	HLA-DQA2	GTExv8.ALL.Prostate	protein_coding	6	32741341	32741342	35	0.603056	4.82306e-46	6:32682664-6:33236497	-6.59	1	1
6:30798168-6:31571218	ENSG00000204351	SKIC2	GTExv8.ALL.Prostate	protein_coding	6	31959110	31959111	61	0.239754	6.02768e-15	6:30798168-6:31570931	-4.69	1	1
6:25684587-6:26791233	ENSG00000261584	ENSG00000261584.1	GTExv8.ALL.Prostate	lncRNA	6	26686240	26686241	73	0.131204	1.77358e-08	6:25684587-6:26789628	-3.93	0.815	1
6:28017819-6:28917608	ENSG00000158691	ZSCAN12	GTExv8.ALL.Prostate	protein_coding	6	28399733	28399734	46	0.0178559	0.0263599	6:28018353-6:28917091	-1.6	0.98	1
6:31571218-6:32682664	ENSG00000204305	AGER	GTExv8.ALL.Prostate	protein_coding	6	32184323	32184324	92	0.00868061	0.0885546	6:31571337-6:32682664	2.19	1	1
6:28017819-6:28917608	ENSG00000216901	ZNF603P	GTExv8.ALL.Prostate	unprocessed_pseudogene	6	28176187	28176188	46	0.294551	1.51388e-18	6:28018353-6:28917091	4.57	0.817	1
6:28917608-6:29737971	ENSG00000281831	HCP5B	GTExv8.ALL.Prostate	lncRNA	6	29873782	29873783	58	0.364103	1.58395e-23	6:28917832-6:29737971	4.87	0.827	1
6:32682664-6:33236497	ENSG00000096433	ITPR3	GTExv8.ALL.Prostate	protein_coding	6	33620364	33620365	35	0.242073	4.29432e-15	6:32682664-6:33236497	6.67	1	1
6:32682664-6:33236497	ENSG00000228962.1	ENSG00000228962.1	GTExv8.ALL.Prostate		6	32390509	32390510	35	0.0203579	0.0191301	6:32682664-6:33236497	8.22	1	1
6:31571218-6:32682664	ENSG00000204267	TAP2	GTExv8.ALL.Prostate	protein_coding	6	32838779	32838780	92	0.155284	7.56329e-10	6:31571337-6:32682664	17.1	1	1
6:31571218-6:32682664	ENSG00000196735	HLA-DQA1	GTExv8.ALL.Skin_Sun_Exposed_Lower_leg	protein_coding	6	32628178	32628179	92	0.455911	5.86846e-82	6:31571337-6:32682664	-15.8	1	1
6:31571218-6:32682664	ENSG00000204301	NOTCH4	GTExv8.ALL.Skin_Sun_Exposed_Lower_leg	protein_coding	6	32224066	32224067	92	0.12499	1.80205e-19	6:31571337-6:32682664	-11.6	1	1
6:30798168-6:31571218	ENSG00000204444	APOM	GTExv8.ALL.Skin_Sun_Exposed_Lower_leg	protein_coding	6	31655470	31655471	61	0.0325667	4.72309e-06	6:30798168-6:31570931	-11	0.995	1
6:32682664-6:33236497	ENSG00000204261	PSMB8-AS1	GTExv8.ALL.Skin_Sun_Exposed_Lower_leg	lncRNA	6	32844085	32844086	35	0.0112252	0.00522517	6:32682664-6:33236497	-10.5	1	1
6:30798168-6:31571218	ENSG00000198563	DDX39B	GTExv8.ALL.Skin_Sun_Exposed_Lower_leg	protein_coding	6	31542447	31542448	61	0.0760085	3.09464e-12	6:30798168-6:31570931	-10.2	1	1
6:32682664-6:33236497	ENSG00000196301	HLA-DRB9	GTExv8.ALL.Skin_Sun_Exposed_Lower_leg	unprocessed_pseudogene	6	32473499	32473500	35	0.0831811	2.82979e-13	6:32682664-6:33236497	-9.95	1	1
6:32682664-6:33236497	ENSG00000179344	HLA-DQB1	GTExv8.ALL.Skin_Sun_Exposed_Lower_leg	protein_coding	6	32668382	32668383	35	0.729091	2.285e-173	6:32682664-6:33236497	-9.84	0.938	1
6:33236497-6:35455756	ENSG00000223865	HLA-DPB1	GTExv8.ALL.Skin_Sun_Exposed_Lower_leg	protein_coding	6	33075925	33075926	77	0.0148648	0.00154715	6:33236497-6:35454791	-5.44	0.824	1
6:31571218-6:32682664	ENSG00000204315	FKBPL	GTExv8.ALL.Skin_Sun_Exposed_Lower_leg	protein_coding	6	32130290	32130291	92	0.0703	2.05582e-11	6:31571337-6:32682664	4.09	1	1
6:30798168-6:31571218	ENSG00000204528	PSORS1C3	GTExv8.ALL.Skin_Sun_Exposed_Lower_leg	lncRNA	6	31177898	31177899	61	0.429189	1.14657e-75	6:30798168-6:31570931	4.88	1	1
6:31571218-6:32682664	ENSG00000248290	TNXA	GTExv8.ALL.Spleen	unprocessed_pseudogene	6	32012471	32012472	92	0.18978	3.76434e-12	6:31571337-6:32682664	-9.2	0.877	1
6:33236497-6:35455756	ENSG00000204267	TAP2	GTExv8.ALL.Spleen	protein_coding	6	32838779	32838780	77	0.300052	2.15503e-19	6:33236497-6:35454791	-5.03	1	1
6:33236497-6:35455756	ENSG00000161896	IP6K3	GTExv8.ALL.Spleen	protein_coding	6	33746904	33746905	77	0.0544549	0.00023028	6:33236497-6:35454791	-4.45	0.934	1
6:26791233-6:28017819	ENSG00000137185	ZSCAN9	GTExv8.ALL.Spleen	protein_coding	6	28224885	28224886	59	0.0326639	0.00364816	6:26791421-6:28017250	-3.85	0.816	1
1:113273306-1:114873845	ENSG00000226167	AP4B1-AS1	GTExv8.ALL.Spleen	lncRNA	1	113856634	113856635	36	0.0358347	0.00243575	1:113273306-1:114873724	-3.2	0.806	1
6:33236497-6:35455756	ENSG00000204261	PSMB8-AS1	GTExv8.ALL.Spleen	lncRNA	6	32844085	32844086	77	0.0507027	0.000370141	6:33236497-6:35454791	-3.19	0.995	1
6:32682664-6:33236497	ENSG00000223534	HLA-DQB1-AS1	GTExv8.ALL.Spleen	lncRNA	6	32660354	32660355	35	0.472705	2.50772e-33	6:32682664-6:33236497	-2.56	0.945	1
6:30798168-6:31571218	ENSG00000204528	PSORS1C3	GTExv8.ALL.Spleen	lncRNA	6	31177898	31177899	61	0.346541	8.82229e-23	6:30798168-6:31570931	4.83	0.975	1
6:28917608-6:29737971	ENSG00000237669	ENSG00000237669.1	GTExv8.ALL.Spleen	unprocessed_pseudogene	6	30007115	30007116	58	0.192438	2.58409e-12	6:28917832-6:29737971	5.94	0.974	1
6:30798168-6:31571218	ENSG00000204482	LST1	GTExv8.ALL.Spleen	protein_coding	6	31586123	31586124	61	0.0560383	0.000188478	6:30798168-6:31570931	12.5	1	1
6:32682664-6:33236497	ENSG00000237541	HLA-DQA2	GTExv8.ALL.Spleen	protein_coding	6	32741341	32741342	35	0.619971	2.18834e-49	6:32682664-6:33236497	12.5	1	1
6:32682664-6:33236497	ENSG00000232629	HLA-DQB2	GTExv8.ALL.Spleen	protein_coding	6	32763533	32763534	35	0.598305	1.13947e-46	6:32682664-6:33236497	13.2	1	1
6:31571218-6:32682664	ENSG00000237541	HLA-DQA2	GTExv8.ALL.Spleen	protein_coding	6	32741341	32741342	92	0.619971	2.18834e-49	6:31571337-6:32682664	16.3	0.875	1
6:32682664-6:33236497	ENSG00000204267	TAP2	GTExv8.ALL.Testis	protein_coding	6	32838779	32838780	35	0.156089	1.07764e-13	6:32682664-6:33236497	-13.8	0.988	1
6:30798168-6:31571218	ENSG00000213719	CLIC1	GTExv8.ALL.Testis	protein_coding	6	31739762	31739763	61	0.0974813	6.21176e-09	6:30798168-6:31570931	-11.6	0.993	1
6:31571218-6:32682664	ENSG00000204444	APOM	GTExv8.ALL.Testis	protein_coding	6	31655470	31655471	92	0.0939037	1.19e-08	6:31571337-6:32682664	-10.4	0.979	1
6:33236497-6:35455756	ENSG00000204267	TAP2	GTExv8.ALL.Testis	protein_coding	6	32838779	32838780	77	0.156089	1.07764e-13	6:33236497-6:35454791	-5.79	0.972	1
1:113273306-1:114873845	ENSG00000231128	ENSG00000231128.5	GTExv8.ALL.Testis	lncRNA	1	113812476	113812477	36	0.0715504	6.64102e-07	1:113273306-1:114873724	-4.31	0.926	1
6:30798168-6:31571218	ENSG00000206337	HCP5	GTExv8.ALL.Testis	lncRNA	6	31463370	31463371	61	0.135798	5.15104e-12	6:30798168-6:31570931	-3.96	0.983	1
6:26791233-6:28017819	ENSG00000275846	LOC105374989	GTExv8.ALL.Testis	lncRNA	6	26602732	26602733	59	0.112771	3.77412e-10	6:26791421-6:28017250	-3.28	0.843	1
6:31571218-6:32682664	ENSG00000204305	AGER	GTExv8.ALL.Testis	protein_coding	6	32184323	32184324	92	0.0753633	3.35907e-07	6:31571337-6:32682664	-0.465	0.987	1
6:30798168-6:31571218	ENSG00000204338	CYP21A1P	GTExv8.ALL.Testis	transcribed_unprocessed_pseudogene	6	32005688	32005689	61	0.398514	2.01883e-37	6:30798168-6:31570931	1.59	0.983	1
6:28917608-6:29737971	ENSG00000237669	ENSG00000237669.1	GTExv8.ALL.Testis	unprocessed_pseudogene	6	30007115	30007116	58	0.149549	3.78132e-13	6:28917832-6:29737971	5.42	0.862	1
6:32682664-6:33236497	ENSG00000232080	LOC102725019	GTExv8.ALL.Testis	lncRNA	6	32718004	32718005	35	0.242547	2.69488e-21	6:32682664-6:33236497	7.66	0.998	1
6:32682664-6:33236497	ENSG00000204257	HLA-DMA	GTExv8.ALL.Testis	protein_coding	6	32969093	32969094	35	0.0786115	1.877e-07	6:32682664-6:33236497	11.2	0.817	1
6:31571218-6:32682664	ENSG00000229391	HLA-DRB6	GTExv8.ALL.Testis	transcribed_unprocessed_pseudogene	6	32560021	32560022	92	0.584258	3.62435e-63	6:31571337-6:32682664	15.1	0.987	1
6:31571218-6:32682664	ENSG00000244731	C4A	GTExv8.ALL.Uterus	protein_coding	6	31982023	31982024	92	0.0758197	0.000927568	6:31571337-6:32682664	-9.74	0.927	1
6:32682664-6:33236497	ENSG00000229391	HLA-DRB6	GTExv8.ALL.Uterus	transcribed_unprocessed_pseudogene	6	32560021	32560022	35	0.633447	1.12683e-29	6:32682664-6:33236497	-9.09	0.966	1
6:26791233-6:28017819	ENSG00000280107	ENSG00000280107.1	GTExv8.ALL.Uterus	TEC	6	28170844	28170845	59	0.0105435	0.126656	6:26791421-6:28017250	-5.65	0.965	1
6:31571218-6:32682664	ENSG00000213760	ATP6V1G2	GTExv8.ALL.Uterus	protein_coding	6	31546847	31546848	92	0.236147	3.17698e-09	6:31571337-6:32682664	-2.46	0.979	1
6:26791233-6:28017819	ENSG00000219392	ZNF602P	GTExv8.ALL.Uterus	transcribed_unprocessed_pseudogene	6	28115627	28115628	59	0.108851	7.94529e-05	6:26791421-6:28017250	1.25	0.806	1
6:32682664-6:33236497	ENSG00000237541	HLA-DQA2	GTExv8.ALL.Uterus	protein_coding	6	32741341	32741342	35	0.647505	9.30589e-31	6:32682664-6:33236497	2.2	1	1
6:28917608-6:29737971	ENSG00000281831	HCP5B	GTExv8.ALL.Uterus	lncRNA	6	29873782	29873783	58	0.241877	1.94806e-09	6:28917832-6:29737971	6.19	0.999	1
6:31571218-6:32682664	ENSG00000237541	HLA-DQA2	GTExv8.ALL.Uterus	protein_coding	6	32741341	32741342	92	0.647505	9.30589e-31	6:31571337-6:32682664	17	1	1
6:32682664-6:33236497	ENSG00000196301	HLA-DRB9	GTExv8.ALL.Whole_Blood	unprocessed_pseudogene	6	32473499	32473500	35	0.294578	8.2678e-53	6:32682664-6:33236497	-10.4	1	1
6:32682664-6:33236497	ENSG00000179344	HLA-DQB1	GTExv8.ALL.Whole_Blood	protein_coding	6	32668382	32668383	35	0.706266	4.40754e-180	6:32682664-6:33236497	-7.7	1	1
6:30798168-6:31571218	ENSG00000198563	DDX39B	GTExv8.ALL.Whole_Blood	protein_coding	6	31542447	31542448	61	0.209843	2.77997e-36	6:30798168-6:31570931	-6.77	0.957	1
6:32682664-6:33236497	ENSG00000204264	PSMB8	GTExv8.ALL.Whole_Blood	protein_coding	6	32844046	32844047	35	0.0915779	7.08417e-16	6:32682664-6:33236497	-6.5	1	1
6:26791233-6:28017819	ENSG00000197062	ZSCAN26	GTExv8.ALL.Whole_Blood	protein_coding	6	28267009	28267010	59	0.0340146	9.15331e-07	6:26791421-6:28017250	-5.85	0.993	1
1:113273306-1:114873845	ENSG00000188761	BCL2L15	GTExv8.ALL.Whole_Blood	protein_coding	1	113887546	113887547	36	0.0656134	1.01536e-11	1:113273306-1:114873724	-2.4	0.962	1
1:113273306-1:114873845	ENSG00000134242	PTPN22	GTExv8.ALL.Whole_Blood	protein_coding	1	113871758	113871759	36	0.0112831	0.00341224	1:113273306-1:114873724	2.68	0.967	1
6:33236497-6:35455756	ENSG00000224557	HLA-DPB2	GTExv8.ALL.Whole_Blood	transcribed_unprocessed_pseudogene	6	33112450	33112451	77	0.230074	4.59371e-40	6:33236497-6:35454791	3.82	0.93	1
6:28917608-6:29737971	ENSG00000281831	HCP5B	GTExv8.ALL.Whole_Blood	lncRNA	6	29873782	29873783	58	0.245087	6.19832e-43	6:28917832-6:29737971	4.91	0.913	1
6:31571218-6:32682664	ENSG00000204388	HSPA1B	GTExv8.ALL.Whole_Blood	protein_coding	6	31827734	31827735	92	0.00862127	0.00922801	6:31571337-6:32682664	5.78	1	1
6:30798168-6:31571218	ENSG00000204528	PSORS1C3	GTExv8.ALL.Whole_Blood	lncRNA	6	31177898	31177899	61	0.239967	5.98774e-42	6:30798168-6:31570931	6.66	1	1
6:30798168-6:31571218	ENSG00000166278	C2	GTExv8.ALL.Whole_Blood	protein_coding	6	31897784	31897785	61	0.0123188	0.00232634	6:30798168-6:31570931	11.2	0.958	1
6:31571218-6:32682664	ENSG00000229391	HLA-DRB6	GTExv8.ALL.Whole_Blood	transcribed_unprocessed_pseudogene	6	32560021	32560022	92	0.665964	2.02929e-161	6:31571337-6:32682664	13.8	1	1
6:31571218-6:32682664	ENSG00000204267	TAP2	GTExv8.ALL.Whole_Blood	protein_coding	6	32838779	32838780	92	0.27597	5.10735e-49	6:31571337-6:32682664	15	1	1
6:31571218-6:32682664	ENSG00000213760	ATP6V1G2	GTExv8.ALL.Adipose_Visceral_Omentum	protein_coding	6	31546847	31546848	92	0.261081	9.02057e-33	6:31571337-6:32682664	-10.2	1	1
6:30798168-6:31571218	ENSG00000204435	CSNK2B	GTExv8.ALL.Adipose_Visceral_Omentum	protein_coding	6	31665390	31665391	61	0.0214109	0.000865805	6:30798168-6:31570931	-8.14	1	1
6:33236497-6:35455756	ENSG00000096433	ITPR3	GTExv8.ALL.Adipose_Visceral_Omentum	protein_coding	6	33620364	33620365	77	0.09733	2.88233e-12	6:33236497-6:35454791	-4.9	0.994	1
6:31571218-6:32682664	ENSG00000204338	CYP21A1P	GTExv8.ALL.Adipose_Visceral_Omentum	transcribed_unprocessed_pseudogene	6	32005688	32005689	92	0.195142	4.83979e-24	6:31571337-6:32682664	-4.37	1	1
1:113273306-1:114873845	ENSG00000116793	PHTF1	GTExv8.ALL.Adipose_Visceral_Omentum	protein_coding	1	113759488	113759489	36	0.0427658	3.75234e-06	1:113273306-1:114873724	-4.14	0.906	1
6:26791233-6:28017819	ENSG00000276180	H4C9	GTExv8.ALL.Adipose_Visceral_Omentum	protein_coding	6	27138587	27138588	59	0.00644642	0.0451011	6:26791421-6:28017250	-0.359	0.936	1
6:32682664-6:33236497	ENSG00000223501	VPS52	GTExv8.ALL.Adipose_Visceral_Omentum	protein_coding	6	33272008	33272009	35	0.00663316	0.0428187	6:32682664-6:33236497	2.69	0.999	1
6:26791233-6:28017819	ENSG00000197903	H2BC12	GTExv8.ALL.Adipose_Visceral_Omentum	protein_coding	6	27146797	27146798	59	0.0250753	0.000338442	6:26791421-6:28017250	3.91	0.901	1
6:26791233-6:28017819	ENSG00000272009	ENSG00000272009.1	GTExv8.ALL.Adipose_Visceral_Omentum	lncRNA	6	28080973	28080974	59	0.103371	5.84088e-13	6:26791421-6:28017250	4.93	0.905	1
6:28917608-6:29737971	ENSG00000237669	ENSG00000237669.1	GTExv8.ALL.Adipose_Visceral_Omentum	unprocessed_pseudogene	6	30007115	30007116	58	0.116732	1.65574e-14	6:28917832-6:29737971	5.81	0.994	1
6:32682664-6:33236497	ENSG00000229391	HLA-DRB6	GTExv8.ALL.Adipose_Visceral_Omentum	transcribed_unprocessed_pseudogene	6	32560021	32560022	35	0.688445	1.48209e-120	6:32682664-6:33236497	6.68	1	1
6:32682664-6:33236497	ENSG00000231925	TAPBP	GTExv8.ALL.Adipose_Visceral_Omentum	protein_coding	6	33314386	33314387	35	0.0903229	1.81595e-11	6:32682664-6:33236497	8.22	1	1
6:30798168-6:31571218	ENSG00000204528	PSORS1C3	GTExv8.ALL.Adipose_Visceral_Omentum	lncRNA	6	31177898	31177899	61	0.352167	3.55468e-46	6:30798168-6:31570931	9.48	1	1
6:31571218-6:32682664	ENSG00000237541	HLA-DQA2	GTExv8.ALL.Adipose_Visceral_Omentum	protein_coding	6	32741341	32741342	92	0.665863	1.87944e-113	6:31571337-6:32682664	16.8	1	1
6:31571218-6:32682664	ENSG00000277402	MIR6891	GTExv8.ALL.Artery_Aorta	miRNA	6	31355315	31355316	92	0.345883	1.35852e-37	6:31571337-6:32682664	-11.8	0.848	1
6:32682664-6:33236497	ENSG00000168394	TAP1	GTExv8.ALL.Artery_Aorta	protein_coding	6	32853977	32853978	35	0.0997854	1.22961e-10	6:32682664-6:33236497	-10	1	1
6:30798168-6:31571218	ENSG00000244731	C4A	GTExv8.ALL.Artery_Aorta	protein_coding	6	31982023	31982024	61	0.301918	3.98369e-32	6:30798168-6:31570931	-9.11	0.944	1
6:26791233-6:28017819	ENSG00000197279	ZNF165	GTExv8.ALL.Artery_Aorta	protein_coding	6	28081130	28081131	59	0.0586107	8.58994e-07	6:26791421-6:28017250	-5.82	0.939	1
6:31571218-6:32682664	ENSG00000225851	HLA-S	GTExv8.ALL.Artery_Aorta	unprocessed_pseudogene	6	31382287	31382288	92	0.341834	4.48271e-37	6:31571337-6:32682664	-4.71	0.847	1
6:28017819-6:28917608	ENSG00000235109	ZSCAN31	GTExv8.ALL.Artery_Aorta	protein_coding	6	28356270	28356271	46	0.0307969	0.000307353	6:28018353-6:28917091	-2.04	0.941	1
6:30798168-6:31571218	ENSG00000204435	CSNK2B	GTExv8.ALL.Artery_Aorta	protein_coding	6	31665390	31665391	61	0.0207671	0.00260339	6:30798168-6:31570931	0.807	0.942	1
6:33236497-6:35455756	ENSG00000224557	HLA-DPB2	GTExv8.ALL.Artery_Aorta	transcribed_unprocessed_pseudogene	6	33112450	33112451	77	0.162392	9.19971e-17	6:33236497-6:35454791	3.95	0.975	1
6:30798168-6:31571218	ENSG00000204528	PSORS1C3	GTExv8.ALL.Artery_Aorta	lncRNA	6	31177898	31177899	61	0.29229	5.65304e-31	6:30798168-6:31570931	6.68	0.949	1
6:32682664-6:33236497	ENSG00000198502	HLA-DRB5	GTExv8.ALL.Artery_Aorta	protein_coding	6	32530286	32530287	35	0.62633	1.57286e-84	6:32682664-6:33236497	13.6	0.861	1
6:32682664-6:33236497	ENSG00000196126	HLA-DRB1	GTExv8.ALL.Artery_Aorta	protein_coding	6	32589847	32589848	35	0.229999	7.16548e-24	6:32682664-6:33236497	14.1	0.861	1
6:31571218-6:32682664	ENSG00000237541	HLA-DQA2	GTExv8.ALL.Artery_Aorta	protein_coding	6	32741341	32741342	92	0.621344	2.02509e-83	6:31571337-6:32682664	16.8	1	1
6:32682664-6:33236497	ENSG00000179344	HLA-DQB1	GTExv8.ALL.Artery_Tibial	protein_coding	6	32668382	32668383	35	0.589968	5.57229e-115	6:32682664-6:33236497	-18.1	1	1
6:32682664-6:33236497	ENSG00000168394	TAP1	GTExv8.ALL.Artery_Tibial	protein_coding	6	32853977	32853978	35	0.0685731	7.80192e-11	6:32682664-6:33236497	-11.8	1	1
6:30798168-6:31571218	ENSG00000204351	SKIC2	GTExv8.ALL.Artery_Tibial	protein_coding	6	31959110	31959111	61	0.520479	3.61454e-95	6:30798168-6:31570931	-11.5	1	1
6:32682664-6:33236497	ENSG00000112514	CUTA	GTExv8.ALL.Artery_Tibial	protein_coding	6	33418316	33418317	35	0.0510397	2.0336e-08	6:32682664-6:33236497	-7.52	1	1
6:30798168-6:31571218	ENSG00000225851	HLA-S	GTExv8.ALL.Artery_Tibial	unprocessed_pseudogene	6	31382287	31382288	61	0.216965	5.25415e-33	6:30798168-6:31570931	-7.22	1	1
6:30798168-6:31571218	ENSG00000272501	ENSG00000272501.1	GTExv8.ALL.Artery_Tibial	lncRNA	6	31198036	31198037	61	0.509301	2.98543e-92	6:30798168-6:31570931	-5.24	1	1
6:33236497-6:35455756	ENSG00000204209	DAXX	GTExv8.ALL.Artery_Tibial	protein_coding	6	33329285	33329286	77	0.0188405	0.00051555	6:33236497-6:35454791	-4.42	0.966	1
6:31571218-6:32682664	ENSG00000231389	HLA-DPA1	GTExv8.ALL.Artery_Tibial	protein_coding	6	33073771	33073772	92	0.0395149	7.65582e-07	6:31571337-6:32682664	4	1	1
6:26791233-6:28017819	ENSG00000219392	ZNF602P	GTExv8.ALL.Artery_Tibial	transcribed_unprocessed_pseudogene	6	28115627	28115628	59	0.146348	5.20011e-22	6:26791421-6:28017250	5.47	0.974	1
6:31571218-6:32682664	ENSG00000204257	HLA-DMA	GTExv8.ALL.Artery_Tibial	protein_coding	6	32969093	32969094	92	0.0248866	7.60931e-05	6:31571337-6:32682664	11.3	0.996	1
6:31571218-6:32682664	ENSG00000237541	HLA-DQA2	GTExv8.ALL.Artery_Tibial	protein_coding	6	32741341	32741342	92	0.699879	1.87323e-154	6:31571337-6:32682664	16.2	0.995	1
6:31571218-6:32682664	ENSG00000196126	HLA-DRB1	GTExv8.ALL.Brain_Anterior_cingulate_cortex_BA24	protein_coding	6	32589847	32589848	92	0.376421	8.68532e-17	6:31571337-6:32682664	-16.1	1	1
6:32682664-6:33236497	ENSG00000229391	HLA-DRB6	GTExv8.ALL.Brain_Anterior_cingulate_cortex_BA24	transcribed_unprocessed_pseudogene	6	32560021	32560022	35	0.510026	1.92178e-24	6:32682664-6:33236497	-9.81	1	1
6:33236497-6:35455756	ENSG00000204188	GGNBP1	GTExv8.ALL.Brain_Anterior_cingulate_cortex_BA24	transcribed_unitary_pseudogene	6	33540045	33540046	77	0.0351585	0.0130295	6:33236497-6:35454791	-7.37	1	1
6:28017819-6:28917608	ENSG00000137338	PGBD1	GTExv8.ALL.Brain_Anterior_cingulate_cortex_BA24	protein_coding	6	28281571	28281572	46	0.0713168	0.000630168	6:28018353-6:28917091	-4.17	0.965	1
6:30798168-6:31571218	ENSG00000137310	TCF19	GTExv8.ALL.Brain_Anterior_cingulate_cortex_BA24	protein_coding	6	31158541	31158542	61	0.127184	5.51238e-06	6:30798168-6:31570931	-4.07	0.888	1
6:31571218-6:32682664	ENSG00000204516	MICB	GTExv8.ALL.Brain_Anterior_cingulate_cortex_BA24	protein_coding	6	31494880	31494881	92	0.331061	1.49981e-14	6:31571337-6:32682664	-2.84	1	1
6:31571218-6:32682664	ENSG00000213676	ATF6B	GTExv8.ALL.Brain_Anterior_cingulate_cortex_BA24	protein_coding	6	32128252	32128253	92	0.0760814	0.000422948	6:31571337-6:32682664	1.88	1	1
6:32682664-6:33236497	ENSG00000204267	TAP2	GTExv8.ALL.Brain_Anterior_cingulate_cortex_BA24	protein_coding	6	32838779	32838780	35	0.219709	1.27912e-09	6:32682664-6:33236497	2.76	0.993	1
6:32682664-6:33236497	ENSG00000241106	HLA-DOB	GTExv8.ALL.Brain_Anterior_cingulate_cortex_BA24	protein_coding	6	32817047	32817048	35	0.474786	3.05818e-22	6:32682664-6:33236497	7.66	1	1
6:30798168-6:31571218	ENSG00000204520	MICA	GTExv8.ALL.Brain_Anterior_cingulate_cortex_BA24	protein_coding	6	31399783	31399784	61	0.238881	2.02724e-10	6:30798168-6:31570931	8.19	0.886	1
6:30798168-6:31571218	ENSG00000198563	DDX39B	GTExv8.ALL.Brain_Anterior_cingulate_cortex_BA24	protein_coding	6	31542447	31542448	61	0.10056	5.38279e-05	6:30798168-6:31570931	9.77	0.987	1
6:30798168-6:31571218	ENSG00000213722	DDAH2	GTExv8.ALL.Brain_Cerebellar_Hemisphere	protein_coding	6	31730579	31730580	61	0.143712	1.37436e-07	6:30798168-6:31570931	-12.7	1	1
6:32682664-6:33236497	ENSG00000204252	HLA-DOA	GTExv8.ALL.Brain_Cerebellar_Hemisphere	protein_coding	6	33009611	33009612	35	0.438037	1.23032e-23	6:32682664-6:33236497	-7.28	0.997	1
6:33236497-6:35455756	ENSG00000204248	COL11A2	GTExv8.ALL.Brain_Cerebellar_Hemisphere	protein_coding	6	33192498	33192499	77	0.154617	4.38836e-08	6:33236497-6:35454791	-5.96	0.999	1
1:113273306-1:114873845	ENSG00000116793	PHTF1	GTExv8.ALL.Brain_Cerebellar_Hemisphere	protein_coding	1	113759488	113759489	36	0.159137	2.72439e-08	1:113273306-1:114873724	-4.27	0.929	1
6:28917608-6:29737971	ENSG00000237669	ENSG00000237669.1	GTExv8.ALL.Brain_Cerebellar_Hemisphere	unprocessed_pseudogene	6	30007115	30007116	58	0.0694625	0.000249843	6:28917832-6:29737971	5.97	0.984	1
6:30798168-6:31571218	ENSG00000204528	PSORS1C3	GTExv8.ALL.Brain_Cerebellar_Hemisphere	lncRNA	6	31177898	31177899	61	0.20778	1.39204e-10	6:30798168-6:31570931	6.37	0.999	1
6:30798168-6:31571218	ENSG00000204344	STK19	GTExv8.ALL.Brain_Cerebellar_Hemisphere	protein_coding	6	31971165	31971166	61	0.0826311	6.77733e-05	6:30798168-6:31570931	8.07	0.961	1
6:32682664-6:33236497	ENSG00000241106	HLA-DOB	GTExv8.ALL.Brain_Cerebellar_Hemisphere	protein_coding	6	32817047	32817048	35	0.543305	1.78976e-31	6:32682664-6:33236497	9.49	1	1
6:31571218-6:32682664	ENSG00000204267	TAP2	GTExv8.ALL.Brain_Cerebellar_Hemisphere	protein_coding	6	32838779	32838780	92	0.273372	6.93996e-14	6:31571337-6:32682664	11.6	0.945	1
6:32682664-6:33236497	ENSG00000204267	TAP2	GTExv8.ALL.Brain_Cerebellar_Hemisphere	protein_coding	6	32838779	32838780	35	0.273372	6.93996e-14	6:32682664-6:33236497	12.4	1	1
6:31571218-6:32682664	ENSG00000237541	HLA-DQA2	GTExv8.ALL.Brain_Cerebellar_Hemisphere	protein_coding	6	32741341	32741342	92	0.423816	1.08578e-22	6:31571337-6:32682664	16.2	1	1
6:32682664-6:33236497	ENSG00000223534	HLA-DQB1-AS1	GTExv8.ALL.Brain_Cortex	lncRNA	6	32660354	32660355	35	0.268129	1.1183e-15	6:32682664-6:33236497	-8.36	1	1
6:30798168-6:31571218	ENSG00000244731	C4A	GTExv8.ALL.Brain_Cortex	protein_coding	6	31982023	31982024	61	0.24564	2.51617e-14	6:30798168-6:31570931	-7.38	0.896	1
6:33236497-6:35455756	ENSG00000204188	GGNBP1	GTExv8.ALL.Brain_Cortex	transcribed_unitary_pseudogene	6	33540045	33540046	77	0.0852402	1.28208e-05	6:33236497-6:35454791	-5.61	1	1
6:33236497-6:35455756	ENSG00000204267	TAP2	GTExv8.ALL.Brain_Cortex	protein_coding	6	32838779	32838780	77	0.434466	3.82428e-27	6:33236497-6:35454791	2.93	0.842	1
6:32682664-6:33236497	ENSG00000196735	HLA-DQA1	GTExv8.ALL.Brain_Cortex	protein_coding	6	32628178	32628179	35	0.126598	9.83436e-08	6:32682664-6:33236497	4.21	1	1
6:33236497-6:35455756	ENSG00000204257	HLA-DMA	GTExv8.ALL.Brain_Cortex	protein_coding	6	32969093	32969094	77	0.201573	8.78419e-12	6:33236497-6:35454791	4.57	0.986	1
6:30798168-6:31571218	ENSG00000204520	MICA	GTExv8.ALL.Brain_Cortex	protein_coding	6	31399783	31399784	61	0.223732	4.80571e-13	6:30798168-6:31570931	6.46	0.882	1
6:30798168-6:31571218	ENSG00000226979	LTA	GTExv8.ALL.Brain_Cortex	protein_coding	6	31572053	31572054	61	0.0115386	0.0673986	6:30798168-6:31570931	10.8	1	1
6:32682664-6:33236497	ENSG00000179344	HLA-DQB1	GTExv8.ALL.Brain_Cortex	protein_coding	6	32668382	32668383	35	0.495908	3.05432e-32	6:32682664-6:33236497	11.1	1	1
6:31571218-6:32682664	ENSG00000204256	BRD2	GTExv8.ALL.Brain_Hippocampus	protein_coding	6	32968659	32968660	92	0.00442589	0.190376	6:31571337-6:32682664	-14	1	1
6:31571218-6:32682664	ENSG00000244731	C4A	GTExv8.ALL.Brain_Hippocampus	protein_coding	6	31982023	31982024	92	0.22185	1.03317e-10	6:31571337-6:32682664	-11.3	1	1
6:31571218-6:32682664	ENSG00000196735	HLA-DQA1	GTExv8.ALL.Brain_Hippocampus	protein_coding	6	32628178	32628179	92	0.143949	2.99688e-07	6:31571337-6:32682664	-6.83	1	1
6:26791233-6:28017819	ENSG00000196812	ZSCAN16	GTExv8.ALL.Brain_Hippocampus	protein_coding	6	28124559	28124560	59	0.0748473	0.000221869	6:26791421-6:28017250	-5.73	0.943	1
6:28017819-6:28917608	ENSG00000196812	ZSCAN16	GTExv8.ALL.Brain_Hippocampus	protein_coding	6	28124559	28124560	46	0.0748473	0.000221869	6:28018353-6:28917091	-4.68	0.998	1
6:28017819-6:28917608	ENSG00000219392	ZNF602P	GTExv8.ALL.Brain_Hippocampus	transcribed_unprocessed_pseudogene	6	28115627	28115628	46	0.221966	1.02039e-10	6:28018353-6:28917091	-1.1	0.997	1
6:33236497-6:35455756	ENSG00000204257	HLA-DMA	GTExv8.ALL.Brain_Hippocampus	protein_coding	6	32969093	32969094	77	0.0733381	0.000255505	6:33236497-6:35454791	4.57	0.926	1
6:28917608-6:29737971	ENSG00000281831	HCP5B	GTExv8.ALL.Brain_Hippocampus	lncRNA	6	29873782	29873783	58	0.0853049	8.32258e-05	6:28917832-6:29737971	5.76	0.839	1
6:32682664-6:33236497	ENSG00000204267	TAP2	GTExv8.ALL.Brain_Hippocampus	protein_coding	6	32838779	32838780	35	0.208769	4.13419e-10	6:32682664-6:33236497	6.69	1	1
6:33236497-6:35455756	ENSG00000197251	LINC00336	GTExv8.ALL.Brain_Hippocampus	lncRNA	6	33593337	33593338	77	0.0862861	7.58916e-05	6:33236497-6:35454791	6.74	1	1
6:32682664-6:33236497	ENSG00000204257	HLA-DMA	GTExv8.ALL.Brain_Hippocampus	protein_coding	6	32969093	32969094	35	0.0733381	0.000255505	6:32682664-6:33236497	9.12	1	1
6:32682664-6:33236497	ENSG00000232629	HLA-DQB2	GTExv8.ALL.Brain_Hippocampus	protein_coding	6	32763533	32763534	35	0.394789	1.00001e-19	6:32682664-6:33236497	9.14	0.997	1
6:30798168-6:31571218	ENSG00000204516	MICB	GTExv8.ALL.Brain_Hippocampus	protein_coding	6	31494880	31494881	61	0.149383	1.7543e-07	6:30798168-6:31570931	9.68	1	1
6:31571218-6:32682664	ENSG00000224557	HLA-DPB2	GTExv8.ALL.Brain_Nucleus_accumbens_basal_ganglia	transcribed_unprocessed_pseudogene	6	33112450	33112451	92	0.221037	1.00655e-12	6:31571337-6:32682664	-12.5	0.968	1
6:31571218-6:32682664	ENSG00000250535	STK19B	GTExv8.ALL.Brain_Nucleus_accumbens_basal_ganglia	unprocessed_pseudogene	6	32013269	32013270	92	0.190888	4.8058e-11	6:31571337-6:32682664	-11.6	1	1
6:28917608-6:29737971	ENSG00000204618	RNF39	GTExv8.ALL.Brain_Nucleus_accumbens_basal_ganglia	protein_coding	6	30075886	30075887	58	0.0362768	0.00382125	6:28917832-6:29737971	-5.87	0.952	1
6:32682664-6:33236497	ENSG00000204267	TAP2	GTExv8.ALL.Brain_Nucleus_accumbens_basal_ganglia	protein_coding	6	32838779	32838780	35	0.362592	1.55164e-21	6:32682664-6:33236497	-0.35	1	1
6:32682664-6:33236497	ENSG00000204248	COL11A2	GTExv8.ALL.Brain_Nucleus_accumbens_basal_ganglia	protein_coding	6	33192498	33192499	35	0.0162529	0.0389247	6:32682664-6:33236497	4.64	0.983	1
6:30798168-6:31571218	ENSG00000204520	MICA	GTExv8.ALL.Brain_Nucleus_accumbens_basal_ganglia	protein_coding	6	31399783	31399784	61	0.31313	2.93093e-18	6:30798168-6:31570931	5.09	0.999	1
6:26791233-6:28017819	ENSG00000112812	PRSS16	GTExv8.ALL.Brain_Nucleus_accumbens_basal_ganglia	protein_coding	6	27247700	27247701	59	0.0411167	0.00220405	6:26791421-6:28017250	5.94	0.987	1
6:33236497-6:35455756	ENSG00000197251	LINC00336	GTExv8.ALL.Brain_Nucleus_accumbens_basal_ganglia	lncRNA	6	33593337	33593338	77	0.176599	2.86852e-10	6:33236497-6:35454791	6.88	1	1
6:30798168-6:31571218	ENSG00000204348	DXO	GTExv8.ALL.Brain_Nucleus_accumbens_basal_ganglia	protein_coding	6	31972291	31972292	61	0.110826	7.70772e-07	6:30798168-6:31570931	6.89	1	1
6:32682664-6:33236497	ENSG00000241106	HLA-DOB	GTExv8.ALL.Brain_Nucleus_accumbens_basal_ganglia	protein_coding	6	32817047	32817048	35	0.533241	3.77857e-35	6:32682664-6:33236497	9.51	1	1
6:30798168-6:31571218	ENSG00000204420	MPIG6B	GTExv8.ALL.Brain_Nucleus_accumbens_basal_ganglia	protein_coding	6	31723343	31723344	61	0.139798	2.52956e-08	6:30798168-6:31570931	9.59	1	1
6:31571218-6:32682664	ENSG00000237541	HLA-DQA2	GTExv8.ALL.Brain_Nucleus_accumbens_basal_ganglia	protein_coding	6	32741341	32741342	92	0.504232	1.61317e-32	6:31571337-6:32682664	17	1	1
6:30798168-6:31571218	ENSG00000204540	PSORS1C1	GTExv8.ALL.Brain_Spinal_cord_cervical_c-1	protein_coding	6	31114749	31114750	61	0.316615	4.23035e-12	6:30798168-6:31570931	-7.25	0.823	1
6:31571218-6:32682664	ENSG00000204351	SKIC2	GTExv8.ALL.Brain_Spinal_cord_cervical_c-1	protein_coding	6	31959110	31959111	92	0.280279	1.11128e-10	6:31571337-6:32682664	-6.26	1	1
6:26791233-6:28017819	ENSG00000219392	ZNF602P	GTExv8.ALL.Brain_Spinal_cord_cervical_c-1	transcribed_unprocessed_pseudogene	6	28115627	28115628	59	0.0633417	0.0025931	6:26791421-6:28017250	-5.97	0.932	1
6:33236497-6:35455756	ENSG00000204248	COL11A2	GTExv8.ALL.Brain_Spinal_cord_cervical_c-1	protein_coding	6	33192498	33192499	77	0.039818	0.0142233	6:33236497-6:35454791	-5.18	1	1
6:33236497-6:35455756	ENSG00000030110	BAK1	GTExv8.ALL.Brain_Spinal_cord_cervical_c-1	protein_coding	6	33580292	33580293	77	0.233756	5.86834e-09	6:33236497-6:35454791	-4.17	0.997	1
6:31571218-6:32682664	ENSG00000248290	TNXA	GTExv8.ALL.Brain_Spinal_cord_cervical_c-1	unprocessed_pseudogene	6	32012471	32012472	92	0.150379	4.31515e-06	6:31571337-6:32682664	2.29	1	1
6:26791233-6:28017819	ENSG00000181315	ZNF322	GTExv8.ALL.Brain_Spinal_cord_cervical_c-1	protein_coding	6	26659751	26659752	59	0.370056	2.52452e-14	6:26791421-6:28017250	5.24	0.997	1
6:30798168-6:31571218	ENSG00000204528	PSORS1C3	GTExv8.ALL.Brain_Spinal_cord_cervical_c-1	lncRNA	6	31177898	31177899	61	0.285448	7.04843e-11	6:30798168-6:31570931	5.24	0.905	1
6:32682664-6:33236497	ENSG00000232629	HLA-DQB2	GTExv8.ALL.Brain_Spinal_cord_cervical_c-1	protein_coding	6	32763533	32763534	35	0.536708	1.12676e-22	6:32682664-6:33236497	12.3	1	1
6:31571218-6:32682664	ENSG00000229391	HLA-DRB6	GTExv8.ALL.Brain_Spinal_cord_cervical_c-1	transcribed_unprocessed_pseudogene	6	32560021	32560022	92	0.463053	1.13545e-18	6:31571337-6:32682664	16.4	1	1
6:32682664-6:33236497	ENSG00000229391	HLA-DRB6	GTExv8.ALL.Breast_Mammary_Tissue	transcribed_unprocessed_pseudogene	6	32560021	32560022	35	0.63529	1.54269e-88	6:32682664-6:33236497	-13.2	1	1
6:30798168-6:31571218	ENSG00000204351	SKIC2	GTExv8.ALL.Breast_Mammary_Tissue	protein_coding	6	31959110	31959111	61	0.356026	9.02451e-40	6:30798168-6:31570931	-12.3	1	1
6:31571218-6:32682664	ENSG00000248290	TNXA	GTExv8.ALL.Breast_Mammary_Tissue	unprocessed_pseudogene	6	32012471	32012472	92	0.138302	1.17961e-14	6:31571337-6:32682664	-8.75	1	1
6:32682664-6:33236497	ENSG00000204252	HLA-DOA	GTExv8.ALL.Breast_Mammary_Tissue	protein_coding	6	33009611	33009612	35	0.0424685	2.12467e-05	6:32682664-6:33236497	-7.89	1	1
6:32682664-6:33236497	ENSG00000196735	HLA-DQA1	GTExv8.ALL.Breast_Mammary_Tissue	protein_coding	6	32628178	32628179	35	0.257062	1.79915e-27	6:32682664-6:33236497	-7.03	1	1
6:28017819-6:28917608	ENSG00000219392	ZNF602P	GTExv8.ALL.Breast_Mammary_Tissue	transcribed_unprocessed_pseudogene	6	28115627	28115628	46	0.147324	1.43924e-15	6:28018353-6:28917091	-4.89	0.805	1
6:33236497-6:35455756	ENSG00000223865	HLA-DPB1	GTExv8.ALL.Breast_Mammary_Tissue	protein_coding	6	33075925	33075926	77	0.03968	3.87864e-05	6:33236497-6:35454791	-3.69	0.845	1
6:28017819-6:28917608	ENSG00000137338	PGBD1	GTExv8.ALL.Breast_Mammary_Tissue	protein_coding	6	28281571	28281572	46	0.0262809	0.000704484	6:28018353-6:28917091	1.28	0.847	1
6:28017819-6:28917608	ENSG00000216901	ZNF603P	GTExv8.ALL.Breast_Mammary_Tissue	unprocessed_pseudogene	6	28176187	28176188	46	0.300112	1.30403e-32	6:28018353-6:28917091	4.1	0.801	1
6:33236497-6:35455756	ENSG00000224557	HLA-DPB2	GTExv8.ALL.Breast_Mammary_Tissue	transcribed_unprocessed_pseudogene	6	33112450	33112451	77	0.251322	8.28323e-27	6:33236497-6:35454791	5.04	1	1
6:30798168-6:31571218	ENSG00000204528	PSORS1C3	GTExv8.ALL.Breast_Mammary_Tissue	lncRNA	6	31177898	31177899	61	0.369527	1.36379e-41	6:30798168-6:31570931	9.43	1	1
6:30798168-6:31571218	ENSG00000204482	LST1	GTExv8.ALL.Breast_Mammary_Tissue	protein_coding	6	31586123	31586124	61	0.0742984	2.12455e-08	6:30798168-6:31570931	10.2	0.986	1
6:31571218-6:32682664	ENSG00000237541	HLA-DQA2	GTExv8.ALL.Breast_Mammary_Tissue	protein_coding	6	32741341	32741342	92	0.645552	5.53261e-91	6:31571337-6:32682664	16.4	1	1
6:31571218-6:32682664	ENSG00000196735	HLA-DQA1	GTExv8.ALL.Cells_EBV-transformed_lymphocytes	protein_coding	6	32628178	32628179	92	0.430569	1.12415e-19	6:31571337-6:32682664	-16.4	1	1
6:31571218-6:32682664	ENSG00000277402	MIR6891	GTExv8.ALL.Cells_EBV-transformed_lymphocytes	miRNA	6	31355315	31355316	92	0.442277	2.46105e-20	6:31571337-6:32682664	-11.6	1	1
6:30798168-6:31571218	ENSG00000204387	SNHG32	GTExv8.ALL.Cells_EBV-transformed_lymphocytes	lncRNA	6	31834607	31834608	61	0.0375346	0.0106583	6:30798168-6:31570931	-11.3	0.995	1
6:32682664-6:33236497	ENSG00000242574	HLA-DMB	GTExv8.ALL.Cells_EBV-transformed_lymphocytes	protein_coding	6	32941069	32941070	35	0.00491254	0.191667	6:32682664-6:33236497	-5.86	1	1
6:28017819-6:28917608	ENSG00000280107	ENSG00000280107.1	GTExv8.ALL.Cells_EBV-transformed_lymphocytes	TEC	6	28170844	28170845	46	0.109149	2.59319e-05	6:28018353-6:28917091	-4.41	0.813	1
6:33236497-6:35455756	ENSG00000242574	HLA-DMB	GTExv8.ALL.Cells_EBV-transformed_lymphocytes	protein_coding	6	32941069	32941070	77	0.00491254	0.191667	6:33236497-6:35454791	-3.99	1	1
6:33236497-6:35455756	ENSG00000224557	HLA-DPB2	GTExv8.ALL.Cells_EBV-transformed_lymphocytes	transcribed_unprocessed_pseudogene	6	33112450	33112451	77	0.0668509	0.000915339	6:33236497-6:35454791	-3.06	1	1
6:28917608-6:29737971	ENSG00000281831	HCP5B	GTExv8.ALL.Cells_EBV-transformed_lymphocytes	lncRNA	6	29873782	29873783	58	0.297156	5.68624e-13	6:28917832-6:29737971	3.63	0.931	1
6:30798168-6:31571218	ENSG00000204528	PSORS1C3	GTExv8.ALL.Cells_EBV-transformed_lymphocytes	lncRNA	6	31177898	31177899	61	0.295085	7.06099e-13	6:30798168-6:31570931	4.59	0.993	1
6:31571218-6:32682664	ENSG00000204305	AGER	GTExv8.ALL.Cells_EBV-transformed_lymphocytes	protein_coding	6	32184323	32184324	92	0.00755354	0.148384	6:31571337-6:32682664	4.67	1	1
6:32682664-6:33236497	ENSG00000229391	HLA-DRB6	GTExv8.ALL.Cells_EBV-transformed_lymphocytes	transcribed_unprocessed_pseudogene	6	32560021	32560022	35	0.5659	2.81608e-28	6:32682664-6:33236497	6.48	0.991	1
6:32682664-6:33236497	ENSG00000196301	HLA-DRB9	GTExv8.ALL.Cells_EBV-transformed_lymphocytes	unprocessed_pseudogene	6	32473499	32473500	35	0.502449	5.88784e-24	6:32682664-6:33236497	10.7	1	1
6:32682664-6:33236497	ENSG00000198502	HLA-DRB5	GTExv8.ALL.Colon_Transverse	protein_coding	6	32530286	32530287	35	0.605285	4.27482e-76	6:32682664-6:33236497	-12	0.963	1
6:32682664-6:33236497	ENSG00000204256	BRD2	GTExv8.ALL.Colon_Transverse	protein_coding	6	32968659	32968660	35	0.0496925	9.41379e-06	6:32682664-6:33236497	-10.3	0.927	1
6:30798168-6:31571218	ENSG00000137411	VARS2	GTExv8.ALL.Colon_Transverse	protein_coding	6	30914204	30914205	61	0.113281	2.03071e-11	6:30798168-6:31570931	-9.05	1	1
6:32682664-6:33236497	ENSG00000231925	TAPBP	GTExv8.ALL.Colon_Transverse	protein_coding	6	33314386	33314387	35	0.0269561	0.000918518	6:32682664-6:33236497	-8.27	0.965	1
6:26791233-6:28017819	ENSG00000197062	ZSCAN26	GTExv8.ALL.Colon_Transverse	protein_coding	6	28267009	28267010	59	0.184789	3.34647e-18	6:26791421-6:28017250	-5.56	0.891	1
1:113273306-1:114873845	ENSG00000116793	PHTF1	GTExv8.ALL.Colon_Transverse	protein_coding	1	113759488	113759489	36	0.00589529	0.075538	1:113273306-1:114873724	-4.52	0.99	1
6:33236497-6:35455756	ENSG00000241106	HLA-DOB	GTExv8.ALL.Colon_Transverse	protein_coding	6	32817047	32817048	77	0.452275	5.37298e-50	6:33236497-6:35454791	-4.38	0.867	1
6:31571218-6:32682664	ENSG00000196126	HLA-DRB1	GTExv8.ALL.Colon_Transverse	protein_coding	6	32589847	32589848	92	0.184548	3.53423e-18	6:31571337-6:32682664	-3.9	1	1
6:33236497-6:35455756	ENSG00000204257	HLA-DMA	GTExv8.ALL.Colon_Transverse	protein_coding	6	32969093	32969094	77	0.0301339	0.000482884	6:33236497-6:35454791	4.57	0.974	1
6:30798168-6:31571218	ENSG00000204528	PSORS1C3	GTExv8.ALL.Colon_Transverse	lncRNA	6	31177898	31177899	61	0.32271	4.75118e-33	6:30798168-6:31570931	5.38	1	1
6:28917608-6:29737971	ENSG00000237669	ENSG00000237669.1	GTExv8.ALL.Colon_Transverse	unprocessed_pseudogene	6	30007115	30007116	58	0.103409	1.60704e-10	6:28917832-6:29737971	5.64	0.9	1
6:33236497-6:35455756	ENSG00000197251	LINC00336	GTExv8.ALL.Colon_Transverse	lncRNA	6	33593337	33593338	77	0.0663953	3.22821e-07	6:33236497-6:35454791	7.22	1	1
6:30798168-6:31571218	ENSG00000204482	LST1	GTExv8.ALL.Colon_Transverse	protein_coding	6	31586123	31586124	61	0.0125759	0.017727	6:30798168-6:31570931	10.1	1	1
6:31571218-6:32682664	ENSG00000204257	HLA-DMA	GTExv8.ALL.Colon_Transverse	protein_coding	6	32969093	32969094	92	0.0301339	0.000482884	6:31571337-6:32682664	11.3	1	1
6:31571218-6:32682664	ENSG00000229391	HLA-DRB6	GTExv8.ALL.Colon_Transverse	transcribed_unprocessed_pseudogene	6	32560021	32560022	92	0.593308	1.02513e-73	6:31571337-6:32682664	13.6	1	1
6:32682664-6:33236497	ENSG00000179344	HLA-DQB1	GTExv8.ALL.Esophagus_Mucosa	protein_coding	6	32668382	32668383	35	0.637824	1.84907e-111	6:32682664-6:33236497	-16.2	1	1
6:31571218-6:32682664	ENSG00000224796	RPL32P1	GTExv8.ALL.Esophagus_Mucosa	processed_pseudogene	6	33079450	33079451	92	0.00139847	0.1936	6:31571337-6:32682664	-9.59	0.96	1
6:30798168-6:31571218	ENSG00000206337	HCP5	GTExv8.ALL.Esophagus_Mucosa	lncRNA	6	31463370	31463371	61	0.000902863	0.229388	6:30798168-6:31570931	-9.35	1	1
6:30798168-6:31571218	ENSG00000272501	ENSG00000272501.1	GTExv8.ALL.Esophagus_Mucosa	lncRNA	6	31198036	31198037	61	0.253257	1.74512e-33	6:30798168-6:31570931	-6.35	0.996	1
6:28917608-6:29737971	ENSG00000204616	TRIM31	GTExv8.ALL.Esophagus_Mucosa	protein_coding	6	30113105	30113106	58	0.0125555	0.00710585	6:28917832-6:29737971	-6.04	0.957	1
6:32682664-6:33236497	ENSG00000229391	HLA-DRB6	GTExv8.ALL.Esophagus_Mucosa	transcribed_unprocessed_pseudogene	6	32560021	32560022	35	0.594541	2.6085e-99	6:32682664-6:33236497	-3.35	1	1
6:33236497-6:35455756	ENSG00000236104	ZBTB22	GTExv8.ALL.Esophagus_Mucosa	protein_coding	6	33317941	33317942	77	0.0109914	0.0110124	6:33236497-6:35454791	-2.72	0.999	1
6:28017819-6:28917608	ENSG00000219891	ZSCAN12P1	GTExv8.ALL.Esophagus_Mucosa	transcribed_unprocessed_pseudogene	6	28091153	28091154	46	0.0348245	1.67623e-05	6:28018353-6:28917091	0.756	0.879	1
6:26791233-6:28017819	ENSG00000219392	ZNF602P	GTExv8.ALL.Esophagus_Mucosa	transcribed_unprocessed_pseudogene	6	28115627	28115628	59	0.0376017	7.94649e-06	6:26791421-6:28017250	2.15	0.968	1
6:31571218-6:32682664	ENSG00000241106	HLA-DOB	GTExv8.ALL.Esophagus_Mucosa	protein_coding	6	32817047	32817048	92	0.474614	2.07205e-71	6:31571337-6:32682664	4	1	1
6:32682664-6:33236497	ENSG00000196126	HLA-DRB1	GTExv8.ALL.Esophagus_Mucosa	protein_coding	6	32589847	32589848	35	0.180458	2.05269e-23	6:32682664-6:33236497	4.4	1	1
6:28017819-6:28917608	ENSG00000197279	ZNF165	GTExv8.ALL.Esophagus_Mucosa	protein_coding	6	28081130	28081131	46	0.0513572	1.96258e-07	6:28018353-6:28917091	4.55	0.85	1
6:33236497-6:35455756	ENSG00000204257	HLA-DMA	GTExv8.ALL.Esophagus_Mucosa	protein_coding	6	32969093	32969094	77	0.0788249	1.12035e-10	6:33236497-6:35454791	5.06	0.982	1
6:30798168-6:31571218	ENSG00000204538	PSORS1C2	GTExv8.ALL.Esophagus_Mucosa	protein_coding	6	31139349	31139350	61	0.551343	2.06269e-88	6:30798168-6:31570931	6.22	0.998	1
6:31571218-6:32682664	ENSG00000204257	HLA-DMA	GTExv8.ALL.Esophagus_Mucosa	protein_coding	6	32969093	32969094	92	0.0788249	1.12035e-10	6:31571337-6:32682664	10.7	1	1
6:31571218-6:32682664	ENSG00000204438	GPANK1	GTExv8.ALL.Heart_Atrial_Appendage	protein_coding	6	31666282	31666283	92	0.022304	0.00225193	6:31571337-6:32682664	-12.6	1	1
6:30798168-6:31571218	ENSG00000204438	GPANK1	GTExv8.ALL.Heart_Atrial_Appendage	protein_coding	6	31666282	31666283	61	0.022304	0.00225193	6:30798168-6:31570931	-11.6	1	1
6:32682664-6:33236497	ENSG00000196126	HLA-DRB1	GTExv8.ALL.Heart_Atrial_Appendage	protein_coding	6	32589847	32589848	35	0.436288	3.3433e-48	6:32682664-6:33236497	-6.95	1	1
6:30798168-6:31571218	ENSG00000272501	ENSG00000272501.1	GTExv8.ALL.Heart_Atrial_Appendage	lncRNA	6	31198036	31198037	61	0.355202	2.32088e-37	6:30798168-6:31570931	-6.26	0.947	1
6:33236497-6:35455756	ENSG00000096433	ITPR3	GTExv8.ALL.Heart_Atrial_Appendage	protein_coding	6	33620364	33620365	77	0.0675219	2.22262e-07	6:33236497-6:35454791	-4.62	0.976	1
1:113273306-1:114873845	ENSG00000081026	MAGI3	GTExv8.ALL.Heart_Atrial_Appendage	protein_coding	1	113390748	113390749	36	0.0281292	0.000681122	1:113273306-1:114873724	-4.21	0.967	1
6:25684587-6:26791233	ENSG00000079691	CARMIL1	GTExv8.ALL.Heart_Atrial_Appendage	protein_coding	6	25279077	25279078	73	0.145857	1.3867e-14	6:25684587-6:26789628	-4	0.823	1
6:26791233-6:28017819	ENSG00000219891	ZSCAN12P1	GTExv8.ALL.Heart_Atrial_Appendage	transcribed_unprocessed_pseudogene	6	28091153	28091154	59	0.213996	2.41439e-21	6:26791421-6:28017250	-1.92	0.976	1
6:28017819-6:28917608	ENSG00000235109	ZSCAN31	GTExv8.ALL.Heart_Atrial_Appendage	protein_coding	6	28356270	28356271	46	0.0464546	1.63443e-05	6:28018353-6:28917091	-1.85	0.998	1
6:28017819-6:28917608	ENSG00000216901	ZNF603P	GTExv8.ALL.Heart_Atrial_Appendage	unprocessed_pseudogene	6	28176187	28176188	46	0.513023	5.40901e-60	6:28018353-6:28917091	4.47	0.994	1
6:33236497-6:35455756	ENSG00000204257	HLA-DMA	GTExv8.ALL.Heart_Atrial_Appendage	protein_coding	6	32969093	32969094	77	0.109029	3.91812e-11	6:33236497-6:35454791	4.57	0.959	1
6:32682664-6:33236497	ENSG00000030110	BAK1	GTExv8.ALL.Heart_Atrial_Appendage	protein_coding	6	33580292	33580293	35	0.122164	2.38058e-12	6:32682664-6:33236497	5.54	0.975	1
6:32682664-6:33236497	ENSG00000241106	HLA-DOB	GTExv8.ALL.Heart_Atrial_Appendage	protein_coding	6	32817047	32817048	35	0.417388	1.52488e-45	6:32682664-6:33236497	5.78	1	1
6:31571218-6:32682664	ENSG00000204257	HLA-DMA	GTExv8.ALL.Heart_Atrial_Appendage	protein_coding	6	32969093	32969094	92	0.109029	3.91812e-11	6:31571337-6:32682664	11.3	1	1
6:31571218-6:32682664	ENSG00000237541	HLA-DQA2	GTExv8.ALL.Heart_Atrial_Appendage	protein_coding	6	32741341	32741342	92	0.53392	1.58693e-63	6:31571337-6:32682664	16.5	1	1
6:32682664-6:33236497	ENSG00000179344	HLA-DQB1	GTExv8.ALL.Kidney_Cortex	protein_coding	6	32668382	32668383	35	0.359554	1.24855e-08	6:32682664-6:33236497	-12.1	1	1
6:30798168-6:31571218	ENSG00000244731	C4A	GTExv8.ALL.Kidney_Cortex	protein_coding	6	31982023	31982024	61	0.292206	4.76415e-07	6:30798168-6:31570931	-9.99	1	1
6:31571218-6:32682664	ENSG00000231852	CYP21A2	GTExv8.ALL.Kidney_Cortex	protein_coding	6	32038264	32038265	92	0.0301952	0.0760315	6:31571337-6:32682664	-5.14	1	1
6:30798168-6:31571218	ENSG00000204536	CCHCR1	GTExv8.ALL.Kidney_Cortex	protein_coding	6	31158237	31158238	61	0.313563	1.55636e-07	6:30798168-6:31570931	-1.36	1	1
6:28017819-6:28917608	ENSG00000220721	OR1F12P	GTExv8.ALL.Kidney_Cortex	unprocessed_pseudogene	6	28073315	28073316	46	0.108396	0.00259034	6:28018353-6:28917091	4.59	0.964	1
6:28917608-6:29737971	ENSG00000281831	HCP5B	GTExv8.ALL.Kidney_Cortex	lncRNA	6	29873782	29873783	58	0.287219	6.15914e-07	6:28917832-6:29737971	4.94	0.92	1
6:26791233-6:28017819	ENSG00000220721	OR1F12P	GTExv8.ALL.Kidney_Cortex	unprocessed_pseudogene	6	28073315	28073316	59	0.108396	0.00259034	6:26791421-6:28017250	5.63	1	1
6:32682664-6:33236497	ENSG00000237541	HLA-DQA2	GTExv8.ALL.Kidney_Cortex	protein_coding	6	32741341	32741342	35	0.238104	7.11493e-06	6:32682664-6:33236497	9.29	1	1
6:30798168-6:31571218	ENSG00000231852	CYP21A2	GTExv8.ALL.Kidney_Cortex	protein_coding	6	32038264	32038265	61	0.0301952	0.0760315	6:30798168-6:31570931	10	0.966	1
6:31571218-6:32682664	ENSG00000229391	HLA-DRB6	GTExv8.ALL.Kidney_Cortex	transcribed_unprocessed_pseudogene	6	32560021	32560022	92	0.252204	3.57634e-06	6:31571337-6:32682664	13.8	0.97	1
6:30798168-6:31571218	ENSG00000204444	APOM	GTExv8.ALL.Lung	protein_coding	6	31655470	31655471	61	0.0256248	0.000155701	6:30798168-6:31570931	-13.8	1	1
6:32682664-6:33236497	ENSG00000196301	HLA-DRB9	GTExv8.ALL.Lung	unprocessed_pseudogene	6	32473499	32473500	35	0.364764	9.98731e-53	6:32682664-6:33236497	-9.17	1	1
6:30798168-6:31571218	ENSG00000225851	HLA-S	GTExv8.ALL.Lung	unprocessed_pseudogene	6	31382287	31382288	61	0.398074	9.5629e-59	6:30798168-6:31570931	-5.98	0.987	1
6:31571218-6:32682664	ENSG00000204252	HLA-DOA	GTExv8.ALL.Lung	protein_coding	6	33009611	33009612	92	0.0545081	4.98191e-08	6:31571337-6:32682664	-3.05	0.998	1
6:32682664-6:33236497	ENSG00000228962.1	ENSG00000228962.1	GTExv8.ALL.Lung		6	32390509	32390510	35	0.0517296	1.08283e-07	6:32682664-6:33236497	5.58	1	1
6:33236497-6:35455756	ENSG00000197251	LINC00336	GTExv8.ALL.Lung	lncRNA	6	33593337	33593338	77	0.13072	1.43849e-17	6:33236497-6:35454791	6.92	1	1
6:32682664-6:33236497	ENSG00000232629	HLA-DQB2	GTExv8.ALL.Lung	protein_coding	6	32763533	32763534	35	0.587007	8.58622e-101	6:32682664-6:33236497	10.1	1	1
6:31571218-6:32682664	ENSG00000241106	HLA-DOB	GTExv8.ALL.Lung	protein_coding	6	32817047	32817048	92	0.584776	3.42537e-100	6:31571337-6:32682664	11.1	1	1
6:31571218-6:32682664	ENSG00000237541	HLA-DQA2	GTExv8.ALL.Lung	protein_coding	6	32741341	32741342	92	0.69669	3.24791e-135	6:31571337-6:32682664	16.8	0.985	1
6:32682664-6:33236497	ENSG00000198502	HLA-DRB5	GTExv8.ALL.Muscle_Skeletal	protein_coding	6	32530286	32530287	35	0.683591	2.69732e-178	6:32682664-6:33236497	-18.4	1	1
6:31571218-6:32682664	ENSG00000204438	GPANK1	GTExv8.ALL.Muscle_Skeletal	protein_coding	6	31666282	31666283	92	0.0958083	2.32049e-17	6:31571337-6:32682664	-12.9	0.999	1
6:32682664-6:33236497	ENSG00000223534	HLA-DQB1-AS1	GTExv8.ALL.Muscle_Skeletal	lncRNA	6	32660354	32660355	35	0.294592	1.49712e-55	6:32682664-6:33236497	-12.1	0.999	1
6:30798168-6:31571218	ENSG00000137411	VARS2	GTExv8.ALL.Muscle_Skeletal	protein_coding	6	30914204	30914205	61	0.0657019	2.82222e-12	6:30798168-6:31570931	-6.11	1	1
6:26791233-6:28017819	ENSG00000198315	ZKSCAN8	GTExv8.ALL.Muscle_Skeletal	protein_coding	6	28141909	28141910	59	0.0388736	7.65281e-08	6:26791421-6:28017250	-5.55	0.992	1
6:33236497-6:35455756	ENSG00000223865	HLA-DPB1	GTExv8.ALL.Muscle_Skeletal	protein_coding	6	33075925	33075926	77	0.0275851	5.43533e-06	6:33236497-6:35454791	-4.82	0.998	1
6:33236497-6:35455756	ENSG00000231925	TAPBP	GTExv8.ALL.Muscle_Skeletal	protein_coding	6	33314386	33314387	77	0.104998	6.09381e-19	6:33236497-6:35454791	-3.11	0.96	1
6:26791233-6:28017819	ENSG00000158691	ZSCAN12	GTExv8.ALL.Muscle_Skeletal	protein_coding	6	28399733	28399734	59	0.0519473	5.40001e-10	6:26791421-6:28017250	2.03	0.999	1
6:33236497-6:35455756	ENSG00000204257	HLA-DMA	GTExv8.ALL.Muscle_Skeletal	protein_coding	6	32969093	32969094	77	0.157092	3.40914e-28	6:33236497-6:35454791	4.54	0.998	1
6:28917608-6:29737971	ENSG00000281831	HCP5B	GTExv8.ALL.Muscle_Skeletal	lncRNA	6	29873782	29873783	58	0.15535	7.09004e-28	6:28917832-6:29737971	5.05	0.962	1
6:30798168-6:31571218	ENSG00000204528	PSORS1C3	GTExv8.ALL.Muscle_Skeletal	lncRNA	6	31177898	31177899	61	0.267773	7.94204e-50	6:30798168-6:31570931	6.75	1	1
6:31571218-6:32682664	ENSG00000204257	HLA-DMA	GTExv8.ALL.Muscle_Skeletal	protein_coding	6	32969093	32969094	92	0.157092	3.40914e-28	6:31571337-6:32682664	10.5	0.853	1
6:30798168-6:31571218	ENSG00000204482	LST1	GTExv8.ALL.Muscle_Skeletal	protein_coding	6	31586123	31586124	61	0.00820741	0.00913459	6:30798168-6:31570931	11.1	1	1
6:31571218-6:32682664	ENSG00000229391	HLA-DRB6	GTExv8.ALL.Muscle_Skeletal	transcribed_unprocessed_pseudogene	6	32560021	32560022	92	0.680854	5.60038e-177	6:31571337-6:32682664	14.1	0.853	1
6:32682664-6:33236497	ENSG00000204290	BTNL2	GTExv8.ALL.Ovary	protein_coding	6	32407127	32407128	35	0.00450334	0.18759	6:32682664-6:33236497	-14.9	1	1
6:30798168-6:31571218	ENSG00000204463	BAG6	GTExv8.ALL.Ovary	protein_coding	6	31652704	31652705	61	0.0688682	0.000359437	6:30798168-6:31570931	-7.86	0.966	1
6:26791233-6:28017819	ENSG00000196812	ZSCAN16	GTExv8.ALL.Ovary	protein_coding	6	28124559	28124560	59	0.0249168	0.0233166	6:26791421-6:28017250	-5.43	0.861	1
6:33236497-6:35455756	ENSG00000096433	ITPR3	GTExv8.ALL.Ovary	protein_coding	6	33620364	33620365	77	0.132242	8.12464e-07	6:33236497-6:35454791	-4.42	0.968	1
6:30798168-6:31571218	ENSG00000250535	STK19B	GTExv8.ALL.Ovary	unprocessed_pseudogene	6	32013269	32013270	61	0.236229	1.66645e-11	6:30798168-6:31570931	-4.08	0.992	1
6:30798168-6:31571218	ENSG00000204516	MICB	GTExv8.ALL.Ovary	protein_coding	6	31494880	31494881	61	0.164148	3.35413e-08	6:30798168-6:31570931	5.55	0.995	1
6:28917608-6:29737971	ENSG00000281831	HCP5B	GTExv8.ALL.Ovary	lncRNA	6	29873782	29873783	58	0.300246	1.08776e-14	6:28917832-6:29737971	5.97	0.944	1
6:31571218-6:32682664	ENSG00000272221	ENSG00000272221.1	GTExv8.ALL.Ovary	lncRNA	6	31395494	31395495	92	0.268021	4.70851e-13	6:31571337-6:32682664	10.7	0.999	1
6:31571218-6:32682664	ENSG00000204257	HLA-DMA	GTExv8.ALL.Ovary	protein_coding	6	32969093	32969094	92	0.0945038	3.15051e-05	6:31571337-6:32682664	11.3	1	1
6:31571218-6:32682664	ENSG00000237541	HLA-DQA2	GTExv8.ALL.Ovary	protein_coding	6	32741341	32741342	92	0.610524	7.85971e-36	6:31571337-6:32682664	17	1	1
6:31571218-6:32682664	ENSG00000248290	TNXA	GTExv8.ALL.Pituitary	unprocessed_pseudogene	6	32012471	32012472	92	0.258408	3.38734e-17	6:31571337-6:32682664	-8.15	1	1
6:32682664-6:33236497	ENSG00000179344	HLA-DQB1	GTExv8.ALL.Pituitary	protein_coding	6	32668382	32668383	35	0.666368	3.71572e-58	6:32682664-6:33236497	-4.66	1	1
6:28017819-6:28917608	ENSG00000137338	PGBD1	GTExv8.ALL.Pituitary	protein_coding	6	28281571	28281572	46	0.0456277	0.000547246	6:28018353-6:28917091	0.534	0.865	1
6:28017819-6:28917608	ENSG00000137185	ZSCAN9	GTExv8.ALL.Pituitary	protein_coding	6	28224885	28224886	46	0.0882572	1.93013e-06	6:28018353-6:28917091	4.59	0.913	1
6:28017819-6:28917608	ENSG00000216901	ZNF603P	GTExv8.ALL.Pituitary	unprocessed_pseudogene	6	28176187	28176188	46	0.413275	3.00839e-29	6:28018353-6:28917091	4.62	0.892	1
6:30798168-6:31571218	ENSG00000204528	PSORS1C3	GTExv8.ALL.Pituitary	lncRNA	6	31177898	31177899	61	0.235457	1.27164e-15	6:30798168-6:31570931	5.61	0.927	1
6:28917608-6:29737971	ENSG00000237669	ENSG00000237669.1	GTExv8.ALL.Pituitary	unprocessed_pseudogene	6	30007115	30007116	58	0.0660692	3.68952e-05	6:28917832-6:29737971	5.8	0.828	1
6:30798168-6:31571218	ENSG00000231852	CYP21A2	GTExv8.ALL.Pituitary	protein_coding	6	32038264	32038265	61	0.12707	9.87734e-09	6:30798168-6:31570931	8.83	0.999	1
6:31571218-6:32682664	ENSG00000204257	HLA-DMA	GTExv8.ALL.Pituitary	protein_coding	6	32969093	32969094	92	0.0836597	3.56826e-06	6:31571337-6:32682664	11.3	0.848	1
6:32682664-6:33236497	ENSG00000223534	HLA-DQB1-AS1	GTExv8.ALL.Pituitary	lncRNA	6	32660354	32660355	35	0.539731	1.0832e-41	6:32682664-6:33236497	12.9	1	1
6:31571218-6:32682664	ENSG00000237541	HLA-DQA2	GTExv8.ALL.Pituitary	protein_coding	6	32741341	32741342	92	0.606638	9.86538e-50	6:31571337-6:32682664	16.9	1	1
6:32682664-6:33236497	ENSG00000196735	HLA-DQA1	GTExv8.ALL.Skin_Not_Sun_Exposed_Suprapubic	protein_coding	6	32628178	32628179	35	0.456947	1.65689e-70	6:32682664-6:33236497	-14.8	1	1
6:30798168-6:31571218	ENSG00000206337	HCP5	GTExv8.ALL.Skin_Not_Sun_Exposed_Suprapubic	lncRNA	6	31463370	31463371	61	0.0391291	3.4752e-06	6:30798168-6:31570931	-10.5	1	1
6:30798168-6:31571218	ENSG00000204410	MSH5	GTExv8.ALL.Skin_Not_Sun_Exposed_Suprapubic	protein_coding	6	31739947	31739948	61	0.0405998	2.30478e-06	6:30798168-6:31570931	-9.87	1	1
6:32682664-6:33236497	ENSG00000204252	HLA-DOA	GTExv8.ALL.Skin_Not_Sun_Exposed_Suprapubic	protein_coding	6	33009611	33009612	35	0.0112517	0.00901478	6:32682664-6:33236497	-5.3	1	1
6:33236497-6:35455756	ENSG00000231925	TAPBP	GTExv8.ALL.Skin_Not_Sun_Exposed_Suprapubic	protein_coding	6	33314386	33314387	77	0.109837	6.12547e-15	6:33236497-6:35454791	-3.29	0.852	1
6:30798168-6:31571218	ENSG00000225851	HLA-S	GTExv8.ALL.Skin_Not_Sun_Exposed_Suprapubic	unprocessed_pseudogene	6	31382287	31382288	61	0.233788	7.24784e-32	6:30798168-6:31570931	-3.03	0.986	1
6:28017819-6:28917608	ENSG00000184357	H1-5	GTExv8.ALL.Skin_Not_Sun_Exposed_Suprapubic	protein_coding	6	27867528	27867529	46	0.0186625	0.00107678	6:28018353-6:28917091	-2.85	0.945	1
6:28017819-6:28917608	ENSG00000219891	ZSCAN12P1	GTExv8.ALL.Skin_Not_Sun_Exposed_Suprapubic	transcribed_unprocessed_pseudogene	6	28091153	28091154	46	0.00965904	0.0143725	6:28018353-6:28917091	4.27	0.852	1
6:31571218-6:32682664	ENSG00000204257	HLA-DMA	GTExv8.ALL.Skin_Not_Sun_Exposed_Suprapubic	protein_coding	6	32969093	32969094	92	0.0517419	1.02149e-07	6:31571337-6:32682664	11.3	1	1
6:31571218-6:32682664	ENSG00000237541	HLA-DQA2	GTExv8.ALL.Skin_Not_Sun_Exposed_Suprapubic	protein_coding	6	32741341	32741342	92	0.573031	1.88817e-97	6:31571337-6:32682664	16.6	1	1
6:32682664-6:33236497	ENSG00000198502	HLA-DRB5	GTExv8.ALL.Small_Intestine_Terminal_Ileum	protein_coding	6	32530286	32530287	35	0.539468	5.47292e-31	6:32682664-6:33236497	-15.8	1	1
6:32682664-6:33236497	ENSG00000204267	TAP2	GTExv8.ALL.Small_Intestine_Terminal_Ileum	protein_coding	6	32838779	32838780	35	0.100587	1.19204e-05	6:32682664-6:33236497	-14.8	1	1
6:30798168-6:31571218	ENSG00000244731	C4A	GTExv8.ALL.Small_Intestine_Terminal_Ileum	protein_coding	6	31982023	31982024	61	0.144336	1.39599e-07	6:30798168-6:31570931	-10.3	1	1
6:30798168-6:31571218	ENSG00000204351	SKIC2	GTExv8.ALL.Small_Intestine_Terminal_Ileum	protein_coding	6	31959110	31959111	61	0.305467	1.59179e-15	6:30798168-6:31570931	-8.5	0.999	1
6:32682664-6:33236497	ENSG00000196126	HLA-DRB1	GTExv8.ALL.Small_Intestine_Terminal_Ileum	protein_coding	6	32589847	32589848	35	0.237742	5.34889e-12	6:32682664-6:33236497	-3.83	1	1
6:31571218-6:32682664	ENSG00000240053	LY6G5B	GTExv8.ALL.Small_Intestine_Terminal_Ileum	protein_coding	6	31670166	31670167	92	0.130047	6.07598e-07	6:31571337-6:32682664	5.73	1	1
6:30798168-6:31571218	ENSG00000204528	PSORS1C3	GTExv8.ALL.Small_Intestine_Terminal_Ileum	lncRNA	6	31177898	31177899	61	0.35623	2.16467e-18	6:30798168-6:31570931	6.26	1	1
6:31571218-6:32682664	ENSG00000204314	PRRT1	GTExv8.ALL.Small_Intestine_Terminal_Ileum	protein_coding	6	32153959	32153960	92	0.0399874	0.00469572	6:31571337-6:32682664	8.55	1	1
6:31571218-6:32682664	ENSG00000237541	HLA-DQA2	GTExv8.ALL.Small_Intestine_Terminal_Ileum	protein_coding	6	32741341	32741342	92	0.581868	1.30282e-34	6:31571337-6:32682664	15.9	1	1
6:30798168-6:31571218	ENSG00000204444	APOM	GTExv8.ALL.Stomach	protein_coding	6	31655470	31655471	61	0.0701998	7.83615e-07	6:30798168-6:31570931	-11.6	0.992	1
6:31571218-6:32682664	ENSG00000248290	TNXA	GTExv8.ALL.Stomach	unprocessed_pseudogene	6	32012471	32012472	92	0.114589	2.382e-10	6:31571337-6:32682664	-10.5	1	1
6:33236497-6:35455756	ENSG00000204257	HLA-DMA	GTExv8.ALL.Stomach	protein_coding	6	32969093	32969094	77	0.028658	0.00129819	6:33236497-6:35454791	4.52	0.968	1
6:28917608-6:29737971	ENSG00000281831	HCP5B	GTExv8.ALL.Stomach	lncRNA	6	29873782	29873783	58	0.251097	3.21823e-22	6:28917832-6:29737971	5.3	0.963	1
6:30798168-6:31571218	ENSG00000204528	PSORS1C3	GTExv8.ALL.Stomach	lncRNA	6	31177898	31177899	61	0.400058	7.9867e-38	6:30798168-6:31570931	7.32	0.992	1
6:32682664-6:33236497	ENSG00000237541	HLA-DQA2	GTExv8.ALL.Stomach	protein_coding	6	32741341	32741342	35	0.608147	1.07247e-67	6:32682664-6:33236497	9.56	1	1
6:31571218-6:32682664	ENSG00000204257	HLA-DMA	GTExv8.ALL.Stomach	protein_coding	6	32969093	32969094	92	0.028658	0.00129819	6:31571337-6:32682664	11.6	1	1
6:32682664-6:33236497	ENSG00000227057	WDR46	GTExv8.ALL.Stomach	protein_coding	6	33289300	33289301	35	0.0402659	0.000163471	6:32682664-6:33236497	11.7	0.976	1
6:31571218-6:32682664	ENSG00000237541	HLA-DQA2	GTExv8.ALL.Stomach	protein_coding	6	32741341	32741342	92	0.608147	1.07247e-67	6:31571337-6:32682664	16.9	1	1
6:32682664-6:33236497	ENSG00000196126	HLA-DRB1	GTExv8.ALL.Thyroid	protein_coding	6	32589847	32589848	35	0.352517	3.48196e-56	6:32682664-6:33236497	-16.4	1	1
6:28017819-6:28917608	ENSG00000280107	ENSG00000280107.1	GTExv8.ALL.Thyroid	TEC	6	28170844	28170845	46	0.393196	2.87672e-64	6:28018353-6:28917091	-4.68	0.935	1
1:113273306-1:114873845	ENSG00000116793	PHTF1	GTExv8.ALL.Thyroid	protein_coding	1	113759488	113759489	36	0.02608	6.00579e-05	1:113273306-1:114873724	-4.33	0.97	1
6:28017819-6:28917608	ENSG00000216901	ZNF603P	GTExv8.ALL.Thyroid	unprocessed_pseudogene	6	28176187	28176188	46	0.281687	3.04848e-43	6:28018353-6:28917091	2.01	0.933	1
6:28017819-6:28917608	ENSG00000235109	ZSCAN31	GTExv8.ALL.Thyroid	protein_coding	6	28356270	28356271	46	0.407361	3.29273e-67	6:28018353-6:28917091	2.19	0.902	1
11:1213590-11:3665481	ENSG00000180176	TH	GTExv8.ALL.Thyroid	protein_coding	11	2171876	2171877	97	0.113981	5.4683e-17	11:1213644-11:3665358	4.54	0.969	1
6:33236497-6:35455756	ENSG00000204261	PSMB8-AS1	GTExv8.ALL.Thyroid	lncRNA	6	32844085	32844086	77	0.0299117	1.83459e-05	6:33236497-6:35454791	4.57	0.971	1
6:28917608-6:29737971	ENSG00000237669	ENSG00000237669.1	GTExv8.ALL.Thyroid	unprocessed_pseudogene	6	30007115	30007116	58	0.162405	4.81738e-24	6:28917832-6:29737971	5.69	0.916	1
6:33236497-6:35455756	ENSG00000197251	LINC00336	GTExv8.ALL.Thyroid	lncRNA	6	33593337	33593338	77	0.0391289	1.0634e-06	6:33236497-6:35454791	7.44	1	1
6:31571218-6:32682664	ENSG00000204257	HLA-DMA	GTExv8.ALL.Thyroid	protein_coding	6	32969093	32969094	92	0.248756	1.19726e-37	6:31571337-6:32682664	8.5	0.996	1
6:31571218-6:32682664	ENSG00000204261	PSMB8-AS1	GTExv8.ALL.Thyroid	lncRNA	6	32844085	32844086	92	0.0299117	1.83459e-05	6:31571337-6:32682664	9.47	0.999	1
6:32682664-6:33236497	ENSG00000204257	HLA-DMA	GTExv8.ALL.Thyroid	protein_coding	6	32969093	32969094	35	0.248756	1.19726e-37	6:32682664-6:33236497	10.4	0.97	1
6:30798168-6:31571218	ENSG00000240053	LY6G5B	GTExv8.ALL.Thyroid	protein_coding	6	31670166	31670167	61	0.282339	2.34828e-43	6:30798168-6:31570931	12.2	1	1
6:31571218-6:32682664	ENSG00000237541	HLA-DQA2	GTExv8.ALL.Thyroid	protein_coding	6	32741341	32741342	92	0.688913	2.24231e-147	6:31571337-6:32682664	16.8	1	1
6:32682664-6:33236497	ENSG00000179344	HLA-DQB1	GTExv8.ALL.Vagina	protein_coding	6	32668382	32668383	35	0.612891	1.17798e-30	6:32682664-6:33236497	-15.9	1	1
6:31571218-6:32682664	ENSG00000244731	C4A	GTExv8.ALL.Vagina	protein_coding	6	31982023	31982024	92	0.251448	1.44022e-10	6:31571337-6:32682664	-10.3	1	1
6:30798168-6:31571218	ENSG00000244731	C4A	GTExv8.ALL.Vagina	protein_coding	6	31982023	31982024	61	0.251448	1.44022e-10	6:30798168-6:31570931	-9.89	1	1
6:31571218-6:32682664	ENSG00000250535	STK19B	GTExv8.ALL.Vagina	unprocessed_pseudogene	6	32013269	32013270	92	0.227242	1.37796e-09	6:31571337-6:32682664	-8.51	0.992	1
6:26791233-6:28017819	ENSG00000280107	ENSG00000280107.1	GTExv8.ALL.Vagina	TEC	6	28170844	28170845	59	0.003433	0.225482	6:26791421-6:28017250	-5.72	0.98	1
6:28017819-6:28917608	ENSG00000204713	TRIM27	GTExv8.ALL.Vagina	protein_coding	6	28923988	28923989	46	0.163803	3.84437e-07	6:28018353-6:28917091	-5.02	0.876	1
6:32682664-6:33236497	ENSG00000229391	HLA-DRB6	GTExv8.ALL.Vagina	transcribed_unprocessed_pseudogene	6	32560021	32560022	35	0.538867	2.39653e-25	6:32682664-6:33236497	1.49	1	1
6:30798168-6:31571218	ENSG00000225851	HLA-S	GTExv8.ALL.Vagina	unprocessed_pseudogene	6	31382287	31382288	61	0.0631126	0.00154662	6:30798168-6:31570931	3.92	0.82	1
6:33236497-6:35455756	ENSG00000224557	HLA-DPB2	GTExv8.ALL.Vagina	transcribed_unprocessed_pseudogene	6	33112450	33112451	77	0.0609487	0.00183998	6:33236497-6:35454791	4.57	0.986	1
6:28917608-6:29737971	ENSG00000281831	HCP5B	GTExv8.ALL.Vagina	lncRNA	6	29873782	29873783	58	0.392818	5.62224e-17	6:28917832-6:29737971	5.15	0.926	1
6:30798168-6:31571218	ENSG00000204528	PSORS1C3	GTExv8.ALL.Vagina	lncRNA	6	31177898	31177899	61	0.308326	5.39448e-13	6:30798168-6:31570931	5.33	0.99	1
6:32682664-6:33236497	ENSG00000196301	HLA-DRB9	GTExv8.ALL.Vagina	unprocessed_pseudogene	6	32473499	32473500	35	0.114976	2.31581e-05	6:32682664-6:33236497	16.6	1	1
6:31571218-6:32682664	ENSG00000237541	HLA-DQA2	GTExv8.ALL.Vagina	protein_coding	6	32741341	32741342	92	0.495776	1.23992e-22	6:31571337-6:32682664	16.8	1	1
