# Supplementary material for: A Cross-Tissue Transcriptome-Wide Association Study Reveals Novel Susceptibility Genes for Diabetic Kidney Disease in the FinnGen Cohort
Source: Biomedicines. 2025 May 19;13(5):1231. doi: 10.3390/biomedicines13051231 (PMC12108887; doi:10.3390/biomedicines13051231)
Supplement: Supplementary file 1 [file biomedicines-13-01231-s001.zip › Supplementary Table S9.xlsx]

## Sheet: Sheet1
Supplementary Table S9. Mean and median FDR, PIP, and Z-scores of candidate genes identified by FOCUS fine-mapping (PIP>0.8)
mol_name	FDR_mean	FDR_median	PIP_mean	PIP_median	Zscore_mean	Zscore_median
AGER	7.90e-02	8.86e-02	1	1	2.13	2.19
AP4B1-AS1	2.44e-03	2.44e-03	0.81	0.81	-3.2	-3.2
APOM	9.31e-05	4.72e-06	0.96	0.99	-11.66	-11.5
ATF6B	4.23e-04	4.23e-04	1	1	1.88	1.88
ATP6V1G2	1.59e-09	1.59e-09	0.99	0.99	-6.33	-6.33
B3GALT4	4.50e-02	4.50e-02	1	1	-0.71	-0.71
BAG6	1.20e-04	3.28e-10	0.96	0.97	1.84	1.67
BAK1	2.94e-09	2.94e-09	0.99	0.99	0.68	0.68
BCL2L15	1.02e-11	1.02e-11	0.96	0.96	-2.4	-2.4
BRD2	6.35e-02	9.41e-06	0.98	1	-6.77	-10.3
BTNL2	2.30e-01	2.30e-01	0.92	0.92	-11.9	-11.9
C2	2.33e-03	2.33e-03	0.96	0.96	11.2	11.2
C4A	1.03e-04	1.44e-10	0.97	1	-9.92	-9.99
C6orf15	2.77e-10	2.77e-10	1	1	6.22	6.22
CARMIL1	1.39e-14	1.39e-14	0.82	0.82	-4	-4
CCHCR1	1.56e-07	1.56e-07	1	1	-1.36	-1.36
CLIC1	6.21e-09	6.21e-09	0.99	0.99	-11.6	-11.6
COL11A2	1.77e-02	1.42e-02	0.99	1	-2.17	-5.18
CSNK2B	1.76e-02	2.60e-03	0.98	1	-4.66	-6.64
CUTA	2.03e-08	2.03e-08	1	1	-7.52	-7.52
CYP21A1P	1.61e-24	2.02e-37	0.98	0.98	1.06	1.59
CYP21A2	3.80e-02	3.80e-02	0.99	1	5.86	9.28
DAXX	5.94e-03	5.16e-04	0.95	0.97	-3.79	-3.77
DDAH2	1.37e-07	1.37e-07	1	1	-12.7	-12.7
DDR1	3.45e-03	3.45e-03	1	1	-7.27	-7.27
DDX39B	1.52e-05	3.39e-06	0.99	0.99	-3.36	-6.51
DXO	7.71e-07	7.71e-07	1	1	6.89	6.89
ENSG00000228962.1	1.63e-02	7.36e-06	1	1	-0.6	5.58
ENSG00000231128.5	6.64e-07	6.64e-07	0.93	0.93	-4.31	-4.31
ENSG00000237669.1	4.24e-05	2.58e-12	0.9	0.9	5.57	5.69
ENSG00000261584.1	1.77e-08	1.77e-08	0.82	0.82	-3.93	-3.93
ENSG00000271581.1	8.98e-05	8.98e-05	1	1	-8.34	-8.34
ENSG00000272009.1	4.74e-05	4.74e-05	0.9	0.9	-0.37	-0.37
ENSG00000272221.1	5.09e-07	4.71e-13	0.96	1	6.85	9.77
ENSG00000272501.1	5.82e-34	2.32e-37	0.98	1	-5.95	-6.26
ENSG00000280107.1	5.87e-02	1.36e-05	0.9	0.92	-4.96	-4.94
FKBPL	2.06e-11	2.06e-11	1	1	4.09	4.09
GGNBP1	5.04e-03	2.06e-03	0.99	1	-5.81	-5.61
GPANK1	8.89e-03	1.37e-03	0.99	1	-10.85	-11.05
H1-5	1.08e-03	1.08e-03	0.94	0.94	-2.85	-2.85
H2BC12	3.38e-04	3.38e-04	0.9	0.9	3.91	3.91
H4C9	4.51e-02	4.51e-02	0.94	0.94	-0.36	-0.36
HCG11	5.29e-02	5.29e-02	0.9	0.9	-4.12	-4.12
HCG20	2.84e-05	2.84e-05	0.81	0.81	-5.41	-5.41
HCP5	7.65e-02	3.48e-06	0.99	1	-7.94	-9.35
HCP5B	6.45e-06	5.62e-17	0.92	0.93	5.3	5.3
HLA-C	1.14e-01	1.14e-01	0.85	0.85	9.05	9.05
HLA-DMA	1.49e-04	5.15e-08	0.97	0.99	7.98	8.78
HLA-DMB	1.92e-01	1.92e-01	1	1	-4.93	-4.93
HLA-DOA	2.26e-03	1.06e-05	1	1	-5.88	-6.29
HLA-DOB	2.22e-19	1.52e-45	0.98	1	7.19	9.07
HLA-DPA1	7.66e-07	7.66e-07	1	1	4	4
HLA-DPB1	1.93e-02	7.93e-04	0.94	0.98	-4.82	-5.13
HLA-DPB2	3.06e-04	9.20e-17	0.98	0.99	1.7	3.95
HLA-DQA1	1.57e-04	1.12e-19	0.98	1	-9.19	-7.65
HLA-DQA2	1.74e-07	3.29e-49	0.98	1	13.83	16.5
HLA-DQB1	1.04e-09	6.76e-84	0.99	1	-9.21	-10.75
HLA-DQB1-AS1	2.90e-06	1.03e-19	0.97	1	-5.14	-8.36
HLA-DQB2	1.44e-20	6.86e-37	1	1	6.82	10.1
HLA-DRA	5.41e-18	5.41e-18	1	1	-15.3	-15.3
HLA-DRB1	6.69e-13	1.77e-18	0.98	1	-4.38	-5.14
HLA-DRB5	8.13e-32	4.27e-76	0.97	1	-6.74	-12
HLA-DRB6	1.99e-07	5.79e-30	0.99	1	3.97	6.58
HLA-DRB9	4.63e-06	5.89e-24	1	1	-0.44	-9.17
HLA-K	9.04e-13	9.04e-13	0.99	0.99	-5.15	-5.15
HLA-S	2.58e-04	2.63e-33	0.94	0.99	-3.76	-5.14
HMGN4	1.37e-14	1.37e-14	0.86	0.86	-3.89	-3.89
HSD17B8	7.33e-04	7.33e-04	0.92	0.92	-1.18	-1.18
HSPA1B	9.23e-03	9.23e-03	1	1	5.78	5.78
IP6K3	2.30e-04	2.30e-04	0.93	0.93	-4.45	-4.45
ITPR3	2.59e-07	1.11e-07	0.98	0.98	-1.82	-4.52
LINC00336	9.75e-06	4.29e-08	1	1	6.74	6.85
LOC102725019	2.69e-21	2.69e-21	1	1	7.66	7.66
LOC105374989	3.77e-10	3.77e-10	0.84	0.84	-3.28	-3.28
LSM2	4.20e-06	4.20e-06	0.99	0.99	-7.46	-7.46
LST1	4.51e-03	1.11e-04	1	1	10.65	10.15
LTA	6.74e-02	6.74e-02	1	1	10.8	10.8
LY6G5B	3.04e-07	3.04e-07	1	1	8.96	8.96
LY6G5C	8.79e-08	8.79e-08	1	1	2.68	2.68
LY6G6C	1.80e-02	1.80e-02	1	1	2.13	2.13
MAGI3	6.81e-04	6.81e-04	0.97	0.97	-4.21	-4.21
MICA	2.88e-03	1.02e-10	0.96	1	3.48	5.79
MICB	3.92e-04	1.52e-07	1	1	7.96	9.68
MIR6891	8.44e-20	9.06e-20	0.92	0.92	-3.6	-3.65
MPIG6B	2.53e-08	2.53e-08	1	1	9.59	9.59
MSH5	2.30e-06	2.30e-06	1	1	-9.87	-9.87
NELFE	4.29e-06	4.29e-06	1	1	-12.4	-12.4
NFKBIL1	4.57e-07	4.57e-07	1	1	13.5	13.5
NOTCH4	1.80e-19	1.80e-19	1	1	-11.6	-11.6
OR1F12P	2.59e-03	2.59e-03	0.98	0.98	5.11	5.11
PGBD1	4.71e-04	5.89e-04	0.89	0.86	-0.58	0.28
PHTF1	1.09e-02	6.01e-05	0.94	0.95	-4.24	-4.23
POU5F1	1.56e-05	1.56e-05	1	1	6.41	6.41
PRRT1	4.70e-03	4.70e-03	1	1	8.55	8.55
PRSS16	1.11e-03	1.11e-03	0.96	0.96	5.7	5.7
PSMB8	3.37e-02	3.37e-02	0.93	0.93	-1.7	-1.7
PSMB8-AS1	1.41e-03	1.94e-04	0.99	1	0.09	0.69
PSMB9	3.99e-12	3.99e-12	1	1	12.8	12.8
PSORS1C1	4.23e-12	4.23e-12	0.82	0.82	-7.25	-7.25
PSORS1C2	2.90e-60	2.90e-60	0.9	0.9	4	4
PSORS1C3	9.59e-12	1.69e-27	0.98	1	6.46	6.39
PTPN22	3.41e-03	3.41e-03	0.97	0.97	2.68	2.68
RNF39	1.08e-03	2.37e-04	0.9	0.89	-5.53	-5.58
RPL32P1	1.94e-01	1.94e-01	0.96	0.96	-9.59	-9.59
RPS10	1.29e-06	1.29e-06	0.94	0.94	4.28	4.28
SAPCD1	1.42e-02	1.42e-02	0.91	0.91	-10.5	-10.5
SKIC2	3.48e-04	6.03e-15	0.99	1	-7.36	-6.26
SNHG32	5.33e-03	5.33e-03	1	1	-10.75	-10.75
STK19	6.78e-05	6.78e-05	0.96	0.96	8.07	8.07
STK19B	2.59e-06	4.81e-11	0.98	1	-6.4	-8.51
TAP1	1.22e-02	1.00e-10	0.99	1	-5.26	-7.3
TAP2	5.68e-07	6.94e-14	0.97	1	4.25	3.22
TAPBP	9.18e-03	8.04e-15	0.96	0.96	-3.01	-3.51
TCF19	5.51e-06	5.51e-06	0.89	0.89	-4.07	-4.07
TH	5.47e-17	5.47e-17	0.97	0.97	4.54	4.54
TNXA	1.34e-03	2.38e-10	0.97	1	-6.91	-8.75
TRIM27	3.84e-07	3.84e-07	0.88	0.88	-5.02	-5.02
TRIM31	7.11e-03	7.11e-03	0.96	0.96	-6.04	-6.04
VARS2	7.71e-12	2.82e-12	0.96	1	-6.88	-6.11
VPS52	4.28e-02	4.28e-02	1	1	2.69	2.69
VWA7	1.93e-02	1.93e-02	1	1	9.19	9.19
WDR46	1.63e-04	1.63e-04	0.98	0.98	11.7	11.7
ZBTB12	2.73e-04	2.73e-04	1	1	-14.6	-14.6
ZBTB22	1.10e-02	1.10e-02	1	1	-2.72	-2.72
ZKSCAN8	7.65e-08	7.65e-08	0.99	0.99	-5.55	-5.55
ZNF165	7.39e-02	8.59e-07	0.9	0.92	-2.55	-5.82
ZNF204P	1.27e-08	1.27e-08	0.95	0.95	5.7	5.7
ZNF322	8.01e-09	8.01e-09	0.96	0.96	4.04	4.04
ZNF602P	3.83e-04	1.02e-10	0.9	0.93	-1.11	-1.1
ZNF603P	2.52e-19	1.50e-29	0.9	0.91	4.06	4.51
ZSCAN12	8.79e-03	1.05e-07	0.97	0.98	-1.8	-1.6
ZSCAN12P1	2.07e-03	2.14e-06	0.88	0.85	-0.7	-1.92
ZSCAN16	7.92e-03	2.22e-04	0.93	0.94	-5.28	-5.43
ZSCAN23	6.33e-13	6.33e-13	0.93	0.93	4.5	4.5
ZSCAN26	4.58e-07	4.58e-07	0.94	0.94	-5.7	-5.7
ZSCAN31	6.47e-05	1.88e-09	0.92	0.94	0.95	0.8
ZSCAN9	1.25e-03	1.13e-04	0.88	0.9	1.78	4.59
